# Supplementary material for: FDF-PAGE: a powerful technique revealing previously undetected small RNAs sequestered by complementary transcripts
Source: Nucleic Acids Res. 2015 Jun 13;43(15):7590–9. doi: 10.1093/nar/gkv604 (PMC4551911; doi:10.1093/nar/gkv604)
Supplement: SUPPLEMENTARY DATA [file supp_gkv604_nar-03730-y-2014-File009.xlsx]

## Sheet: A. thaliana
				Raw reads				Normalised reads
	Sequences	miRname	Length	At1 FDFSS	At2 FDFSS	At1 NSS	At2 NSS	At1 FDFSS	At2 FDFSS	At1 NSS	At2 NSS
1	AAGAAATAGGATTTGTATTGACCT	NA	24	1	5	0	0	0.788432	4.5135	0	0
2	AAGACTTCTCGGTACTGCAAAGTT	NA	24	3	2	1	2	2.3653	1.8054	0.0940365	3.2389
3	AAGAACTTTGCAGTACCGAGAAGT	NA	24	5	4	10	7	3.94216	3.6108	0.940365	11.3362
4	GAAGAACTTTGCAGTACCGAGAAG	NA	24	6	4	8	5	4.73059	3.6108	0.752292	8.09725
5	GAAGAACTTTGCAGTACCGAGAA	NA	23	31	49	99	84	24.4414	44.2323	9.30962	136.034
6	GGAAGAACTTTGCAGTACCGAGAA	NA	24	50	66	258	237	39.4216	59.5783	24.2614	383.81
7	GGAAGAACTTTGCAGTACCGAGA	NA	23	5	7	11	12	3.94216	6.31891	1.0344	19.4334
8	CGGAAGAACTTTGCAGTACCGAGA	NA	24	8	3	2	6	6.30746	2.7081	0.188073	9.7167
9	AGGCGGAAGAACTTTGCAGTACCG	NA	24	1	2	1	2	0.788432	1.8054	0.0940365	3.2389
10	AGGCGGAAGAACTTTGCAGTACC	NA	23	5	2	0	0	3.94216	1.8054	0	0
11	AATCAGGCGGAAGAACTTTGCAGT	NA	24	3	1	3	0	2.3653	0.902701	0.28211	0
12	TAGGGTTTTTTTTTG	NA	15	3	0	1	2	2.3653	0	0.0940365	3.2389
13	GTTTTGTTTTTCAATT	NA	16	0	0	3	3	0	0	0.28211	4.85835
14	AAGTAATTACATAGGTATGCCATT	NA	24	2	1	9	6	1.57686	0.902701	0.846329	9.7167
15	ATCAACAAAACATATACAACTCGC	NA	24	3	0	3	0	2.3653	0	0.28211	0
16	AACAAAACATATACAACTCGCAGT	NA	24	13	5	21	8	10.2496	4.5135	1.97477	12.9556
17	AAGCAGATTACCATCACGA	NA	19	0	0	4	3	0	0	0.376146	4.85835
18	ATCACGATGGATGTACCTTCTCAC	NA	24	2	1	2	6	1.57686	0.902701	0.188073	9.7167
19	GTACCTTCTCACATACACACCTAT	NA	24	2	6	11	5	1.57686	5.41621	1.0344	8.09725
20	GAGGATGTAAATTTTT	NA	16	0	0	6	2	0	0	0.564219	3.2389
21	AATTAAATCAGAGAATAGGGCTGG	NA	24	6	0	0	1	4.73059	0	0	1.61945
22	GAATAGGGCTGGGCATATGAGTA	NA	23	2	1	1	3	1.57686	0.902701	0.0940365	4.85835
23	ATATGAGTAACCCAT	NA	15	1	0	4	4	0.788432	0	0.376146	6.4778
24	ACCCATTCGAGTTCGGGTAGAACC	NA	24	15	11	3	4	11.8265	9.92971	0.28211	6.4778
25	AGAAACGGGTATTTTGTATGTAGA	NA	24	2	3	1	2	1.57686	2.7081	0.0940365	3.2389
26	ACGGGTATTTTGTATGTAGATAGT	NA	24	1	1	4	10	0.788432	0.902701	0.376146	16.1945
27	GGGTATTTTGTATGTAGATAGTGC	NA	24	2	3	4	0	1.57686	2.7081	0.376146	0
28	ATTTTGTATGTAGATAGTGCGTCT	NA	24	4	5	8	5	3.15373	4.5135	0.752292	8.09725
29	TTTTCTTCTACTTCTTGCACA	miR838	21	4	2	5	4	3.15373	1.8054	0.470183	6.4778
30	ATCTTTATCAATGGACTCTTACAT	NA	24	3	3	0	1	2.3653	2.7081	0	1.61945
31	GATACCAGTATCATCTGACGTGGC	NA	24	8	10	1	0	6.30746	9.02701	0.0940365	0
32	ATACCAGTATCATCTGACGTGGCT	NA	24	12	9	2	0	9.46119	8.12431	0.188073	0
33	TACCAGTATCATCTGACGTGGCT	NA	23	6	6	0	1	4.73059	5.41621	0	1.61945
34	GTATCATCTGACGTGGCTTCTTCT	NA	24	4	1	0	1	3.15373	0.902701	0	1.61945
35	ATCATCTGACGTGGCTTCTTCTGA	NA	24	18	22	1	1	14.1918	19.8594	0.0940365	1.61945
36	ATCTGACGTGGCTTCTTCTGATT	NA	23	0	0	3	3	0	0	0.28211	4.85835
37	GACGTGGCTTCTTCTGATTGGTT	NA	23	3	2	1	1	2.3653	1.8054	0.0940365	1.61945
38	AGGTTTAAAATGGACTGGGTACCC	NA	24	8	20	1	6	6.30746	18.054	0.0940365	9.7167
39	GGTACCCAACTTGGTTTTTATCGT	NA	24	3	5	0	0	2.3653	4.5135	0	0
40	TGGACGGGTTTATTT	NA	15	3	7	15	4	2.3653	6.31891	1.41055	6.4778
41	ACCTGAACCCAAAATAAACCCGTC	NA	24	9	3	0	0	7.09589	2.7081	0	0
42	GACCTGAACCCAAAATAAACCCGT	NA	24	7	12	0	0	5.51903	10.8324	0	0
43	GTTACGCGACTGCCGTCTTGGCCT	NA	24	2	2	2	0	1.57686	1.8054	0.188073	0
44	AAGAAGCTCTAATCT	NA	15	2	6	0	1	1.57686	5.41621	0	1.61945
45	AATCTTGGAGCTCATCTTATTGCC	NA	24	13	27	0	0	10.2496	24.3729	0	0
46	CTTGGAGCTCATCTTATTGCC	NA	21	3	3	0	0	2.3653	2.7081	0	0
47	GCCAAGAGCGTGACAATGGAGGAT	NA	24	4	8	0	0	3.15373	7.22161	0	0
48	CAAGAGCGTGACAATGGAGGATC	NA	23	7	0	3	0	5.51903	0	0.28211	0
49	TTTCCTTTTTGGCTGAAACATCTT	NA	24	3	2	3	1	2.3653	1.8054	0.28211	1.61945
50	AGAATGATTGTCCTTGATCCTAAC	NA	24	0	4	1	1	0	3.6108	0.0940365	1.61945
51	TCGGACCAGGCTTCATCCCCCCC	NA	23	3	5	0	0	2.3653	4.5135	0	0
52	TCGGACCAGGCTTCATCCCCCC	NA	22	818	873	53	50	644.938	788.058	4.98394	80.9725
53	CTCGGACCAGGCTTCATCCCCCC	NA	23	8	7	0	1	6.30746	6.31891	0	1.61945
54	GGACCAGGCTTCATCCCCC	NA	19	101	112	9	4	79.6317	101.103	0.846329	6.4778
55	CGGACCAGGCTTCATCCCCC	NA	20	16	14	4	0	12.6149	12.6378	0.376146	0
56	TCGGACCAGGCTTCATCCCCC	miR165a	21	502877	547406	22280	17438	396485	494144	2095.13	28240
57	CTCGGACCAGGCTTCATCCCCC	NA	22	1251	1127	73	57	986.329	1017.34	6.86467	92.3087
58	TCCTCGGACCAGGCTTCATCCCCC	NA	24	38	28	4	2	29.9604	25.2756	0.376146	3.2389
59	TCGGACCAGGCTTCATCCCC	NA	20	1597	1540	77	59	1259.13	1390.16	7.24081	95.5476
60	CTCGGACCAGGCTTCATCCCC	NA	21	225	200	17	5	177.397	180.54	1.59862	8.09725
61	CCTCGGACCAGGCTTCATCCCC	NA	22	4	4	0	0	3.15373	3.6108	0	0
62	TCCTCGGACCAGGCTTCATCCCC	NA	23	30	33	3	1	23.653	29.7891	0.28211	1.61945
63	ATCCTCGGACCAGGCTTCATCCCC	NA	24	7	12	0	0	5.51903	10.8324	0	0
64	TCGGACCAGGCTTCATCCC	NA	19	131	132	16	11	103.285	119.157	1.50458	17.814
65	CTCGGACCAGGCTTCATCCC	NA	20	10	5	0	0	7.88432	4.5135	0	0
66	CCTCGGACCAGGCTTCATCCC	NA	21	10	8	0	0	7.88432	7.22161	0	0
67	TATCCTCGGACCAGGCTTCATCCC	NA	24	3	4	0	0	2.3653	3.6108	0	0
68	TCGGACCAGGCTTCATCC	NA	18	94	78	16	8	74.1126	70.4107	1.50458	12.9556
69	CTCGGACCAGGCTTCATCC	NA	19	4	8	0	0	3.15373	7.22161	0	0
70	TCCTCGGACCAGGCTTCATCC	NA	21	943	1035	42	25	743.492	934.296	3.94953	40.4863
71	TCGGACCAGGCTTCATC	NA	17	27	18	7	7	21.2877	16.2486	0.658256	11.3362
72	TCCTCGGACCAGGCTTCATC	NA	20	4	2	0	1	3.15373	1.8054	0	1.61945
73	GAATGTTGTCTGGATCGAGGA	NA	21	7	6	5	3	5.51903	5.41621	0.470183	4.85835
74	GGAATGTTGTCTGGATCGAGGA	NA	22	11	12	13	7	8.67276	10.8324	1.22247	11.3362
75	GAATGTTGTCTGGATCGAGG	NA	20	9	7	0	0	7.09589	6.31891	0	0
76	GGAATGTTGTCTGGATCGAGG	NA	21	281	188	152	81	221.55	169.708	14.2936	131.175
77	GGAATGTTGTCTGGATCGAG	NA	20	8	4	0	0	6.30746	3.6108	0	0
78	TGTTTAGTTGCCACCGTTGAGTT	NA	23	0	1	4	10	0	0.902701	0.376146	16.1945
79	TTTAGTTGCCACCGTTGAGTT	NA	21	2	2	5	6	1.57686	1.8054	0.470183	9.7167
80	TAGTTGCCACCGTTGAGTT	NA	19	1	1	2	2	0.788432	0.902701	0.188073	3.2389
81	ACTCTGAATCTAGTAACCCGAGTTC	NA	25	3	1	0	2	2.3653	0.902701	0	3.2389
82	TAGACTCTGAATCTAGTAACCCGAGTTC	NA	28	3	2	0	2	2.3653	1.8054	0	3.2389
83	CTAGACTCTGAATCTAGTAACCCGAGTT	NA	28	1	4	1	6	0.788432	3.6108	0.0940365	9.7167
84	CTCTGAATCTAGTAACCCGAGT	NA	22	4	0	2	1	3.15373	0	0.188073	1.61945
85	ACTCTGAATCTAGTAACCCGAGT	NA	23	2	3	3	1	1.57686	2.7081	0.28211	1.61945
86	GACTCTGAATCTAGTAACCCGAGT	NA	24	2	3	1	2	1.57686	2.7081	0.0940365	3.2389
87	AGACTCTGAATCTAGTAACCCGAGT	NA	25	4	4	6	1	3.15373	3.6108	0.564219	1.61945
88	TAGACTCTGAATCTAGTAACCCGAGT	NA	26	7	0	8	13	5.51903	0	0.752292	21.0529
89	CTAGACTCTGAATCTAGTAACCCGAGT	NA	27	3	9	18	30	2.3653	8.12431	1.69266	48.5835
90	ACTAGACTCTGAATCTAGTAACCCGAGT	NA	28	5	6	11	9	3.94216	5.41621	1.0344	14.5751
91	TCTGAATCTAGTAACCCGAG	NA	20	0	1	2	5	0	0.902701	0.188073	8.09725
92	GACTCTGAATCTAGTAACCCGAG	NA	23	3	2	0	4	2.3653	1.8054	0	6.4778
93	AGACTCTGAATCTAGTAACCCGAG	NA	24	2	1	1	4	1.57686	0.902701	0.0940365	6.4778
94	TAGACTCTGAATCTAGTAACCCGAG	NA	25	4	4	3	5	3.15373	3.6108	0.28211	8.09725
95	CTAGACTCTGAATCTAGTAACCCGAG	NA	26	6	4	6	7	4.73059	3.6108	0.564219	11.3362
96	ACTAGACTCTGAATCTAGTAACCCGAG	NA	27	2	6	6	5	1.57686	5.41621	0.564219	8.09725
97	GACTCTGAATCTAGTAACCCGA	NA	22	6	2	0	1	4.73059	1.8054	0	1.61945
98	AGACTCTGAATCTAGTAACCCGA	NA	23	8	0	1	0	6.30746	0	0.0940365	0
99	TAGACTCTGAATCTAGTAACCCGA	NA	24	6	7	0	0	4.73059	6.31891	0	0
100	ACTAGACTCTGAATCTAGTAACCCGA	NA	26	2	5	0	0	1.57686	4.5135	0	0
101	CACTAGACTCTGAATCTAGTAACCCGA	NA	27	9	1	0	2	7.09589	0.902701	0	3.2389
102	ACACTAGACTCTGAATCTAGTAACCCGA	NA	28	3	4	3	0	2.3653	3.6108	0.28211	0
103	TAGACTCTGAATCTAGTAACCCG	NA	23	4	2	0	1	3.15373	1.8054	0	1.61945
104	CTAGACTCTGAATCTAGTAACCCG	NA	24	3	2	1	0	2.3653	1.8054	0.0940365	0
105	ACACTAGACTCTGAATCTAGTAACCCG	NA	27	3	2	1	0	2.3653	1.8054	0.0940365	0
106	AGGACACTAGACTCTGAATCTAGT	NA	24	2	4	0	0	1.57686	3.6108	0	0
107	TAGGACACTAGACTCTGAATCTAGT	NA	25	1	2	2	1	0.788432	1.8054	0.188073	1.61945
108	CACTAGACTCTGAATCTAG	NA	19	2	4	0	0	1.57686	3.6108	0	0
109	AGGACACTAGACTCTGAATCTAG	NA	23	4	3	11	5	3.15373	2.7081	1.0344	8.09725
110	TAGGACACTAGACTCTGAATCTAG	NA	24	4	3	2	0	3.15373	2.7081	0.188073	0
111	TTAGGACACTAGACTCTGAATCTAG	NA	25	3	3	2	2	2.3653	2.7081	0.188073	3.2389
112	GTTAGGACACTAGACTCTGAATCTAG	NA	26	4	3	0	3	3.15373	2.7081	0	4.85835
113	GGTTAGGACACTAGACTCTGAATCTAG	NA	27	0	5	0	2	0	4.5135	0	3.2389
114	GGTTAGGACACTAGACTCTGAATC	NA	24	22	2	1	0	17.3455	1.8054	0.0940365	0
115	GGTTAGGACACTAGACTCTGA	NA	21	40	0	0	0	31.5373	0	0	0
116	GGTTAGGACACTAGACTCT	NA	19	35	18	0	0	27.5951	16.2486	0	0
117	GGTTAGGACACTAGACTC	NA	18	51	34	0	0	40.2101	30.6918	0	0
118	TGGTCTAGCGGTTAGGACACTAGACTC	NA	27	1	2	3	0	0.788432	1.8054	0.28211	0
119	TTAGGACACTAGACT	NA	15	1	4	13	4	0.788432	3.6108	1.22247	6.4778
120	GGTTAGGACACTAGACT	NA	17	25	19	0	0	19.7108	17.1513	0	0
121	CGGTTAGGACACTAGACT	NA	18	4	4	1	0	3.15373	3.6108	0.0940365	0
122	TGGTCTAGCGGTTAGGACACTAGA	NA	24	6	1	0	0	4.73059	0.902701	0	0
123	GGTTCCATGGTCTAGCGGTTAGGAC	NA	25	15	6	3	2	11.8265	5.41621	0.28211	3.2389
124	GGTTCCATGGTCTAGCGGTTAGG	NA	23	7	4	0	0	5.51903	3.6108	0	0
125	GGTTCCATGGTCTAGCGG	NA	18	4	7	0	0	3.15373	6.31891	0	0
126	GGTTCCATGGTCTAGC	NA	16	25	11	1	2	19.7108	9.92971	0.0940365	3.2389
127	TGGATACAAAAATCGA	NA	16	3	3	2	3	2.3653	2.7081	0.188073	4.85835
128	AGTGGATACAAAAATCGA	NA	18	0	1	7	1	0	0.902701	0.658256	1.61945
129	TGATTGAAAGAAGAAA	NA	16	0	2	21	10	0	1.8054	1.97477	16.1945
130	AAAAAGGCAGTGAACTTTGCACCT	NA	24	0	5	0	1	0	4.5135	0	1.61945
131	AAAAAAGGCAGTGAACTTTGCACC	NA	24	12	11	1	1	9.46119	9.92971	0.0940365	1.61945
132	TGACTGTCTCATGGATGAAACAAGCTA	NA	27	0	0	4	2	0	0	0.376146	3.2389
133	TGGATGAAACAAGCTA	NA	16	2	4	2	0	1.57686	3.6108	0.188073	0
134	CCTTCGGAATTTGAA	NA	15	0	1	0	7	0	0.902701	0	11.3362
135	TGTCTACTGTACTGC	NA	15	5	4	5	6	3.94216	3.6108	0.470183	9.7167
136	TTGTCTACTGTACTGC	NA	16	9	13	10	12	7.09589	11.7351	0.940365	19.4334
137	CTTGTCTACTGTACTGC	NA	17	4	8	5	11	3.15373	7.22161	0.470183	17.814
138	CCTTGTCTACTGTACTGC	NA	18	5	1	0	0	3.94216	0.902701	0	0
139	CCCTTGTCTACTGTACTGC	NA	19	3	4	0	0	2.3653	3.6108	0	0
140	TTGCCCTTGTCTACTGTACTGC	NA	22	3	3	4	1	2.3653	2.7081	0.376146	1.61945
141	TTTGCCCTTGTCTACTGTACTGC	NA	23	2	4	2	0	1.57686	3.6108	0.188073	0
142	TCTTTGCCCTTGTCTACTGTACTGC	NA	25	2	2	3	2	1.57686	1.8054	0.28211	3.2389
143	AAACATGTGTGCCTCTGT	NA	18	3	1	1	1	2.3653	0.902701	0.0940365	1.61945
144	ATCCGCATTTGCGCATCATCT	NA	21	0	0	4	4	0	0	0.376146	6.4778
145	CGCAAATGCGGATATCAATGT	miR2112-5p	21	6	5	9	9	4.73059	4.5135	0.846329	14.5751
146	CGCAAATGCGGATATCAATG	NA	20	0	2	7	1	0	1.8054	0.658256	1.61945
147	ATTTATTATTTGAAAACCGGTACT	NA	24	1	5	4	0	0.788432	4.5135	0.376146	0
148	GACCGACGCCGGCGTTGTAGGAGC	NA	24	5	14	1	4	3.94216	12.6378	0.0940365	6.4778
149	ACCGTAGGATAATCGAGAACCACT	NA	24	4	0	2	0	3.15373	0	0.188073	0
150	AGACTAAACAAAGCTCTCGAAGTT	NA	24	10	3	0	1	7.88432	2.7081	0	1.61945
151	AAATATTGTTTTCTCAGTCGCGTC	NA	24	4	3	1	0	3.15373	2.7081	0.0940365	0
152	AATATTGTTTTCTCAGTCGCGTCT	NA	24	6	3	0	0	4.73059	2.7081	0	0
153	AAAGCATGTAGACGCGACTGAGAA	NA	24	1	2	4	3	0.788432	1.8054	0.376146	4.85835
154	AAAAGCATGTAGACGCGACTGAGA	NA	24	2	2	4	7	1.57686	1.8054	0.376146	11.3362
155	AAACAAAAGCATGTAGACGCGACT	NA	24	7	0	4	8	5.51903	0	0.376146	12.9556
156	GGAACAAACAAAAGCATGTAGACGC	NA	25	5	1	0	0	3.94216	0.902701	0	0
157	TTTAATGACGTTAGAAAC	NA	18	0	1	4	3	0	0.902701	0.376146	4.85835
158	AATGACGTTAGAAAC	NA	15	8	3	1	3	6.30746	2.7081	0.0940365	4.85835
159	ATTTCCTTCATTCCAGTTTCTAAC	NA	24	6	6	4	1	4.73059	5.41621	0.376146	1.61945
160	AGATCCATTTTTAAACCCTAAACT	NA	24	4	1	2	0	3.15373	0.902701	0.188073	0
161	AGTAATTAAATATTAA	NA	16	3	0	2	2	2.3653	0	0.188073	3.2389
162	TGAATTGCTTAATTAGTTTGGATT	NA	24	5	1	1	0	3.94216	0.902701	0.0940365	0
163	AACCAACATAACTATCGAAGCTGT	NA	24	90	132	3	7	70.9589	119.157	0.28211	11.3362
164	ACATAACTATCGAAGCTGT	NA	19	6	3	0	1	4.73059	2.7081	0	1.61945
165	ACAATCGTTTCAGAGGGACAAGAT	NA	24	5	6	1	2	3.94216	5.41621	0.0940365	3.2389
166	ACAAGATATTCTAAAGTAAAGACT	NA	24	20	14	7	6	15.7686	12.6378	0.658256	9.7167
167	CAAGATATTCTAAAGTAAAGACT	NA	23	3	2	0	1	2.3653	1.8054	0	1.61945
168	TTTGAAGAGAAGATTGTATTGGCT	NA	24	1	4	2	3	0.788432	3.6108	0.188073	4.85835
169	AAGAGAAGATTGTATTGGCTGAGT	NA	24	9	7	8	8	7.09589	6.31891	0.752292	12.9556
170	AGAGAAGATTGTATTGGCTGAGTG	NA	24	3	4	0	0	2.3653	3.6108	0	0
171	AGATTGTATTGGCTGAGTGATAGG	NA	24	2	3	5	1	1.57686	2.7081	0.470183	1.61945
172	CATGAACGTTTGTTGTGTCCGACT	NA	24	2	5	0	2	1.57686	4.5135	0	3.2389
173	ATGAACGTTTGTTGTGTCCGACT	NA	23	2	4	0	0	1.57686	3.6108	0	0
174	AAGGAACTTTTTGAGG	NA	16	1	6	7	5	0.788432	5.41621	0.658256	8.09725
175	CTTCAGTTGGATCACGGATTCTGT	NA	24	0	0	5	1	0	0	0.470183	1.61945
176	ATTAATATTTAATTACTGTGGGGT	NA	24	2	1	5	11	1.57686	0.902701	0.470183	17.814
177	AAATGGATCTGGCCAAAGTTGAGG	NA	24	4	2	0	0	3.15373	1.8054	0	0
178	ATGGATCTGGCCAAAGTTGAGGGT	NA	24	4	6	3	3	3.15373	5.41621	0.28211	4.85835
179	ATATGTAGCATAAACGAAGGCAAA	NA	24	4	0	2	2	3.15373	0	0.188073	3.2389
180	AGCTGTATTTTCGTTTGCCTTCGT	NA	24	1	2	3	2	0.788432	1.8054	0.28211	3.2389
181	TCGAGCTGTATTTTCGTTTGCCT	NA	23	5	2	0	2	3.94216	1.8054	0	3.2389
182	TTCGAGCTGTATTTTCGTTTGCCT	NA	24	7	13	8	1	5.51903	11.7351	0.752292	1.61945
183	AAAACATAGCAGTCA	NA	15	1	2	3	6	0.788432	1.8054	0.28211	9.7167
184	AGCAGTCATGGATTCTCTTTCAAC	NA	24	4	2	0	0	3.15373	1.8054	0	0
185	GTCATGGATTCTCTTTCAACGCCT	NA	24	3	8	0	1	2.3653	7.22161	0	1.61945
186	ATGGATTCTCTTTCAACGCCT	NA	21	2	5	0	0	1.57686	4.5135	0	0
187	AGGATTGAGAGCCTCTGG	NA	18	5	6	15	13	3.94216	5.41621	1.41055	21.0529
188	GGGACGATAAGGATTGAGAGCCT	NA	23	3	0	0	3	2.3653	0	0	4.85835
189	AGGGACGATAAGGATTGAGAGCCT	NA	24	3	5	2	2	2.3653	4.5135	0.188073	3.2389
190	AGACTGAGATTTGTCGTTGGTGGC	NA	24	1	4	5	0	0.788432	3.6108	0.470183	0
191	TCTCAGTCTGAATTCTCTTTCAAC	NA	24	5	7	0	0	3.94216	6.31891	0	0
192	AGTCTGAATTCTCTTTCAACGCCT	NA	24	87	87	8	4	68.5936	78.535	0.752292	6.4778
193	TCTGAATTCTCTTTCAACGCCT	NA	22	6	12	1	2	4.73059	10.8324	0.0940365	3.2389
194	GGGATTCTCTAGCTCTTGCACACT	NA	24	8	13	2	1	6.30746	11.7351	0.188073	1.61945
195	ATCTCTCTCCACTGTCGTCTCACT	NA	24	4	2	0	0	3.15373	1.8054	0	0
196	GAGATTCGTCGTTGGTGAGTGAGA	NA	24	0	7	2	1	0	6.31891	0.188073	1.61945
197	GAAAGGGAATTCAGACTGAGATTC	NA	24	4	1	0	1	3.15373	0.902701	0	1.61945
198	TGAAAGGGAATTCAGACTGAGATT	NA	24	0	0	0	6	0	0	0	9.7167
199	TCTCAGTCTGAATTCCCTTTCAAC	NA	24	5	4	0	0	3.94216	3.6108	0	0
200	AATTCCCTTTCAACGATGTCGACT	NA	24	13	11	1	0	10.2496	9.92971	0.0940365	0
201	GCATAGTCGACATCGTTGAAAGGG	NA	24	2	5	0	0	1.57686	4.5135	0	0
202	TCAACGATGTCGACTATGCAAACT	NA	24	4	1	3	2	3.15373	0.902701	0.28211	3.2389
203	AACGATGTCGACTATGCAAACTTT	NA	24	0	1	4	1	0	0.902701	0.376146	1.61945
204	ATGTCGACTATGCAAACTTTCACC	NA	24	3	8	1	1	2.3653	7.22161	0.0940365	1.61945
205	CCGGTGAAAGTTTGCATAGTCGAC	NA	24	4	1	0	1	3.15373	0.902701	0	1.61945
206	GGTGCTGTGGTGTAGTGG	NA	18	3	3	0	0	2.3653	2.7081	0	0
207	GGTGCTGTGGTGTAGTGGTTATC	NA	23	29	20	3	4	22.8645	18.054	0.28211	6.4778
208	TGTGGTGTAGTGGTTATC	NA	18	12	3	6	2	9.46119	2.7081	0.564219	3.2389
209	GTGGTGTAGTGGTTATC	NA	17	1	2	3	0	0.788432	1.8054	0.28211	0
210	TGGTGTAGTGGTTATC	NA	16	2	3	6	1	1.57686	2.7081	0.564219	1.61945
211	TCAACTTAATATATA	NA	15	3	3	3	3	2.3653	2.7081	0.28211	4.85835
212	TGTTGAAAGCTGAGG	NA	15	1	2	4	1	0.788432	1.8054	0.376146	1.61945
213	CTCTTAATTAAAAAA	NA	15	0	0	14	13	0	0	1.31651	21.0529
214	GCCCCGATCCGGACTGCCTAAAGT	NA	24	4	2	0	0	3.15373	1.8054	0	0
215	TGGTGATGATGAAGAAA	NA	17	2	0	5	0	1.57686	0	0.470183	0
216	ATCTCCTGATTGGTCGCATTTGTC	NA	24	1	5	1	3	0.788432	4.5135	0.0940365	4.85835
217	CAATTGGCCGGAACCTGACCGTGT	NA	24	2	1	3	0	1.57686	0.902701	0.28211	0
218	TTCAGAATTCTGCACAACCAGGTT	NA	24	2	1	3	0	1.57686	0.902701	0.28211	0
219	AGGCGGCTCATGAACTTGCCCAGT	NA	24	2	2	1	3	1.57686	1.8054	0.0940365	4.85835
220	GTTTGACCATATGGACAATGGGCT	NA	24	3	2	1	2	2.3653	1.8054	0.0940365	3.2389
221	TTGACCATATGGACAATGGGCTGC	NA	24	3	2	0	3	2.3653	1.8054	0	4.85835
222	TGACCATATGGACAATGGGCTGCC	NA	24	10	13	0	0	7.88432	11.7351	0	0
223	GACCATATGGACAATGGGCTGCCC	NA	24	5	3	0	0	3.94216	2.7081	0	0
224	CCATATGGACAATGGGCTGCCCAT	NA	24	3	7	1	1	2.3653	6.31891	0.0940365	1.61945
225	CATATGGACAATGGGCTGCCCAT	NA	23	2	5	0	0	1.57686	4.5135	0	0
226	ATGGACAATGGGCTGCCCATGGGC	NA	24	5	3	4	4	3.94216	2.7081	0.376146	6.4778
227	ATGGGCTTGCCCATATGGACATGG	NA	24	6	2	2	1	4.73059	1.8054	0.188073	1.61945
228	ATATGGACATGGTCTTTATTGGGC	NA	24	7	2	0	0	5.51903	1.8054	0	0
229	ATGGACATGGTCTTTATTGGGCA	NA	23	5	3	0	0	3.94216	2.7081	0	0
230	ATTGGGCATGGACATTTTTCGGAC	NA	24	4	4	0	2	3.15373	3.6108	0	3.2389
231	ATGGACATTTTTCGGACC	NA	18	0	5	3	0	0	4.5135	0.28211	0
232	ATGGACATTTTTCGGACCATTGTC	NA	24	0	0	1	6	0	0	0.0940365	9.7167
233	TCGGACCATTGTCCATTATGGACC	NA	24	11	6	6	3	8.67276	5.41621	0.564219	4.85835
234	ATTATGGACCGTCCAACTTGACCC	NA	24	11	12	1	1	8.67276	10.8324	0.0940365	1.61945
235	ATACGTGACATGATGCGGTACGGT	NA	24	0	3	1	4	0	2.7081	0.0940365	6.4778
236	AACTTATCCGCTTTTACATTTGCA	NA	24	9	0	4	1	7.09589	0	0.376146	1.61945
237	CTTTTACATTTGCACTACGAGAA	NA	23	1	3	5	1	0.788432	2.7081	0.470183	1.61945
238	AGAGAAATTTGTGAATTCTTCCCT	NA	24	1	4	1	0	0.788432	3.6108	0.0940365	0
239	ATCACTTTGCAACTCCTCCAAATA	NA	24	3	0	2	2	2.3653	0	0.188073	3.2389
240	ATTCGGTTGGAGAAGACACCATCT	NA	24	2	1	2	5	1.57686	0.902701	0.188073	8.09725
241	ACACCATCTTCACCAAGTCTGAAC	NA	24	2	4	1	0	1.57686	3.6108	0.0940365	0
242	ATCTTCACCAAGTCTGAACAGTCT	NA	24	257	350	16	15	202.627	315.945	1.50458	24.2918
243	TCTTCACCAAGTCTGAACAGTCT	NA	23	12	8	1	2	9.46119	7.22161	0.0940365	3.2389
244	TTCACCAAGTCTGAACAGTCT	NA	21	17	18	0	0	13.4034	16.2486	0	0
245	TCTGAACAGTCTGTAAAGAAAGCT	NA	24	5	3	1	2	3.94216	2.7081	0.0940365	3.2389
246	ACTTCATCGCCCAAAGAAGAGCTT	NA	24	2	4	1	3	1.57686	3.6108	0.0940365	4.85835
247	TTCCATTTCGGTATGTAGAGGAGA	NA	24	0	7	2	2	0	6.31891	0.188073	3.2389
248	TTCGGTATGTAGAGGAGATAGACT	NA	24	2	2	3	0	1.57686	1.8054	0.28211	0
249	AGACTTCTACGAACGTTGGCGGCT	NA	24	0	2	0	4	0	1.8054	0	6.4778
250	ATCAACCTCCGGCCAAGATAATCT	NA	24	1	3	2	1	0.788432	2.7081	0.188073	1.61945
251	GGCACGACTCTGATGACGAGACACC	NA	25	2	1	1	2	1.57686	0.902701	0.0940365	3.2389
252	TGGCACGACTCTGATGACGAGACA	NA	24	1	5	2	4	0.788432	4.5135	0.188073	6.4778
253	TTGGCACGACTCTGATGACGAGAC	NA	24	14	7	7	7	11.0381	6.31891	0.658256	11.3362
254	CGACTCTGATGACGAGA	NA	17	0	2	3	4	0	1.8054	0.28211	6.4778
255	TTGGCACGACTCTGATGACGAGA	NA	23	3	1	3	6	2.3653	0.902701	0.28211	9.7167
256	ATTGGCACGACTCTGATGACGAGA	NA	24	116	136	117	78	91.4582	122.767	11.0023	126.317
257	TTGGCACGACTCTGATGACGAG	NA	22	0	5	1	0	0	4.5135	0.0940365	0
258	ATTGGCACGACTCTGATGACGAG	NA	23	13	5	1	0	10.2496	4.5135	0.0940365	0
259	CATTGGCACGACTCTGATGACGAG	NA	24	15	11	4	0	11.8265	9.92971	0.376146	0
260	ATTGGCACGACTCTGATGACGA	NA	22	5	4	0	0	3.94216	3.6108	0	0
261	ATTGGCACGACTCTGATGACG	NA	21	1	1	4	1	0.788432	0.902701	0.376146	1.61945
262	ATTCATTGGCACGACTCTGATGAC	NA	24	1	3	1	1	0.788432	2.7081	0.0940365	1.61945
263	AAAATTCATTGGCACGACTCTGAT	NA	24	8	10	2	0	6.30746	9.02701	0.188073	0
264	AGAGTCGTGCCAATGAATTTTGAT	NA	24	17	17	2	0	13.4034	15.3459	0.188073	0
265	ATAGCATCAAAATTCATTGGCACG	NA	24	1	1	4	0	0.788432	0.902701	0.376146	0
266	ACATAACAAAGAAGACGGAAAGCT	NA	24	4	2	0	1	3.15373	1.8054	0	1.61945
267	ATAACAAAGAAGACGGAAAGCTCC	NA	24	3	2	1	1	2.3653	1.8054	0.0940365	1.61945
268	TAACAAAGAAGACGGAAAGCTCCT	NA	24	2	3	1	0	1.57686	2.7081	0.0940365	0
269	GACGGAAAGCTCCTCTCTCACAAG	NA	24	1	3	1	1	0.788432	2.7081	0.0940365	1.61945
270	ACGGAAAGCTCCTCTCTCACAAGC	NA	24	2	5	5	1	1.57686	4.5135	0.470183	1.61945
271	CGGAAAGCTCCTCTCTCACAAGCC	NA	24	14	13	4	4	11.0381	11.7351	0.376146	6.4778
272	AGCTCCTCTCTCACAAGCCAGGCT	NA	24	6	3	0	1	4.73059	2.7081	0	1.61945
273	CGAGATAGCCTGGCTTGTGAGAGA	NA	24	2	1	5	1	1.57686	0.902701	0.470183	1.61945
274	TCTCACAAGCCAGGCTATCTCGCC	NA	24	1	4	0	1	0.788432	3.6108	0	1.61945
275	CACAAGCCAGGCTATCTCGCCACC	NA	24	1	0	4	3	0.788432	0	0.376146	4.85835
276	ACAAGCCAGGCTATCTCGCCACCT	NA	24	1	1	3	3	0.788432	0.902701	0.28211	4.85835
277	AATATTCAAAGGTATAGCAGGTGG	NA	24	5	3	0	0	3.94216	2.7081	0	0
278	ACGGACCTTTGAAATACTTCTCAA	NA	24	5	2	0	0	3.94216	1.8054	0	0
279	CGGACCTTTGAAATACTTCTC	NA	21	12	7	0	0	9.46119	6.31891	0	0
280	GACGGACCTTTGAAATACTTCTC	NA	23	3	4	1	1	2.3653	3.6108	0.0940365	1.61945
281	AGACGGACCTTTGAAATACTTCTC	NA	24	24	17	9	3	18.9224	15.3459	0.846329	4.85835
282	ACGGACCTTTGAAATACTTCT	NA	21	1	3	1	1	0.788432	2.7081	0.0940365	1.61945
283	AGACGGACCTTTGAAATACTTCT	NA	23	11	9	1	1	8.67276	8.12431	0.0940365	1.61945
284	AAGACGGACCTTTGAAATACTTCT	NA	24	35	30	7	4	27.5951	27.081	0.658256	6.4778
285	AAGACGGACCTTTGAAATACTT	NA	22	6	2	0	0	4.73059	1.8054	0	0
286	AGAAGACGGACCTTTGAAATACTT	NA	24	15	7	17	7	11.8265	6.31891	1.59862	11.3362
287	AAGAAGACGGACCTTTGAAATACTT	NA	25	3	2	3	1	2.3653	1.8054	0.28211	1.61945
288	AAGACGGACCTTTGAAATACT	NA	21	9	2	0	0	7.09589	1.8054	0	0
289	AGAAGACGGACCTTTGAAATACT	NA	23	9	2	6	3	7.09589	1.8054	0.564219	4.85835
290	AAGAAGACGGACCTTTGAAATACT	NA	24	60	48	117	68	47.3059	43.3296	11.0023	110.123
291	AGTATTTCAAAGGTCCGTCTTCTT	NA	24	12	13	1	0	9.46119	11.7351	0.0940365	0
292	CAAGAAGACGGACCTTTGAAATACT	NA	25	6	1	2	2	4.73059	0.902701	0.188073	3.2389
293	AAGAAGACGGACCTTTGAAATAC	NA	23	8	2	4	2	6.30746	1.8054	0.376146	3.2389
294	GTATTTCAAAGGTCCGTCTTCTT	NA	23	8	8	2	0	6.30746	7.22161	0.188073	0
295	TATTTCAAAGGTCCGTCTTCTT	NA	22	5	13	0	0	3.94216	11.7351	0	0
296	ATTTCAAAGGTCCGTCTTCTTGAC	NA	24	4	2	1	1	3.15373	1.8054	0.0940365	1.61945
297	TCAAAGGTCCGTCTTCTTGACACT	NA	24	2	3	4	1	1.57686	2.7081	0.376146	1.61945
298	AATGTCTCTTGTCGCCGGTAGTGT	NA	24	6	3	4	0	4.73059	2.7081	0.376146	0
299	AAAATGTCTCTTGTCGCCGGTAGT	NA	24	8	9	3	3	6.30746	8.12431	0.28211	4.85835
300	GTAAAAATGTCTCTTGTCGCCGGT	NA	24	3	5	0	1	2.3653	4.5135	0	1.61945
301	GTTGTAAAAATGTCTCTTGTCGCC	NA	24	36	45	1	1	28.3836	40.6215	0.0940365	1.61945
302	AACTCTTTCGTTGTAAAAATGTCT	NA	24	0	6	0	0	0	5.41621	0	0
303	GAACTCTTTCGTTGTAAAAATGTC	NA	24	2	5	1	1	1.57686	4.5135	0.0940365	1.61945
304	ATCGAACTCTTTCGTTGTAAAAAT	NA	24	4	0	0	2	3.15373	0	0	3.2389
305	AACCTTTCTATTATCGAACTCTTT	NA	24	6	2	3	0	4.73059	1.8054	0.28211	0
306	ACTAACCTTTCTATTATCGAACTC	NA	24	6	2	6	3	4.73059	1.8054	0.564219	4.85835
307	ACTAACCTTTCTATTATCGAACT	NA	23	3	0	0	3	2.3653	0	0	4.85835
308	ATGTTGTAGTACCTGAAAGAAGCT	NA	24	8	7	2	2	6.30746	6.31891	0.188073	3.2389
309	AATATGTTGTAGTACCTGAAAGAA	NA	24	3	0	4	2	2.3653	0	0.376146	3.2389
310	ATCTTTTTAATATGTTGTAGTACC	NA	24	3	2	2	2	2.3653	1.8054	0.188073	3.2389
311	ATAATTGTTATTAAGTAACGCTAT	NA	24	3	0	7	12	2.3653	0	0.658256	19.4334
312	ATATAACCCAATTCCAAAATAAAA	NA	24	2	12	0	1	1.57686	10.8324	0	1.61945
313	ATTCCAAAATAAAACACGTTCTGT	NA	24	6	8	3	2	4.73059	7.22161	0.28211	3.2389
314	AATGTTGATTCAAAAACTCGTCCC	NA	24	4	2	0	0	3.15373	1.8054	0	0
315	GACTCTGAATTATAATCTAAACAT	NA	24	5	3	0	1	3.94216	2.7081	0	1.61945
316	ACTCTGAATTATAATCTAAACATT	NA	24	12	21	2	1	9.46119	18.9567	0.188073	1.61945
317	AATAGGGGAATGTACCATATGACC	NA	24	17	19	9	2	13.4034	17.1513	0.846329	3.2389
318	AGAGATAAGAAACGATAGTCGGTT	NA	24	204	305	171	103	160.84	275.324	16.0802	166.803
319	AGAGATAAGAAACGATAGTCGGTTT	NA	25	2	15	3	3	1.57686	13.5405	0.28211	4.85835
320	GAGATAAGAAACGATAGTCGGTT	NA	23	48	37	22	26	37.8448	33.3999	2.0688	42.1057
321	GAGATAAGAAACGATAGTCGGTTT	NA	24	39	82	48	15	30.7489	74.0215	4.51375	24.2918
322	AATGTATAGTAAACTGTGAGTTGT	NA	24	7	2	1	5	5.51903	1.8054	0.0940365	8.09725
323	ATCTAAACCCGTCAATTTTAGGAT	NA	24	5	2	2	0	3.94216	1.8054	0.188073	0
324	ATCGTTGATTCGGCCAAATCGACT	NA	24	4	10	0	0	3.15373	9.02701	0	0
325	AGAAGTGTTAATGGTGAGTCGATT	NA	24	4	1	1	2	3.15373	0.902701	0.0940365	3.2389
326	CCTTAAACCAACGACAACGGCTGT	NA	24	5	5	0	0	3.94216	4.5135	0	0
327	AGTGTTAACGGTGAGTCGATTTGG	NA	24	2	1	3	0	1.57686	0.902701	0.28211	0
328	ATCGTTGACTCGGCCAAATCGACT	NA	24	15	21	1	5	11.8265	18.9567	0.0940365	8.09725
329	ATCGTTGACTTCTAATTTAACCT	NA	23	3	3	0	0	2.3653	2.7081	0	0
330	GCGGGGATAGCTCAG	NA	15	1	1	1	3	0.788432	0.902701	0.0940365	4.85835
331	GCGGGGATAGCTCAGT	NA	16	4	7	21	8	3.15373	6.31891	1.97477	12.9556
332	GCGGGGATAGCTCAGTTGG	NA	19	4	2	4	4	3.15373	1.8054	0.376146	6.4778
333	GCGGGGATAGCTCAGTTGGG	NA	20	5	5	13	1	3.94216	4.5135	1.22247	1.61945
334	GCGGGGATAGCTCAGTTGGGA	NA	21	14	15	30	30	11.0381	13.5405	2.8211	48.5835
335	GCGGGGATAGCTCAGTTGGGAG	NA	22	2	4	2	2	1.57686	3.6108	0.188073	3.2389
336	GCGGGGATAGCTCAGTTGGGAGA	NA	23	16	27	24	19	12.6149	24.3729	2.25688	30.7696
337	GCGGGGATAGCTCAGTTGGGAGAG	NA	24	12	15	4	12	9.46119	13.5405	0.376146	19.4334
338	GCGGGGATAGCTCAGTTGGGAGAGC	NA	25	19	16	28	20	14.9802	14.4432	2.63302	32.389
339	TCTGAAGGTCGCGTG	NA	15	1	3	4	2	0.788432	2.7081	0.376146	3.2389
340	ATTAAATAACGTCCTGTCAAACCC	NA	24	5	2	2	0	3.94216	1.8054	0.188073	0
341	AAATAACGTCCTGTCAAACCCGTC	NA	24	1	2	3	2	0.788432	1.8054	0.28211	3.2389
342	AACGTCCTGTCAAACCCGTCCCGT	NA	24	9	8	1	0	7.09589	7.22161	0.0940365	0
343	AGCCATCGTAAATAAGTCTCAACT	NA	24	8	4	0	1	6.30746	3.6108	0	1.61945
344	ATGACATTGTGAAATCTAACCGGA	NA	24	3	2	0	1	2.3653	1.8054	0	1.61945
345	GATTTGTGGAATCGCTAATGACC	NA	23	4	0	2	0	3.15373	0	0.188073	0
346	AGTGGCTGTAGTTTAGTGGTAAGAATT	NA	27	5	1	1	1	3.94216	0.902701	0.0940365	1.61945
347	GTGGCTGTAGTTTAG	NA	15	4	16	16	10	3.15373	14.4432	1.50458	16.1945
348	GTGGCTGTAGTTTAGT	NA	16	12	14	19	24	9.46119	12.6378	1.78669	38.8668
349	GTGGCTGTAGTTTAGTG	NA	17	5	0	5	7	3.94216	0	0.470183	11.3362
350	GTGGCTGTAGTTTAGTGG	NA	18	20	5	7	3	15.7686	4.5135	0.658256	4.85835
351	GTGGCTGTAGTTTAGTGGT	NA	19	73	18	321	46	57.5556	16.2486	30.1857	74.4947
352	GTGGCTGTAGTTTAGTGGTA	NA	20	9	1	11	1	7.09589	0.902701	1.0344	1.61945
353	GTGGCTGTAGTTTAGTGGTAAGA	NA	23	7	0	0	0	5.51903	0	0	0
354	GTGGCTGTAGTTTAGTGGTAAGAA	NA	24	5	2	3	0	3.94216	1.8054	0.28211	0
355	GTGGCTGTAGTTTAGTGGTAAGAAT	NA	25	9	3	11	3	7.09589	2.7081	1.0344	4.85835
356	GTGGCTGTAGTTTAGTGGTAAGAATT	NA	26	114	25	22	12	89.8813	22.5675	2.0688	19.4334
357	GTGGCTGTAGTTTAGTGGTAAGAATTCC	NA	28	86	55	63	25	67.8052	49.6486	5.9243	40.4863
358	TGGCTGTAGTTTAGTGGTAAGAATT	NA	25	11	0	1	1	8.67276	0	0.0940365	1.61945
359	TGGCTGTAGTTTAGTGGTAAGAATTCC	NA	27	27	10	16	5	21.2877	9.02701	1.50458	8.09725
360	TGGCTGTAGTTTAGTGGTAAGAATTCCA	NA	28	2	0	1	3	1.57686	0	0.0940365	4.85835
361	GGCTGTAGTTTAGTGGTAAGAA	NA	22	9	3	5	2	7.09589	2.7081	0.470183	3.2389
362	GGCTGTAGTTTAGTGGTAAGAAT	NA	23	182	58	126	73	143.495	52.3567	11.8486	118.22
363	GGCTGTAGTTTAGTGGTAAGAATT	NA	24	39	19	13	9	30.7489	17.1513	1.22247	14.5751
364	GGCTGTAGTTTAGTGGTAAGAATTC	NA	25	34	11	9	4	26.8067	9.92971	0.846329	6.4778
365	GGCTGTAGTTTAGTGGTAAGAATTCC	NA	26	1173	530	524	189	924.831	478.432	49.2751	306.076
366	GGCTGTAGTTTAGTGGTAAGAATTCCA	NA	27	6	5	15	4	4.73059	4.5135	1.41055	6.4778
367	GGCTGTAGTTTAGTGGTAAGAATTCCAC	NA	28	159	98	86	36	125.361	88.4647	8.08714	58.3002
368	GCTGTAGTTTAGTGGTAAGAAT	NA	22	11	5	14	7	8.67276	4.5135	1.31651	11.3362
369	GCTGTAGTTTAGTGGTAAGAATT	NA	23	6	0	0	0	4.73059	0	0	0
370	GCTGTAGTTTAGTGGTAAGAATTCC	NA	25	39	7	39	9	30.7489	6.31891	3.66742	14.5751
371	GCTGTAGTTTAGTGGTAAGAATTCCAC	NA	27	7	3	1	0	5.51903	2.7081	0.0940365	0
372	GCTGTAGTTTAGTGGTAAGAATTCCACG	NA	28	4	2	3	4	3.15373	1.8054	0.28211	6.4778
373	CTGTAGTTTAGTGGTAAGAATTCC	NA	24	3	4	0	0	2.3653	3.6108	0	0
374	TGTAGTTTAGTGGTAAGAATTCC	NA	23	17	3	1	0	13.4034	2.7081	0.0940365	0
375	TGTAGTTTAGTGGTAAGAATTCCACGTT	NA	28	6	0	0	0	4.73059	0	0	0
376	CACGTTGTGGCCGTGGAGACCT	NA	22	1	4	1	0	0.788432	3.6108	0.0940365	0
377	GTTGTGGCCGTGGAGACC	NA	18	5	2	0	1	3.94216	1.8054	0	1.61945
378	TTGTGGCCGTGGAGACC	NA	17	2	4	0	0	1.57686	3.6108	0	0
379	GCCGTGGAGACCTGGGCT	NA	18	1	4	1	0	0.788432	3.6108	0.0940365	0
380	CCGTGGAGACCTGGGC	NA	16	10	3	2	0	7.88432	2.7081	0.188073	0
381	CCGTGGAGACCTGGGCT	NA	17	0	5	0	5	0	4.5135	0	8.09725
382	CGTGGAGACCTGGGC	NA	15	24	48	19	14	18.9224	43.3296	1.78669	22.6723
383	CGTGGAGACCTGGGCT	NA	16	3	8	4	2	2.3653	7.22161	0.376146	3.2389
384	CGTGGAGACCTGGGCTC	NA	17	0	7	0	0	0	6.31891	0	0
385	AATTGTTATTAAGTAACGTCCTGC	NA	24	16	7	23	36	12.6149	6.31891	2.16284	58.3002
386	GTTATTAAGTAACGTCCTGC	NA	20	1	0	5	1	0.788432	0	0.470183	1.61945
387	ATTAAGTAACGTCCTGCCAAACTC	NA	24	7	8	5	10	5.51903	7.22161	0.470183	16.1945
388	AAGTAACGTCCTGCCAAACTCGT	NA	23	10	5	3	1	7.88432	4.5135	0.28211	1.61945
389	AAGTAACGTCCTGCCAAACTCGTC	NA	24	36	23	22	24	28.3836	20.7621	2.0688	38.8668
390	GTAACGTCCTGCCAAACTCGTCCC	NA	24	1	8	1	1	0.788432	7.22161	0.0940365	1.61945
391	AACGTCCTGCCAAACTCGTCCCG	NA	23	5	5	0	0	3.94216	4.5135	0	0
392	AACGTCCTGCCAAACTCGTCCCGC	NA	24	51	47	3	4	40.2101	42.4269	0.28211	6.4778
393	AACGTCCTGCCAAACTCGTCCCGCC	NA	25	1	5	0	0	0.788432	4.5135	0	0
394	ACGTCCTGCCAAACTCGTCCCGCC	NA	24	8	12	0	0	6.30746	10.8324	0	0
395	ATGGGACGAGTTGGCGGGACGAGT	NA	24	2	4	0	2	1.57686	3.6108	0	3.2389
396	ATGTTAAGAGACCATCAATAAGGA	NA	24	1	3	1	1	0.788432	2.7081	0.0940365	1.61945
397	GCCCGTCTAGCTCAG	NA	15	6	3	0	2	4.73059	2.7081	0	3.2389
398	GCCCGTCTAGCTCAGT	NA	16	1	1	5	1	0.788432	0.902701	0.470183	1.61945
399	GCCCGTCTAGCTCAGTTGGTA	NA	21	4	0	3	5	3.15373	0	0.28211	8.09725
400	GCCCGTCTAGCTCAGTTGGTAGA	NA	23	2	2	3	1	1.57686	1.8054	0.28211	1.61945
401	GCCCGTCTAGCTCAGTTGGTAGAGC	NA	25	70	32	5	7	55.1903	28.8864	0.470183	11.3362
402	CGTCTAGCTCAGTTGGTAGAGC	NA	22	4	3	0	0	3.15373	2.7081	0	0
403	TTGGTAGAGCGCAAGGCT	NA	18	6	1	2	0	4.73059	0.902701	0.188073	0
404	CTCTTAACCTTGTGGTCG	NA	18	0	0	5	1	0	0	0.470183	1.61945
405	TCTTAACCTTGTGGTCG	NA	17	0	1	11	11	0	0.902701	1.0344	17.814
406	CTTAACCTTGTGGTCG	NA	16	0	0	6	2	0	0	0.564219	3.2389
407	TTAACCTTGTGGTCG	NA	15	0	0	14	7	0	0	1.31651	11.3362
408	CCTTGTGGTCGTGGGT	NA	16	3	4	3	5	2.3653	3.6108	0.28211	8.09725
409	TGTGGTCGTGGGTTC	NA	15	2	4	3	3	1.57686	3.6108	0.28211	4.85835
410	TGTTTTATCGAATGCGTTTG	NA	20	1	1	5	1	0.788432	0.902701	0.470183	1.61945
411	TTTGAATGTTTTATCGAATGCGTTTG	NA	26	4	0	7	2	3.15373	0	0.658256	3.2389
412	ATAAAATAATAATAAAGTAGGAGA	NA	24	3	0	3	0	2.3653	0	0.28211	0
413	AGAAACTTTAGAATAATGATTGAG	NA	24	0	0	0	6	0	0	0	9.7167
414	AATGATTGAGAGACTATGTGTATA	NA	24	4	8	5	10	3.15373	7.22161	0.470183	16.1945
415	ATTGGACATAAACTAAATCATAGT	NA	24	3	6	0	2	2.3653	5.41621	0	3.2389
416	TTAGATGACCATCAACAAAC	NA	20	2	5	7	8	1.57686	4.5135	0.658256	12.9556
417	AAACCATATTGAACCGATGACGCC	NA	24	6	9	5	5	4.73059	8.12431	0.470183	8.09725
418	AACCATATTGAACCGATGACGCCT	NA	24	7	16	5	6	5.51903	14.4432	0.470183	9.7167
419	ACCATATTGAACCGATGACGCCT	NA	23	4	7	2	1	3.15373	6.31891	0.188073	1.61945
420	AAATCATATTGAACCGATGACGCC	NA	24	1	4	2	5	0.788432	3.6108	0.188073	8.09725
421	AATCATATTGAACCGATGACGCCT	NA	24	48	30	13	13	37.8448	27.081	1.22247	21.0529
422	ATCATATTGAACCGATGACGCCT	NA	23	0	6	10	1	0	5.41621	0.940365	1.61945
423	CATACACATTGATTTTTTAGGACT	NA	24	5	1	0	0	3.94216	0.902701	0	0
424	ATACACATTGATTTTTTAGGACTC	NA	24	1	5	2	1	0.788432	4.5135	0.188073	1.61945
425	ATTCATTTGAGTCACGGGCTTGTT	NA	24	2	3	1	3	1.57686	2.7081	0.0940365	4.85835
426	AGACATATGAACAAGCCCGTGACT	NA	24	29	42	8	5	22.8645	37.9134	0.752292	8.09725
427	AAGACATATGAACAAGCCCGTGAC	NA	24	1	2	2	3	0.788432	1.8054	0.188073	4.85835
428	AAAGACATATGAACAAGCCCGTGA	NA	24	30	41	6	13	23.653	37.0107	0.564219	21.0529
429	AAAGACATATGAACAAGCCCG	NA	21	2	4	0	1	1.57686	3.6108	0	1.61945
430	ATGCTAAAGACATATGAACAAGCC	NA	24	12	4	6	6	9.46119	3.6108	0.564219	9.7167
431	AACTATTCACATTATCACCTGACT	NA	24	5	2	0	2	3.94216	1.8054	0	3.2389
432	AGGTGATAATGTGAATAGTTGGCT	NA	24	3	2	3	3	2.3653	1.8054	0.28211	4.85835
433	TGATAATGTGAATAGTTGGCTGGT	NA	24	2	6	2	1	1.57686	5.41621	0.188073	1.61945
434	ACCCGACTGGAGACTCAACCAGCC	NA	24	16	17	0	3	12.6149	15.3459	0	4.85835
435	CACCCGACTGGAGACTCAACCAGC	NA	24	3	3	0	0	2.3653	2.7081	0	0
436	CACCCGACTGGAGACTCAACCA	NA	22	4	14	0	1	3.15373	12.6378	0	1.61945
437	TGCACCCGACTGGAGACTCAACCA	NA	24	12	11	1	3	9.46119	9.92971	0.0940365	4.85835
438	CACCCGACTGGAGACTCAACC	NA	21	5	3	0	0	3.94216	2.7081	0	0
439	GTGCACCCGACTGGAGACTCAACC	NA	24	20	12	1	2	15.7686	10.8324	0.0940365	3.2389
440	CGACTGGAGACTCAAC	NA	16	10	15	2	2	7.88432	13.5405	0.188073	3.2389
441	CCCGACTGGAGACTCAAC	NA	18	4	9	0	0	3.15373	8.12431	0	0
442	ACCCGACTGGAGACTCAAC	NA	19	2	7	0	1	1.57686	6.31891	0	1.61945
443	TGCACCCGACTGGAGACTCAAC	NA	22	4	5	1	0	3.15373	4.5135	0.0940365	0
444	GTGCACCCGACTGGAGACTCAAC	NA	23	2	5	0	0	1.57686	4.5135	0	0
445	AGTGCACCCGACTGGAGACTCAAC	NA	24	196	297	22	17	154.533	268.102	2.0688	27.5307
446	AGTGCACCCGACTGGAGACTCAA	NA	23	6	2	0	0	4.73059	1.8054	0	0
447	TAGTGCACCCGACTGGAGACTCAA	NA	24	8	5	0	0	6.30746	4.5135	0	0
448	GTAGTGCACCCGACTGGAGACTCA	NA	24	3	2	2	4	2.3653	1.8054	0.188073	6.4778
449	AGTGCACCCGACTGGAGACTC	NA	21	3	5	2	2	2.3653	4.5135	0.188073	3.2389
450	CGTAGTGCACCCGACTGGAGACTC	NA	24	4	2	0	0	3.15373	1.8054	0	0
451	TCGTAGTGCACCCGACTGGAGACT	NA	24	7	11	0	2	5.51903	9.92971	0	3.2389
452	AGTGGTCGTAGTGCACCCGACTGG	NA	24	1	0	1	5	0.788432	0	0.0940365	8.09725
453	AAAGTGGTCGTAGTGCACCCGACT	NA	24	6	16	4	6	4.73059	14.4432	0.376146	9.7167
454	AAAGTGGTCGTAGTGCACCCGA	NA	22	1	3	1	1	0.788432	2.7081	0.0940365	1.61945
455	TTAAAGTGGTCGTAGTGCACCC	NA	22	1	3	0	2	0.788432	2.7081	0	3.2389
456	ATTTAAAGTGGTCGTAGTGCACCC	NA	24	6	1	1	0	4.73059	0.902701	0.0940365	0
457	ATGGATTTAAAGTGGTCGTAGTGC	NA	24	1	2	2	6	0.788432	1.8054	0.188073	9.7167
458	AGAGAATGGATTTAAAGTGGTCGT	NA	24	1	2	1	3	0.788432	1.8054	0.0940365	4.85835
459	TTAGATCTCATAGAGAA	NA	17	2	4	2	7	1.57686	3.6108	0.188073	11.3362
460	ATGAGATCTAAAATCACATCCGC	NA	23	3	0	2	2	2.3653	0	0.188073	3.2389
461	AATCACATCCGCAAACCCTCCATC	NA	24	0	0	6	2	0	0	0.564219	3.2389
462	TATTCGGACAGCGAACCTTATACT	NA	24	4	5	2	4	3.15373	4.5135	0.188073	6.4778
463	GAGACTCAAAATTATTCGGACAGC	NA	24	3	1	2	7	2.3653	0.902701	0.188073	11.3362
464	CTAGATTTTAACCCGCGGTACACC	NA	24	1	1	4	0	0.788432	0.902701	0.376146	0
465	ACTAAGTAACGTCCTGCCAAACC	NA	23	6	2	0	0	4.73059	1.8054	0	0
466	ACTAAGTAACGTCCTGCCAAACCC	NA	24	20	19	7	4	15.7686	17.1513	0.658256	6.4778
467	AAGTAACGTCCTGCCAAACCCGTC	NA	24	104	122	34	41	81.997	110.13	3.19724	66.3975
468	AGTAACGTCCTGCCAAACCCGTCC	NA	24	4	7	9	5	3.15373	6.31891	0.846329	8.09725
469	AACGTCCTGCCAAACCCGTCCCGC	NA	24	93	47	34	38	73.3242	42.4269	3.19724	61.5391
470	GTGGATACAACGTCCCGGAACGACT	NA	25	4	2	0	0	3.15373	1.8054	0	0
471	AAAATGTATATGTAGATTGAGCCT	NA	24	1	4	1	1	0.788432	3.6108	0.0940365	1.61945
472	GATATGAACAACACT	NA	15	3	0	1	4	2.3653	0	0.0940365	6.4778
473	CAGTCCATGGTAGAACAGG	NA	19	0	0	5	1	0	0	0.470183	1.61945
474	GTTTTACCCGGTTTAACTCTGTT	NA	23	3	0	3	1	2.3653	0	0.28211	1.61945
475	TTTACCCGGTTTAACTCTGTTCGG	NA	24	10	20	3	1	7.88432	18.054	0.28211	1.61945
476	TTACCCGGTTTAACTCTGTTCGGA	NA	24	22	17	7	4	17.3455	15.3459	0.658256	6.4778
477	TACCCGGTTTAACTCTGTTCGGAT	NA	24	11	8	1	1	8.67276	7.22161	0.0940365	1.61945
478	ACCCGGTTTAACTCTGTTCGG	NA	21	4	2	0	0	3.15373	1.8054	0	0
479	ACCCGGTTTAACTCTGTTCGGAT	NA	23	15	5	2	0	11.8265	4.5135	0.188073	0
480	ACCCGGTTTAACTCTGTTCGGATC	NA	24	27	44	10	15	21.2877	39.7188	0.940365	24.2918
481	CCGGTTTAACTCTGTTCGGATCCT	NA	24	5	3	1	0	3.94216	2.7081	0.0940365	0
482	GGTTTAACTCTGTTCGGATCC	NA	21	9	1	5	0	7.09589	0.902701	0.470183	0
483	GGTTTAACTCTGTTCGGATCCT	NA	22	8	5	0	2	6.30746	4.5135	0	3.2389
484	GTTTAACTCTGTTCGGATCC	NA	20	5	5	1	1	3.94216	4.5135	0.0940365	1.61945
485	TTTAACTCTGTTCGGATCC	NA	19	18	20	6	17	14.1918	18.054	0.564219	27.5307
486	TTAACTCTGTTCGGATCC	NA	18	13	11	6	7	10.2496	9.92971	0.564219	11.3362
487	TAACTCTGTTCGGATCC	NA	17	59	93	28	25	46.5175	83.9512	2.63302	40.4863
488	TAACTCTGTTCGGATCCTGGATA	NA	23	8	8	8	2	6.30746	7.22161	0.752292	3.2389
489	AACTCTGTTCGGATCC	NA	16	30	25	11	10	23.653	22.5675	1.0344	16.1945
490	AACTCTGTTCGGATCCTGGATAAC	NA	24	60	14	9	10	47.3059	12.6378	0.846329	16.1945
491	ACTCTGTTCGGATCC	NA	15	2	3	2	1	1.57686	2.7081	0.188073	1.61945
492	ACTCTGTTCGGATCCTGGATAACA	NA	24	1	2	1	2	0.788432	1.8054	0.0940365	3.2389
493	TGTTCGGATCCTGGATAACATGTT	NA	24	2	1	1	5	1.57686	0.902701	0.0940365	8.09725
494	GTTCGGATCCTGGATAACATGTT	NA	23	2	0	5	4	1.57686	0	0.470183	6.4778
495	AAACGGACATATATTATTCAACCT	NA	24	16	17	10	5	12.6149	15.3459	0.940365	8.09725
496	ACAATGTCCCACATCGCTTAGAAA	NA	24	1	0	6	4	0.788432	0	0.564219	6.4778
497	AATTGGACAATGGTTCAGACCCA	NA	23	2	3	1	0	1.57686	2.7081	0.0940365	0
498	ATTGGACAATGGTTCAGACCCAT	NA	23	5	6	5	2	3.94216	5.41621	0.470183	3.2389
499	AAAAGGACCAAAATGATTCTGATT	NA	24	16	14	4	6	12.6149	12.6378	0.376146	9.7167
500	TGAGTGGATAATAACA	NA	16	0	6	5	10	0	5.41621	0.470183	16.1945
501	ACGGGTGAAATTTTAGAATTGACT	NA	24	3	2	1	1	2.3653	1.8054	0.0940365	1.61945
502	TTTGATTCGATATTAATA	NA	18	0	1	4	1	0	0.902701	0.376146	1.61945
503	CGGATAATTCTACAGAGACAATG	NA	23	3	4	0	0	2.3653	3.6108	0	0
504	ATCTAACCGGATTTTGGATCCCGC	NA	24	0	4	0	3	0	3.6108	0	4.85835
505	AATTAATATGACGTTGTGAAATCT	NA	24	2	1	7	2	1.57686	0.902701	0.658256	3.2389
506	AATATGACGTTGTGAAATCTAACC	NA	24	6	5	15	12	4.73059	4.5135	1.41055	19.4334
507	ATGACGTTGTGAAATCTAACCGGA	NA	24	13	19	14	6	10.2496	17.1513	1.31651	9.7167
508	GACGTTGTGAAATCTAACCGGATT	NA	24	3	1	4	2	2.3653	0.902701	0.376146	3.2389
509	AAATTAATATGACGTTGTGAAATC	NA	24	2	1	2	3	1.57686	0.902701	0.188073	4.85835
510	AAGCTATATTGAACCAAGGACACT	NA	24	1	5	0	0	0.788432	4.5135	0	0
511	ATGTAAACTATATTGAACCGAGGA	NA	24	1	4	3	2	0.788432	3.6108	0.28211	3.2389
512	TACTCCAATGATTAAGAACTATT	NA	23	8	2	0	0	6.30746	1.8054	0	0
513	AATACACAACACATGTCCTCTTCT	NA	24	1	1	7	7	0.788432	0.902701	0.658256	11.3362
514	AGAAGAGGACATGTGTTGTGTATT	NA	24	3	4	2	1	2.3653	3.6108	0.188073	1.61945
515	AATATTAAGAAGAGGACATGTGTT	NA	24	2	1	3	0	1.57686	0.902701	0.28211	0
516	ATCTAAGAACCAAGGT	NA	16	7	2	5	0	5.51903	1.8054	0.470183	0
517	TCTAAGAACCAAGGT	NA	15	3	2	1	1	2.3653	1.8054	0.0940365	1.61945
518	AAGAACCAAGGTTGGAGTTGCTCT	NA	24	11	4	2	1	8.67276	3.6108	0.188073	1.61945
519	TTAGAGCAACTCCAACCTTGGTT	NA	23	6	0	1	0	4.73059	0	0.0940365	0
520	ACCAAGGTTGGAGTTGCTCTAAGT	NA	24	10	1	2	0	7.88432	0.902701	0.188073	0
521	AACACTGTAACTTAGAGCAACTCC	NA	24	6	3	3	3	4.73059	2.7081	0.28211	4.85835
522	GTAACACTGTAACTTAGAGCAACT	NA	24	7	0	9	1	5.51903	0	0.846329	1.61945
523	AATTAACCTGACCGAA	NA	16	1	1	5	2	0.788432	0.902701	0.470183	3.2389
524	ATTGTCTCTGTAGAATTATCCGTC	NA	24	15	16	7	4	11.8265	14.4432	0.658256	6.4778
525	TGTCTCTGTAGAATTATCCGTCTT	NA	24	2	3	0	1	1.57686	2.7081	0	1.61945
526	AATTTCACAGAACTAGGATATATG	NA	24	8	3	1	0	6.30746	2.7081	0.0940365	0
527	ATTTTCATTTTCATT	NA	15	0	0	6	3	0	0	0.564219	4.85835
528	GACGATTGTAATTCCGGGCCT	NA	21	5	6	5	4	3.94216	5.41621	0.470183	6.4778
529	TAGTAGAGAAAAGGAAAGACA	NA	21	0	2	3	2	0	1.8054	0.28211	3.2389
530	GTCGTTGTAGTATAG	NA	15	34	18	40	10	26.8067	16.2486	3.76146	16.1945
531	GTCGTTGTAGTATAGT	NA	16	5	1	5	8	3.94216	0.902701	0.470183	12.9556
532	GTCGTTGTAGTATAGTGG	NA	18	6	9	6	5	4.73059	8.12431	0.564219	8.09725
533	GTCGTTGTAGTATAGTGGT	NA	19	36	14	14	14	28.3836	12.6378	1.31651	22.6723
534	GTCGTTGTAGTATAGTGGTA	NA	20	37	8	34	11	29.172	7.22161	3.19724	17.814
535	GTCGTTGTAGTATAGTGGTAAG	NA	22	28	4	3	3	22.0761	3.6108	0.28211	4.85835
536	GTCGTTGTAGTATAGTGGTAAGT	NA	23	99	14	59	40	78.0548	12.6378	5.54815	64.778
537	GTCGTTGTAGTATAGTGGTAAGTA	NA	24	41	12	41	22	32.3257	10.8324	3.8555	35.6279
538	GTCGTTGTAGTATAGTGGTAAGTAT	NA	25	76	31	68	28	59.9209	27.9837	6.39448	45.3446
539	GTCGTTGTAGTATAGTGGTAAGTATT	NA	26	719	131	60	29	566.883	118.254	5.64219	46.9641
540	GTCGTTGTAGTATAGTGGTAAGTATTCC	NA	28	378	183	94	41	298.027	165.194	8.83943	66.3975
541	TCGTTGTAGTATAGTGGTAAGTATTCCC	NA	28	32	8	12	2	25.2298	7.22161	1.12844	3.2389
542	CGTTGTAGTATAGTGGTAAGTATTCCC	NA	27	106	20	74	13	83.5738	18.054	6.9587	21.0529
543	CGTTGTAGTATAGTGGTAAGTATTCCCG	NA	28	12	3	17	13	9.46119	2.7081	1.59862	21.0529
544	GTTGTAGTATAGTGGTAAG	NA	19	6	0	0	0	4.73059	0	0	0
545	GTTGTAGTATAGTGGTAAGTA	NA	21	6	3	3	2	4.73059	2.7081	0.28211	3.2389
546	GTTGTAGTATAGTGGTAAGTAT	NA	22	39	15	16	2	30.7489	13.5405	1.50458	3.2389
547	GTTGTAGTATAGTGGTAAGTATT	NA	23	164	41	8	0	129.303	37.0107	0.752292	0
548	GTTGTAGTATAGTGGTAAGTATTCC	NA	25	152	51	24	9	119.842	46.0378	2.25688	14.5751
549	GTTGTAGTATAGTGGTAAGTATTCCC	NA	26	1497	552	1315	521	1180.28	498.291	123.658	843.734
550	GTTGTAGTATAGTGGTAAGTATTCCCG	NA	27	210	62	321	98	165.571	55.9675	30.1857	158.706
551	GTTGTAGTATAGTGGTAAGTATTCCCGC	NA	28	778	380	396	130	613.4	343.026	37.2385	210.529
552	TGTAGTATAGTGGTAAGTATTCCCGCCT	NA	28	13	5	3	3	10.2496	4.5135	0.28211	4.85835
553	GTAGTATAGTGGTAAGTATTCCCGCCT	NA	27	5	6	1	0	3.94216	5.41621	0.0940365	0
554	AGTATAGTGGTAAGTATTCCC	NA	21	1	0	3	4	0.788432	0	0.28211	6.4778
555	ATAGTGGTAAGTATTCCC	NA	18	1	1	6	2	0.788432	0.902701	0.564219	3.2389
556	ATAGTGGTAAGTATTCCCGCCT	NA	22	2	2	0	2	1.57686	1.8054	0	3.2389
557	TAGTGGTAAGTATTCCC	NA	17	6	3	9	1	4.73059	2.7081	0.846329	1.61945
558	TAGTGGTAAGTATTCCCGCCT	NA	21	14	6	2	3	11.0381	5.41621	0.188073	4.85835
559	GTGGTAAGTATTCCCGCCT	NA	19	12	5	6	2	9.46119	4.5135	0.564219	3.2389
560	TAAGTATTCCCGCCT	NA	15	0	1	1	4	0	0.902701	0.0940365	6.4778
561	GCGGGTGACCCGGGTTCGATCCCCGGC	NA	27	7	4	4	6	5.51903	3.6108	0.376146	9.7167
562	GCGGGTGACCCGGGTTCGATCCCCGGCA	NA	28	5	2	1	1	3.94216	1.8054	0.0940365	1.61945
563	GGTCCCATGGTCTAGTGGTCAGGACA	NA	26	6	0	0	0	4.73059	0	0	0
564	TAGTGGTCAGGACATTGGACT	NA	21	8	3	1	0	6.30746	2.7081	0.0940365	0
565	TGGTCAGGACATTGGACT	NA	18	4	1	0	2	3.15373	0.902701	0	3.2389
566	GTCAGGACATTGGACTCTGAATCCAG	NA	26	0	4	1	4	0	3.6108	0.0940365	6.4778
567	TCAGGACATTGGACT	NA	15	14	15	23	7	11.0381	13.5405	2.16284	11.3362
568	TCAGGACATTGGACTCTGAATCCAG	NA	25	7	1	0	0	5.51903	0.902701	0	0
569	CAGGACATTGGACTCTGAATCC	NA	22	3	3	0	2	2.3653	2.7081	0	3.2389
570	AGGACATTGGACTCTGA	NA	17	5	1	1	1	3.94216	0.902701	0.0940365	1.61945
571	AGGACATTGGACTCTGAATC	NA	20	1	6	2	2	0.788432	5.41621	0.188073	3.2389
572	AGGACATTGGACTCTGAATCC	NA	21	5	4	4	3	3.94216	3.6108	0.376146	4.85835
573	AGGACATTGGACTCTGAATCCAG	NA	23	19	27	9	3	14.9802	24.3729	0.846329	4.85835
574	AGGACATTGGACTCTGAATCCAGT	NA	24	8	14	3	3	6.30746	12.6378	0.28211	4.85835
575	AGGACATTGGACTCTGAATCCAGTAAC	NA	27	2	2	0	2	1.57686	1.8054	0	3.2389
576	AGGACATTGGACTCTGAATCCAGTAACC	NA	28	2	3	1	2	1.57686	2.7081	0.0940365	3.2389
577	GACATTGGACTCTGAATCCAG	NA	21	3	6	0	2	2.3653	5.41621	0	3.2389
578	GACATTGGACTCTGAATCCAGT	NA	22	8	2	2	0	6.30746	1.8054	0.188073	0
579	GACATTGGACTCTGAATCCAGTAACC	NA	26	6	2	0	0	4.73059	1.8054	0	0
580	GACATTGGACTCTGAATCCAGTAACCC	NA	27	3	5	0	0	2.3653	4.5135	0	0
581	GACATTGGACTCTGAATCCAGTAACCCG	NA	28	8	9	0	3	6.30746	8.12431	0	4.85835
582	ACATTGGACTCTGAATCCAGT	NA	21	6	3	0	0	4.73059	2.7081	0	0
583	ACATTGGACTCTGAATCCAGTAACCC	NA	26	4	9	1	0	3.15373	8.12431	0.0940365	0
584	ACATTGGACTCTGAATCCAGTAACCCG	NA	27	12	12	2	2	9.46119	10.8324	0.188073	3.2389
585	ACATTGGACTCTGAATCCAGTAACCCGA	NA	28	49	20	26	4	38.6332	18.054	2.44495	6.4778
586	CATTGGACTCTGAATCCAGTAACCCG	NA	26	11	3	1	1	8.67276	2.7081	0.0940365	1.61945
587	CATTGGACTCTGAATCCAGTAACCCGA	NA	27	17	10	8	6	13.4034	9.02701	0.752292	9.7167
588	CATTGGACTCTGAATCCAGTAACCCGAG	NA	28	17	29	28	26	13.4034	26.1783	2.63302	42.1057
589	ATTGGACTCTGAATCCAGTAACCC	NA	24	5	2	1	0	3.94216	1.8054	0.0940365	0
590	ATTGGACTCTGAATCCAGTAACCCG	NA	25	6	7	2	2	4.73059	6.31891	0.188073	3.2389
591	ATTGGACTCTGAATCCAGTAACCCGA	NA	26	19	17	9	1	14.9802	15.3459	0.846329	1.61945
592	ATTGGACTCTGAATCCAGTAACCCGAG	NA	27	20	25	47	31	15.7686	22.5675	4.41972	50.203
593	ATTGGACTCTGAATCCAGTAACCCGAGT	NA	28	31	26	75	61	24.4414	23.4702	7.05274	98.7865
594	TTGGACTCTGAATCCAGTAACC	NA	22	3	4	0	1	2.3653	3.6108	0	1.61945
595	TTGGACTCTGAATCCAGTAACCC	NA	23	2	12	0	0	1.57686	10.8324	0	0
596	TTGGACTCTGAATCCAGTAACCCG	NA	24	14	7	0	0	11.0381	6.31891	0	0
597	TTGGACTCTGAATCCAGTAACCCGA	NA	25	22	16	18	7	17.3455	14.4432	1.69266	11.3362
598	TTGGACTCTGAATCCAGTAACCCGAG	NA	26	26	23	44	38	20.4992	20.7621	4.13761	61.5391
599	TTGGACTCTGAATCCAGTAACCCGAGT	NA	27	24	35	83	80	18.9224	31.5945	7.80503	129.556
600	TTGGACTCTGAATCCAGTAACCCGAGTT	NA	28	4	15	17	8	3.15373	13.5405	1.59862	12.9556
601	TGGACTCTGAATCCAGTAACCCG	NA	23	9	7	0	2	7.09589	6.31891	0	3.2389
602	TGGACTCTGAATCCAGTAACCCGA	NA	24	27	24	13	6	21.2877	21.6648	1.22247	9.7167
603	TGGACTCTGAATCCAGTAACCCGAG	NA	25	37	54	65	41	29.172	48.7459	6.11237	66.3975
604	TGGACTCTGAATCCAGTAACCCGAGT	NA	26	43	39	115	74	33.9026	35.2053	10.8142	119.839
605	TGGACTCTGAATCCAGTAACCCGAGTT	NA	27	13	9	19	11	10.2496	8.12431	1.78669	17.814
606	TGGACTCTGAATCCAGTAACCCGAGTTC	NA	28	10	12	10	12	7.88432	10.8324	0.940365	19.4334
607	GGACTCTGAATCCAGTAACCCG	NA	22	4	2	1	1	3.15373	1.8054	0.0940365	1.61945
608	GGACTCTGAATCCAGTAACCCGA	NA	23	16	7	5	5	12.6149	6.31891	0.470183	8.09725
609	GGACTCTGAATCCAGTAACCCGAG	NA	24	11	10	13	10	8.67276	9.02701	1.22247	16.1945
610	GGACTCTGAATCCAGTAACCCGAGT	NA	25	12	15	26	25	9.46119	13.5405	2.44495	40.4863
611	GGACTCTGAATCCAGTAACCCGAGTT	NA	26	2	2	0	6	1.57686	1.8054	0	9.7167
612	GGACTCTGAATCCAGTAACCCGAGTTC	NA	27	2	3	2	3	1.57686	2.7081	0.188073	4.85835
613	GACTCTGAATCCAGTAACC	NA	19	1	5	0	0	0.788432	4.5135	0	0
614	GACTCTGAATCCAGTAACCC	NA	20	6	4	0	0	4.73059	3.6108	0	0
615	GACTCTGAATCCAGTAACCCG	NA	21	10	7	0	0	7.88432	6.31891	0	0
616	GACTCTGAATCCAGTAACCCGA	NA	22	22	12	0	2	17.3455	10.8324	0	3.2389
617	GACTCTGAATCCAGTAACCCGAG	NA	23	8	30	7	14	6.30746	27.081	0.658256	22.6723
618	GACTCTGAATCCAGTAACCCGAGT	NA	24	20	19	18	27	15.7686	17.1513	1.69266	43.7252
619	GACTCTGAATCCAGTAACCCGAGTT	NA	25	1	3	1	3	0.788432	2.7081	0.0940365	4.85835
620	GACTCTGAATCCAGTAACCCGAGTTC	NA	26	6	11	0	0	4.73059	9.92971	0	0
621	ACTCTGAATCCAGTAACCCGA	NA	21	16	8	1	2	12.6149	7.22161	0.0940365	3.2389
622	ACTCTGAATCCAGTAACCCGAG	NA	22	16	5	4	4	12.6149	4.5135	0.376146	6.4778
623	ACTCTGAATCCAGTAACCCGAGT	NA	23	9	19	15	14	7.09589	17.1513	1.41055	22.6723
624	ACTCTGAATCCAGTAACCCGAGTT	NA	24	1	8	1	2	0.788432	7.22161	0.0940365	3.2389
625	ACTCTGAATCCAGTAACCCGAGTTC	NA	25	8	15	1	1	6.30746	13.5405	0.0940365	1.61945
626	ACTCTGAATCCAGTAACCCGAGTTCA	NA	26	4	3	1	1	3.15373	2.7081	0.0940365	1.61945
627	CTCTGAATCCAGTAACCCG	NA	19	4	9	0	0	3.15373	8.12431	0	0
628	CTCTGAATCCAGTAACCCGA	NA	20	15	13	4	1	11.8265	11.7351	0.376146	1.61945
629	CTCTGAATCCAGTAACCCGAG	NA	21	2	9	1	7	1.57686	8.12431	0.0940365	11.3362
630	CTCTGAATCCAGTAACCCGAGT	NA	22	15	13	17	15	11.8265	11.7351	1.59862	24.2918
631	CTCTGAATCCAGTAACCCGAGTT	NA	23	6	1	1	5	4.73059	0.902701	0.0940365	8.09725
632	CTCTGAATCCAGTAACCCGAGTTC	NA	24	6	12	4	0	4.73059	10.8324	0.376146	0
633	TCTGAATCCAGTAACCCG	NA	18	3	4	0	0	2.3653	3.6108	0	0
634	TCTGAATCCAGTAACCCGA	NA	19	10	16	5	0	7.88432	14.4432	0.470183	0
635	TCTGAATCCAGTAACCCGAG	NA	20	4	6	3	3	3.15373	5.41621	0.28211	4.85835
636	TCTGAATCCAGTAACCCGAGT	NA	21	15	19	18	30	11.8265	17.1513	1.69266	48.5835
637	TCTGAATCCAGTAACCCGAGTT	NA	22	5	3	3	2	3.94216	2.7081	0.28211	3.2389
638	TCTGAATCCAGTAACCCGAGTTC	NA	23	8	9	0	5	6.30746	8.12431	0	8.09725
639	CTGAATCCAGTAACCCGAGT	NA	20	3	3	2	1	2.3653	2.7081	0.188073	1.61945
640	TTTTGACACAAAAAC	NA	15	6	4	11	6	4.73059	3.6108	1.0344	9.7167
641	TGACATCATATTCTGATCTT	NA	20	2	0	1	4	1.57686	0	0.0940365	6.4778
642	ATGACATCATATTCTGATCTT	NA	21	6	0	2	12	4.73059	0	0.188073	19.4334
643	TGACATCATATTCTGATCT	NA	19	23	10	10	18	18.1339	9.02701	0.940365	29.1501
644	ATGACATCATATTCTGATCT	NA	20	38	9	43	45	29.9604	8.12431	4.04357	72.8753
645	AATGACATCATATTCTGATCT	NA	21	15	9	8	10	11.8265	8.12431	0.752292	16.1945
646	GAATGACATCATATTCTGATCT	NA	22	11	2	4	12	8.67276	1.8054	0.376146	19.4334
647	GAATATGATGAAAGTTGTATATCGGTGA	NA	28	0	0	4	4	0	0	0.376146	6.4778
648	AATTGACCCGTCTCTACTTCTGCT	NA	24	4	0	0	2	3.15373	0	0	3.2389
649	TCTAAAAAGTTTGGACTTTCACC	NA	23	3	6	0	2	2.3653	5.41621	0	3.2389
650	GACGCGTCTAAAAAGTTTGGACTT	NA	24	3	3	1	0	2.3653	2.7081	0.0940365	0
651	GACGCGTCTAAAAAGTTTGGACT	NA	23	3	3	0	1	2.3653	2.7081	0	1.61945
652	TTTTTAGACGCGTCAGTATGAACC	NA	24	4	0	1	1	3.15373	0	0.0940365	1.61945
653	ACCATTGTGAAGAATCTAAACCCT	NA	24	5	4	0	0	3.94216	3.6108	0	0
654	ATTGTGAAGAATCTAAACCCTAAT	NA	24	2	1	3	1	1.57686	0.902701	0.28211	1.61945
655	GATGAAGAGTCGCGCTGGTAGATT	NA	24	1	3	0	4	0.788432	2.7081	0	6.4778
656	AACGGGATTCGATTCAAGGACTTT	NA	24	5	6	1	3	3.94216	5.41621	0.0940365	4.85835
657	TGGTTGAATTTCTTAATATGAGCCA	NA	25	10	1	3	0	7.88432	0.902701	0.28211	0
658	TTGACTTCAATGGATTTTACTGAGACTT	NA	28	2	10	1	0	1.57686	9.02701	0.0940365	0
659	TGACTTCAATGGATTTTACTGAGACTT	NA	27	3	3	0	0	2.3653	2.7081	0	0
660	GACTTCAATGGATTTTACTGAGACTT	NA	26	3	16	0	0	2.3653	14.4432	0	0
661	ACTTCAATGGATTTTACTGAGACTT	NA	25	6	5	0	1	4.73059	4.5135	0	1.61945
662	CTTCAATGGATTTTACTGAGACTT	NA	24	4	2	1	0	3.15373	1.8054	0.0940365	0
663	TTCAATGGATTTTACTGAGACTT	NA	23	4	4	0	0	3.15373	3.6108	0	0
664	TCAATGGATTTTACTGAGACTT	NA	22	3	3	3	1	2.3653	2.7081	0.28211	1.61945
665	CAATGGATTTTACTGAGACTT	NA	21	7	4	1	1	5.51903	3.6108	0.0940365	1.61945
666	AATGGATTTTACTGAGACT	NA	19	3	2	1	3	2.3653	1.8054	0.0940365	4.85835
667	AATGGATTTTACTGAGACTT	NA	20	5	3	3	2	3.94216	2.7081	0.28211	3.2389
668	ATGGATTTTACTGAGACT	NA	18	2	3	2	1	1.57686	2.7081	0.188073	1.61945
669	ATGGATTTTACTGAGACTT	NA	19	10	4	1	0	7.88432	3.6108	0.0940365	0
670	TGGATTTTACTGAGACTT	NA	18	4	4	6	1	3.15373	3.6108	0.564219	1.61945
671	ATTTGAGTTTAAACTATACACTTGCA	NA	26	0	0	7	0	0	0	0.658256	0
672	TGTTTGGTTTTGATC	NA	15	3	0	3	1	2.3653	0	0.28211	1.61945
673	AGAAGATAGAGAATGA	NA	16	0	1	8	2	0	0.902701	0.752292	3.2389
674	AGGTGTAGGCTCAAGGAAA	NA	19	0	5	2	1	0	4.5135	0.188073	1.61945
675	GATGACTTTGAACCGGTT	NA	18	0	2	1	3	0	1.8054	0.0940365	4.85835
676	GAGGATGACTTTGAACCGGTT	NA	21	0	0	4	2	0	0	0.376146	3.2389
677	CGAGGATGACTTTGAACCGGTT	NA	22	0	0	5	2	0	0	0.470183	3.2389
678	TCGAGGATGACTTTGAACCGGTT	NA	23	1	0	4	5	0.788432	0	0.376146	8.09725
679	TTCGAGGATGACTTTGAACCGGTT	NA	24	0	1	7	1	0	0.902701	0.658256	1.61945
680	CCTTCGAGGATGACTTTGAACCGGTT	NA	26	0	0	4	2	0	0	0.376146	3.2389
681	ACCTTCGAGGATGACTTTGAACCGGTT	NA	27	0	0	5	5	0	0	0.470183	8.09725
682	TGATCATCGTCCCTGAAATGAT	NA	22	3	1	2	0	2.3653	0.902701	0.188073	0
683	GAACATGATCATCGTCCCTGAAATGAT	NA	27	2	1	1	2	1.57686	0.902701	0.0940365	3.2389
684	ACCAGTGGTCTAGTGGTAGAAT	NA	22	6	6	0	0	4.73059	5.41621	0	0
685	ACCAGTGGTCTAGTGGTAGAATA	NA	23	7	3	0	0	5.51903	2.7081	0	0
686	ACCAGTGGTCTAGTGGTAGAATAGTAC	NA	27	68	49	2	0	53.6134	44.2323	0.188073	0
687	ACCAGTGGTCTAGTGGTAGAATAGTACC	NA	28	991	703	29	7	781.337	634.599	2.72706	11.3362
688	CCAGTGGTCTAGTGGTAGA	NA	19	3	2	1	0	2.3653	1.8054	0.0940365	0
689	CCAGTGGTCTAGTGGTAGAAT	NA	21	10	2	2	1	7.88432	1.8054	0.188073	1.61945
690	CCAGTGGTCTAGTGGTAGAATAGT	NA	24	4	0	3	1	3.15373	0	0.28211	1.61945
691	CCAGTGGTCTAGTGGTAGAATAGTAC	NA	26	121	75	27	14	95.4003	67.7026	2.53899	22.6723
692	CCAGTGGTCTAGTGGTAGAATAGTACC	NA	27	2774	1550	1095	552	2187.11	1399.19	102.97	893.937
693	CCAGTGGTCTAGTGGTAGAATAGTACCC	NA	28	29	29	10	4	22.8645	26.1783	0.940365	6.4778
694	CAGTGGTCTAGTGGTAGAATAGTACC	NA	26	37	15	9	8	29.172	13.5405	0.846329	12.9556
695	CAGTGGTCTAGTGGTAGAATAGTACCCT	NA	28	6	0	6	1	4.73059	0	0.564219	1.61945
696	AGTGGTCTAGTGGTAGA	NA	17	1	3	2	0	0.788432	2.7081	0.188073	0
697	AGTGGTCTAGTGGTAGAATAGTACC	NA	25	56	42	20	3	44.1522	37.9134	1.88073	4.85835
698	AGTGGTCTAGTGGTAGAATAGTACCCT	NA	27	15	7	2	0	11.8265	6.31891	0.188073	0
699	GTGGTCTAGTGGTAGAAT	NA	18	7	1	0	0	5.51903	0.902701	0	0
700	GTGGTCTAGTGGTAGAATAGTAC	NA	23	343	272	57	33	270.432	245.535	5.36008	53.4419
701	GTGGTCTAGTGGTAGAATAGTACC	NA	24	1060	854	186	94	835.738	770.907	17.4908	152.228
702	GTGGTCTAGTGGTAGAATAGTACCC	NA	25	14	9	0	2	11.0381	8.12431	0	3.2389
703	GTGGTCTAGTGGTAGAATAGTACCCT	NA	26	67	24	15	6	52.825	21.6648	1.41055	9.7167
704	TGGTCTAGTGGTAGAATAGTACC	NA	23	20	18	10	0	15.7686	16.2486	0.940365	0
705	TGGTCTAGTGGTAGAATAGTACCCT	NA	25	18	1	14	1	14.1918	0.902701	1.31651	1.61945
706	GGTCTAGTGGTAGAATAGTACC	NA	22	12	11	0	0	9.46119	9.92971	0	0
707	GTCTAGTGGTAGAATAGTAC	NA	20	6	7	0	0	4.73059	6.31891	0	0
708	GTCTAGTGGTAGAATAGTACC	NA	21	50	28	1	1	39.4216	25.2756	0.0940365	1.61945
709	GTCTAGTGGTAGAATAGTACCCT	NA	23	23	3	0	0	18.1339	2.7081	0	0
710	TCTAGTGGTAGAATAGTACC	NA	20	14	14	3	5	11.0381	12.6378	0.28211	8.09725
711	TCTAGTGGTAGAATAGTACCCT	NA	22	10	6	0	0	7.88432	5.41621	0	0
712	CTAGTGGTAGAATAGTAC	NA	18	3	4	0	0	2.3653	3.6108	0	0
713	CTAGTGGTAGAATAGTACC	NA	19	159	168	14	14	125.361	151.654	1.31651	22.6723
714	CTAGTGGTAGAATAGTACCC	NA	20	41	26	5	1	32.3257	23.4702	0.470183	1.61945
715	CTAGTGGTAGAATAGTACCCT	NA	21	35	16	1	3	27.5951	14.4432	0.0940365	4.85835
716	TAGTGGTAGAATAGTACC	NA	18	131	116	8	5	103.285	104.713	0.752292	8.09725
717	TAGTGGTAGAATAGTACCC	NA	19	53	73	3	1	41.7869	65.8972	0.28211	1.61945
718	TAGTGGTAGAATAGTACCCT	NA	20	61	35	12	11	48.0944	31.5945	1.12844	17.814
719	AGTGGTAGAATAGTACC	NA	17	16	29	1	3	12.6149	26.1783	0.0940365	4.85835
720	AGTGGTAGAATAGTACCC	NA	18	9	6	0	0	7.09589	5.41621	0	0
721	AGTGGTAGAATAGTACCCT	NA	19	14	6	2	0	11.0381	5.41621	0.188073	0
722	GTGGTAGAATAGTAC	NA	15	38	54	7	6	29.9604	48.7459	0.658256	9.7167
723	GTGGTAGAATAGTACC	NA	16	139	132	13	10	109.592	119.157	1.22247	16.1945
724	GTGGTAGAATAGTACCC	NA	17	69	114	13	17	54.4018	102.908	1.22247	27.5307
725	GTGGTAGAATAGTACCCT	NA	18	31	23	7	1	24.4414	20.7621	0.658256	1.61945
726	TGGTAGAATAGTACC	NA	15	19	32	1	2	14.9802	28.8864	0.0940365	3.2389
727	TGGTAGAATAGTACCCT	NA	17	7	13	4	0	5.51903	11.7351	0.376146	0
728	TGGTAGAATAGTACCCTGCCACGGTAC	NA	27	1	8	5	1	0.788432	7.22161	0.470183	1.61945
729	TACCCTGCCACGGTACAGAC	NA	20	4	3	0	0	3.15373	2.7081	0	0
730	GGTACAGACCCGGGTTCGATTCCCGGC	NA	27	16	4	8	0	12.6149	3.6108	0.752292	0
731	GGTACAGACCCGGGTTCGATTCCCGGCT	NA	28	8	6	6	1	6.30746	5.41621	0.564219	1.61945
732	GGTTCGATTCCCGGC	NA	15	4	5	0	0	3.15373	4.5135	0	0
733	ATCTACATATACATTTTTGCAGCC	NA	24	1	2	4	0	0.788432	1.8054	0.376146	0
734	TTTGTGAAATAAATCT	NA	16	5	4	9	11	3.94216	3.6108	0.846329	17.814
735	TTGTGAAATAAATCT	NA	15	3	3	11	7	2.3653	2.7081	1.0344	11.3362
736	GAAATAAATCTTGGAGTTGAGACT	NA	24	26	12	13	3	20.4992	10.8324	1.22247	4.85835
737	AAATAAATCTTGGAGTTGAGACT	NA	23	8	0	1	0	6.30746	0	0.0940365	0
738	AGTTGAGACTTATTTACAATGGCT	NA	24	23	28	10	17	18.1339	25.2756	0.940365	27.5307
739	GTTGAGACTTATTTACAATGGCT	NA	23	7	7	1	1	5.51903	6.31891	0.0940365	1.61945
740	TTGAGACTTATTTACAATGGCTGC	NA	24	18	18	14	19	14.1918	16.2486	1.31651	30.7696
741	TGAGACTTATTTACAATGGCTGCC	NA	24	23	29	2	8	18.1339	26.1783	0.188073	12.9556
742	ACTTATTTACAATGGCTGCCACT	NA	23	13	8	10	4	10.2496	7.22161	0.940365	6.4778
743	AGCAACTAGAATTTAACCCGCGGT	NA	24	4	6	0	0	3.15373	5.41621	0	0
744	TGGACTTTTTCTCGTTGTTGTGCC	NA	24	3	6	2	3	2.3653	5.41621	0.188073	4.85835
745	TTTTACTGTACTTGCATGGCACA	NA	23	0	6	0	2	0	5.41621	0	3.2389
746	AAAGGTTTTACTGTACTTGCATGG	NA	24	0	4	1	2	0	3.6108	0.0940365	3.2389
747	GTATTTGGGACTAGTGTAAAAAGC	NA	24	2	5	0	0	1.57686	4.5135	0	0
748	AACTTGTCGCAATGGAGAC	NA	19	0	1	5	2	0	0.902701	0.470183	3.2389
749	TTTGAACGGTGTTAAGA	NA	17	1	1	3	7	0.788432	0.902701	0.28211	11.3362
750	CTTTGAACGGTGTTAAGA	NA	18	0	1	3	5	0	0.902701	0.28211	8.09725
751	GCTTTGAACGGTGTTAAGA	NA	19	0	3	3	2	0	2.7081	0.28211	3.2389
752	GAAGCTTTGAACGGTGTTAAGA	NA	22	1	0	3	4	0.788432	0	0.28211	6.4778
753	TGAAGCTTTGAACGGTGTTAAGA	NA	23	0	1	3	8	0	0.902701	0.28211	12.9556
754	CTGAAGCTTTGAACGGTGTTAAGA	NA	24	1	3	6	5	0.788432	2.7081	0.564219	8.09725
755	TGCTGAAGCTTTGAACGGTGTTAAGA	NA	26	0	0	4	7	0	0	0.376146	11.3362
756	CTGCTGAAGCTTTGAACGGTGTTAAGA	NA	27	1	1	5	5	0.788432	0.902701	0.470183	8.09725
757	GCTGCTGAAGCTTTGAACGGTGTTAAGA	NA	28	1	0	4	2	0.788432	0	0.376146	3.2389
758	AACCATGTCTCTGCATATTCAATC	NA	24	2	0	5	1	1.57686	0	0.470183	1.61945
759	ACATGTTTGGATTTTATCATCACT	NA	24	4	2	0	0	3.15373	1.8054	0	0
760	GGAGGATATAATTAATGAGAACTT	NA	24	3	4	2	2	2.3653	3.6108	0.188073	3.2389
761	AGGAGGATATAATTAATGAGAACT	NA	24	6	8	6	4	4.73059	7.22161	0.564219	6.4778
762	ATGAAGTCTAGGTGGCAAGCTCTC	NA	24	3	1	2	1	2.3653	0.902701	0.188073	1.61945
763	CAAGTTGTGGGAGAGAGTTAGCCT	NA	24	9	15	23	12	7.09589	13.5405	2.16284	19.4334
764	ACTTTACTGTGGGTCCC	NA	17	14	16	3	0	11.0381	14.4432	0.28211	0
765	ACTTTACTGTGGGTCC	NA	16	1	4	1	0	0.788432	3.6108	0.0940365	0
766	CGGTATTCTTTAGTAAAAGGC	NA	21	3	5	0	0	2.3653	4.5135	0	0
767	AGAGGGTGTTGATGCTCGTACAAGTC	NA	26	5	2	6	0	3.94216	1.8054	0.564219	0
768	GAGGGTGTTGATGCTCGTACAAGTC	NA	25	32	3	38	6	25.2298	2.7081	3.57339	9.7167
769	AGGGTGTTGATGCTCGTACAAGTC	NA	24	3	1	6	0	2.3653	0.902701	0.564219	0
770	GGGTGTTGATGCTCGTACAAGTC	NA	23	15	0	23	2	11.8265	0	2.16284	3.2389
771	GGTGTTGATGCTCGTACAAGTC	NA	22	3	4	0	0	2.3653	3.6108	0	0
772	TCTGCTCCATATGGACTCTA	NA	20	8	0	0	0	6.30746	0	0	0
773	TATGGACTCTATATA	NA	15	19	0	1	0	14.9802	0	0.0940365	0
774	TATGGACTCTATATAA	NA	16	4	5	0	1	3.15373	4.5135	0	1.61945
775	AACGTTGTGAAATCTAACCGGATT	NA	24	2	2	2	4	1.57686	1.8054	0.188073	6.4778
776	TGATGTGTCACTCATA	NA	16	4	3	2	1	3.15373	2.7081	0.188073	1.61945
777	TGACTGTAAACCAAC	NA	15	0	0	3	3	0	0	0.28211	4.85835
778	TCCTGAGGTCGAGAGT	NA	16	5	5	6	7	3.94216	4.5135	0.564219	11.3362
779	CCTGAGGTCGAGAGT	NA	15	2	0	1	6	1.57686	0	0.0940365	9.7167
780	AGGAACTCTTAGAAGCAAAGCGGA	NA	24	0	0	5	1	0	0	0.470183	1.61945
781	GTATGGACAGTTTTTTTTATGGGC	NA	24	2	2	2	0	1.57686	1.8054	0.188073	0
782	ATGGACAGTTTTTTTTATGGGCC	NA	23	2	3	1	0	1.57686	2.7081	0.0940365	0
783	AAGTTGGACGGTCCATAATGGAC	NA	23	6	1	2	2	4.73059	0.902701	0.188073	3.2389
784	AAGTTGGACGGTCCATAATGGACA	NA	24	1	3	2	1	0.788432	2.7081	0.188073	1.61945
785	AGTTGGACGGTCCATAATGGACA	NA	23	1	1	3	1	0.788432	0.902701	0.28211	1.61945
786	ATAAAGACCATGTCCATATGGGCA	NA	24	6	4	3	4	4.73059	3.6108	0.28211	6.4778
787	TTGTCCATATGGTCAAGCCCATA	NA	23	5	9	3	0	3.94216	8.12431	0.28211	0
788	ATATTATCCGCGGACAAAACTGGT	NA	24	6	5	0	0	4.73059	4.5135	0	0
789	ATCCGCGGACAAAACTGGTCATAT	NA	24	3	1	3	1	2.3653	0.902701	0.28211	1.61945
790	ATTCTGGACTATAAAACAAATGGT	NA	24	9	4	1	0	7.09589	3.6108	0.0940365	0
791	CATATGCATTTGGACTGGGCAAGC	NA	24	5	0	1	0	3.94216	0	0.0940365	0
792	ATATGCATTTGGACTGGGCAAGC	NA	23	11	3	1	2	8.67276	2.7081	0.0940365	3.2389
793	ATATGCATTTGGACTGGGCAAGCC	NA	24	93	89	16	16	73.3242	80.3404	1.50458	25.9112
794	ATGCATTTGGACTGGGCAAGCC	NA	22	4	2	0	0	3.15373	1.8054	0	0
795	ATGCATTTGGACTGGGCAAGCCC	NA	23	3	2	1	0	2.3653	1.8054	0.0940365	0
796	GCATTTGGACTGGGCAAGCC	NA	20	3	6	0	0	2.3653	5.41621	0	0
797	GCATTTGGACTGGGCAAGCCC	NA	21	4	4	0	0	3.15373	3.6108	0	0
798	TTTGGACTGGGCAAGCCCATGGGC	NA	24	9	1	4	0	7.09589	0.902701	0.376146	0
799	TCCGTCTAGTCTAGC	NA	15	15	14	0	0	11.8265	12.6378	0	0
800	AGGAATGTGACAAGTTTAGGCACT	NA	24	29	46	17	15	22.8645	41.5242	1.59862	24.2918
801	ATGCCTCATCTCTGCAAAGTGCCT	NA	24	5	13	0	0	3.94216	11.7351	0	0
802	ATTTTCGTTTTCACTTTTAGGGGC	NA	24	4	3	1	0	3.15373	2.7081	0.0940365	0
803	AATTCCACCTGAGAATTTGAACTC	NA	24	2	2	1	3	1.57686	1.8054	0.0940365	4.85835
804	ATGGACACAAACTATCAAAGCATC	NA	24	6	2	0	2	4.73059	1.8054	0	3.2389
805	CCCAAGAACAATATGTAGACATT	NA	23	6	1	1	2	4.73059	0.902701	0.0940365	3.2389
806	ATGGACAATTTTTATATTAGAAGT	NA	24	4	2	1	0	3.15373	1.8054	0.0940365	0
807	GAAAGTGTCGTATCTCGGAAATT	NA	23	2	3	2	1	1.57686	2.7081	0.188073	1.61945
808	AAAGTGTCGTATCTCGGAAATTGT	NA	24	0	3	4	0	0	2.7081	0.376146	0
809	AAGTTCAACTTGTTTTCAGATCGT	NA	24	1	7	0	0	0.788432	6.31891	0	0
810	AACGATCTGAAAACAAGTTGAACT	NA	24	20	28	3	4	15.7686	25.2756	0.28211	6.4778
811	AACTAACCGGACTTTGAATCCTGT	NA	24	14	8	2	0	11.0381	7.22161	0.188073	0
812	ATCGCTAACGATCAATGACTAAGT	NA	24	4	2	1	0	3.15373	1.8054	0.0940365	0
813	AGAAAACTAACTGGACTTTGGATC	NA	24	6	2	2	2	4.73059	1.8054	0.188073	3.2389
814	AACTAACTGGACTTTGGATCCTGT	NA	24	3	5	0	0	2.3653	4.5135	0	0
815	AATGATCAGAAAACAAGTTGAACT	NA	24	1	8	1	0	0.788432	7.22161	0.0940365	0
816	AACGATTAGAAGACAAGTTGAACT	NA	24	14	35	4	5	11.0381	31.5945	0.376146	8.09725
817	TTCCAATGCAAATTTTAAAACTGT	NA	24	0	12	0	0	0	10.8324	0	0
818	TCCAATGCAAATTTTAAAACTGTT	NA	24	10	12	2	0	7.88432	10.8324	0.188073	0
819	GTTTTCCCGTTTTACCCTTACTA	NA	23	1	3	1	1	0.788432	2.7081	0.0940365	1.61945
820	TCAGGATAAGGAAACAACGACGCC	NA	24	3	22	2	3	2.3653	19.8594	0.188073	4.85835
821	ATACTTTGATGACACCTTTTAGGG	NA	24	5	3	1	0	3.94216	2.7081	0.0940365	0
822	AAACTATATTGAACCGATGACGCC	NA	24	0	4	2	1	0	3.6108	0.188073	1.61945
823	AACTATATTGAACCGATGACGCCT	NA	24	2	2	3	0	1.57686	1.8054	0.28211	0
824	GCTGGAATAGCTCAGC	NA	16	1	2	2	1	0.788432	1.8054	0.188073	1.61945
825	GATTCATAGAAACTGCAAAGGCCT	NA	24	4	2	0	0	3.15373	1.8054	0	0
826	ATGAATCGGCCTTCTCTGTGCACC	NA	24	10	35	4	2	7.88432	31.5945	0.376146	3.2389
827	GAATCGGCCTTCTCTGTGCACCA	NA	23	5	3	0	0	3.94216	2.7081	0	0
828	AAAGTAGGATTGGTGCACAGAGAA	NA	24	2	2	0	3	1.57686	1.8054	0	4.85835
829	TTTAATCGGTAAACGTTGTTCATC	NA	24	3	0	3	4	2.3653	0	0.28211	6.4778
830	AAAGTAAACTATTGAAGATCGTAC	NA	24	0	2	2	2	0	1.8054	0.188073	3.2389
831	AACTATTGAAGATCGTACATGGGT	NA	24	1	2	3	0	0.788432	1.8054	0.28211	0
832	TGAAGATCGTACATGGGTTCTCCT	NA	24	1	1	2	3	0.788432	0.902701	0.188073	4.85835
833	GAAGATCGTACATGGGTTCTCCTT	NA	24	4	0	2	1	3.15373	0	0.188073	1.61945
834	AAAAATAACTATCTGAATGTCGAG	NA	24	5	2	2	0	3.94216	1.8054	0.188073	0
835	AAAAATAACTATCTGAATGTCGAGT	NA	25	1	4	1	0	0.788432	3.6108	0.0940365	0
836	AAAATAACTATCTGAATGTCGAGT	NA	24	12	5	11	4	9.46119	4.5135	1.0344	6.4778
837	AAATAACTATCTGAATGTCGAGTT	NA	24	3	3	2	0	2.3653	2.7081	0.188073	0
838	AACTATCTGAATGTCGAGTTTATC	NA	24	1	2	2	2	0.788432	1.8054	0.188073	3.2389
839	TAGGTGTAACTCAGTT	NA	16	0	2	4	1	0	1.8054	0.376146	1.61945
840	GTTTTTTCCCAGTTTTCGATTGAC	NA	24	4	5	0	0	3.15373	4.5135	0	0
841	AATCGAAAACTGGGAAAAAACTT	NA	23	0	1	5	0	0	0.902701	0.470183	0
842	ATCGAAAACTGGGAAAAAACTTGG	NA	24	2	0	3	1	1.57686	0	0.28211	1.61945
843	AAAACTGGGAAAAAACTTGGAAGT	NA	24	2	5	3	2	1.57686	4.5135	0.28211	3.2389
844	AAACTGGGAAAAAACT	NA	16	5	3	4	3	3.94216	2.7081	0.376146	4.85835
845	GTGACTGTGATGAAACTTCCAAGT	NA	24	3	0	4	4	2.3653	0	0.376146	6.4778
846	TGTGACTGTGATGAAACTTCCAAG	NA	24	2	1	3	2	1.57686	0.902701	0.28211	3.2389
847	TGGCGTTGTGACTGTGATGAAACT	NA	24	4	4	5	1	3.15373	3.6108	0.470183	1.61945
848	ATGGCGTTGTGACTGTGATGAAAC	NA	24	3	4	2	2	2.3653	3.6108	0.188073	3.2389
849	AATGGCGTTGTGACTGTGATGAAA	NA	24	1	3	2	2	0.788432	2.7081	0.188073	3.2389
850	AGTTAATGGCGTTGTGACTGTGAT	NA	24	1	0	3	2	0.788432	0	0.28211	3.2389
851	ATCACAGTCACAACGCCATTAACT	NA	24	1	2	0	3	0.788432	1.8054	0	4.85835
852	AAGTTAATGGCGTTGTGACTGTGA	NA	24	3	0	1	2	2.3653	0	0.0940365	3.2389
853	TCGCAAGTTAATGGCGTTGTGACT	NA	24	8	6	2	0	6.30746	5.41621	0.188073	0
854	AAGGGTGAACGACCTGTGTGTCCC	NA	24	5	3	5	0	3.94216	2.7081	0.470183	0
855	CGAGGGACACACAGGTCGTTCACC	NA	24	3	3	0	0	2.3653	2.7081	0	0
856	TCGGAAGTTTCATATAACACTAGA	NA	24	0	2	7	10	0	1.8054	0.658256	16.1945
857	CGGAAGTTTCATATAACACTAGA	NA	23	0	0	6	2	0	0	0.564219	3.2389
858	AGGGAGAAATAGGAGTAGAACTTT	NA	24	2	1	4	4	1.57686	0.902701	0.376146	6.4778
859	AACCGGATTTAACCTGAGTAGACC	NA	24	6	0	1	1	4.73059	0	0.0940365	1.61945
860	AAAGAACACTAGAATTTGAGAGAA	NA	24	4	1	2	0	3.15373	0.902701	0.188073	0
861	ACTAGAATTTGAGAGAACCCAGAA	NA	24	3	0	4	4	2.3653	0	0.376146	6.4778
862	AGGGAGAAATAGGACTAGAACTTT	NA	24	7	1	0	2	5.51903	0.902701	0	3.2389
863	ATTTGTGTAGACCAAGATCGAGGT	NA	24	2	1	1	2	1.57686	0.902701	0.0940365	3.2389
864	GTAGACCAAGATCGAGGT	NA	18	2	0	3	2	1.57686	0	0.28211	3.2389
865	AGACCAAGATCGAGGT	NA	16	0	0	2	6	0	0	0.188073	9.7167
866	ATCGAGGTTGGAATTCTGTGTAGT	NA	24	5	1	0	2	3.94216	0.902701	0	3.2389
867	AGAACTACACAGAATTCCAACCTC	NA	24	15	10	7	2	11.8265	9.02701	0.658256	3.2389
868	TAGAACTACACAGAATTCCAACCT	NA	24	2	0	3	1	1.57686	0	0.28211	1.61945
869	TTAGAACTACACAGAATTCCAACC	NA	24	0	3	4	2	0	2.7081	0.376146	3.2389
870	ATTAGAACTACACAGAATTCCAACC	NA	25	7	15	17	10	5.51903	13.5405	1.59862	16.1945
871	TTAGAACTACACAGAATTCCAAC	NA	23	2	1	0	3	1.57686	0.902701	0	4.85835
872	ATTAGAACTACACAGAATTCCAAC	NA	24	108	111	71	91	85.1507	100.2	6.67659	147.37
873	AATGGTATATGAAACTTTCGAGGG	NA	24	4	1	4	3	3.15373	0.902701	0.376146	4.85835
874	ATATGAAACTTTCGAGGGGGACA	NA	23	5	1	0	0	3.94216	0.902701	0	0
875	ATCGGATGACGTGAAGGCTCATGA	NA	24	4	3	0	1	3.15373	2.7081	0	1.61945
876	ATTTCACAGACGAATCATGAGCCT	NA	24	7	12	2	3	5.51903	10.8324	0.188073	4.85835
877	TCGTGTTGCATCCTT	NA	15	4	0	0	2	3.15373	0	0	3.2389
878	AATCTAACTCACTCTCTGATC	NA	21	4	3	1	0	3.15373	2.7081	0.0940365	0
879	TGAGAGAAGGAATTAGATTC	NA	20	11	17	11	2	8.67276	15.3459	1.0344	3.2389
880	ATGAGAGAAGGAATTAGATTC	NA	21	0	6	2	1	0	5.41621	0.188073	1.61945
881	GCTGAACGGGGTTAGA	NA	16	1	3	3	3	0.788432	2.7081	0.28211	4.85835
882	CTGAACGGGGTTAGA	NA	15	1	3	2	2	0.788432	2.7081	0.188073	3.2389
883	ACGAGATTAGATGATATGACGGCT	NA	24	6	5	0	2	4.73059	4.5135	0	3.2389
884	TAGATGATATGACGGCTTTGGATC	NA	24	1	2	2	1	0.788432	1.8054	0.188073	1.61945
885	AGGGTGTAGAATAAG	NA	15	15	3	0	0	11.8265	2.7081	0	0
886	TATCGGAAACCCAATCTCTACTT	NA	23	3	7	0	0	2.3653	6.31891	0	0
887	TATCGGAAACCCAATCTCTACT	NA	22	10	16	2	2	7.88432	14.4432	0.188073	3.2389
888	TATCGGAAACCCAATCTCTAC	NA	21	9	5	4	4	7.09589	4.5135	0.376146	6.4778
889	TTGGCCCATGTCGTTATGAT	NA	20	8	12	1	1	6.30746	10.8324	0.0940365	1.61945
890	TTGGCCCATGTCGTTATGATT	NA	21	49	39	2	11	38.6332	35.2053	0.188073	17.814
891	TTTCTCTATCTTTGC	NA	15	0	4	2	2	0	3.6108	0.188073	3.2389
892	CTTCACTATATTGTTTCTTCTGTAG	NA	25	4	2	0	0	3.15373	1.8054	0	0
893	GCCCGTATAGCTCAGTGGTAGA	NA	22	5	2	0	0	3.94216	1.8054	0	0
894	GCCCGTATAGCTCAGTGGTAGAGC	NA	24	47	35	32	33	37.0563	31.5945	3.00917	53.4419
895	CGTATAGCTCAGTGGTAGAGC	NA	21	35	47	11	7	27.5951	42.4269	1.0344	11.3362
896	GTATAGCTCAGTGGTAGAGC	NA	20	7	10	0	0	5.51903	9.02701	0	0
897	ATAGCTCAGTGGTAGAGC	NA	18	5	1	0	0	3.94216	0.902701	0	0
898	TGGATTGGTTTTCAGACA	NA	18	2	0	4	0	1.57686	0	0.376146	0
899	TTGGATTGGTTTTCAGACA	NA	19	3	1	5	0	2.3653	0.902701	0.470183	0
900	AGTTGGATTGGTTTTCAGACA	NA	21	0	0	5	3	0	0	0.470183	4.85835
901	GGGAGTTGGATTGGTTTTCAGACA	NA	24	0	0	7	0	0	0	0.658256	0
902	CAGGGGAGTTGGATTGGTTTTCAGACA	NA	27	0	0	6	0	0	0	0.564219	0
903	TGAGAAATCTCGAAGA	NA	16	2	1	17	22	1.57686	0.902701	1.59862	35.6279
904	ATTCCATTTGATCGTTAGATATTT	NA	24	2	5	0	1	1.57686	4.5135	0	1.61945
905	AACCTATTCCATTTGATCGTTAGA	NA	24	3	6	0	1	2.3653	5.41621	0	1.61945
906	ACGACTAGAAAACAAATTGAACTT	NA	24	4	2	2	0	3.15373	1.8054	0.188073	0
907	ACTCTGTTCTGTCGAGTTGTTGCT	NA	24	7	0	1	0	5.51903	0	0.0940365	0
908	AACCTAAGAGCTAAATCTGAAACT	NA	24	3	2	1	0	2.3653	1.8054	0.0940365	0
909	AAAAGGAACCTAAGAGCTAAATCT	NA	24	9	18	2	2	7.09589	16.2486	0.188073	3.2389
910	ATAAAGGTACAAGAAGGTAAGCCT	NA	24	3	2	5	11	2.3653	1.8054	0.470183	17.814
911	AACAATATCTCCAGAAACCTAAGC	NA	24	1	0	3	9	0.788432	0	0.28211	14.5751
912	TTAGGTTTCTGGAGATATTGTTGT	NA	24	3	1	1	1	2.3653	0.902701	0.0940365	1.61945
913	AGACAACAATATCTCCAGAAACCT	NA	24	3	9	2	2	2.3653	8.12431	0.188073	3.2389
914	AGGTTTCTGGAGATATTGTTGTCT	NA	24	2	2	4	1	1.57686	1.8054	0.376146	1.61945
915	AGATATTGTTGTCTTCCTCCGCCT	NA	24	4	3	1	3	3.15373	2.7081	0.0940365	4.85835
916	AGAGTCGAAACTCTGTCAGAAACT	NA	24	2	2	1	1	1.57686	1.8054	0.0940365	1.61945
917	AAATTCTGCACGTCGACTCATAGT	NA	24	3	11	0	0	2.3653	9.92971	0	0
918	ATCCTGGCGGTAGAACTTGACG	NA	22	0	0	2	5	0	0	0.188073	8.09725
919	CTTGTCTCAAAGATT	NA	15	8	15	2	2	6.30746	13.5405	0.188073	3.2389
920	TGAAATCGGACCATGGTCGCTAA	NA	23	0	0	4	2	0	0	0.376146	3.2389
921	TCTGAAATCGGACCATGGTCGCTAA	NA	25	0	0	5	1	0	0	0.470183	1.61945
922	AATGTTTTTACTATT	NA	15	1	0	4	2	0.788432	0	0.376146	3.2389
923	ATATAATGCTGCATTGGATTGACT	NA	24	8	12	2	2	6.30746	10.8324	0.188073	3.2389
924	ATTAGAGGATCTAATTTTTGGCCT	NA	24	25	18	15	16	19.7108	16.2486	1.41055	25.9112
925	TATTTTGATTACATTTGTGGACCT	NA	24	4	3	0	0	3.15373	2.7081	0	0
926	ATATTAGATTATCTTTGATAGGGC	NA	24	8	3	4	1	6.30746	2.7081	0.376146	1.61945
927	AGATTATCTTTGATAGGGCTGACG	NA	24	2	4	4	0	1.57686	3.6108	0.376146	0
928	AACGGACCCGATAACCAACCCAAT	NA	24	6	5	1	1	4.73059	4.5135	0.0940365	1.61945
929	AAGACATCCCAAAACCCT	NA	18	2	1	22	11	1.57686	0.902701	2.0688	17.814
930	GACATCCCAAAACCCT	NA	16	1	1	3	3	0.788432	0.902701	0.28211	4.85835
931	TTCACCTGTAGTATACCATCTTGT	NA	24	1	7	1	1	0.788432	6.31891	0.0940365	1.61945
932	GGCCCATTAGCTCAGTTGGTTAGAG	NA	25	5	0	2	0	3.94216	0	0.188073	0
933	TATGTCTTCTTACCTTTT	NA	18	3	0	4	2	2.3653	0	0.376146	3.2389
934	AGAACTTGTAGCAAT	NA	15	0	1	3	2	0	0.902701	0.28211	3.2389
935	CAAAGAACTTGTAGCAAT	NA	18	1	1	5	3	0.788432	0.902701	0.470183	4.85835
936	CGGCAAAGAACTTGTAGCAAT	NA	21	0	2	2	2	0	1.8054	0.188073	3.2389
937	ACGGCAAAGAACTTGTAGCAAT	NA	22	1	1	6	1	0.788432	0.902701	0.564219	1.61945
938	GAACGGCAAAGAACTTGTAGCAAT	NA	24	0	0	10	0	0	0	0.940365	0
939	AGGTGTCTCTGGTTAA	NA	16	2	2	3	0	1.57686	1.8054	0.28211	0
940	TATGAGAGTATTATAAGTCAC	miR400	21	6	4	9	3	4.73059	3.6108	0.846329	4.85835
941	CGGGGATGTAGCTCAGA	NA	17	7	1	1	1	5.51903	0.902701	0.0940365	1.61945
942	GGGGATGTAGCTCAG	NA	15	285	87	112	25	224.703	78.535	10.5321	40.4863
943	GGGGATGTAGCTCAGA	NA	16	25053	5056	28274	4692	19752.6	4564.06	2658.79	7598.46
944	GGGGATGTAGCTCAGAT	NA	17	20	8	41	19	15.7686	7.22161	3.8555	30.7696
945	GGGGATGTAGCTCAGATG	NA	18	81	38	19	24	63.863	34.3026	1.78669	38.8668
946	GGGGATGTAGCTCAGATGG	NA	19	183	98	49	35	144.283	88.4647	4.60779	56.6808
947	GGGGATGTAGCTCAGATGGT	NA	20	503	425	175	203	396.582	383.648	16.4564	328.748
948	GGGGATGTAGCTCAGATGGTA	NA	21	329	147	130	99	259.394	132.697	12.2247	160.326
949	GGGGATGTAGCTCAGATGGTAG	NA	22	41	48	7	10	32.3257	43.3296	0.658256	16.1945
950	GGGGATGTAGCTCAGATGGTAGA	NA	23	435	463	160	164	342.968	417.951	15.0458	265.59
951	GGGGATGTAGCTCAGATGGTAGAG	NA	24	126	178	33	38	99.3425	160.681	3.10321	61.5391
952	GGGGATGTAGCTCAGATGGTAGAGC	NA	25	512	462	79	102	403.677	417.048	7.42888	165.184
953	GGGGATGTAGCTCAGATGGTAGAGCGCT	NA	28	17	10	1	2	13.4034	9.02701	0.0940365	3.2389
954	GGGATGTAGCTCAGA	NA	15	1522	270	8	3	1199.99	243.729	0.752292	4.85835
955	GGGATGTAGCTCAGAT	NA	16	6	2	0	0	4.73059	1.8054	0	0
956	GGGATGTAGCTCAGATG	NA	17	5	1	0	0	3.94216	0.902701	0	0
957	GGGATGTAGCTCAGATGG	NA	18	15	3	1	0	11.8265	2.7081	0.0940365	0
958	GGGATGTAGCTCAGATGGT	NA	19	38	20	0	0	29.9604	18.054	0	0
959	GGGATGTAGCTCAGATGGTA	NA	20	19	11	0	0	14.9802	9.92971	0	0
960	GGGATGTAGCTCAGATGGTAGA	NA	22	29	30	0	0	22.8645	27.081	0	0
961	GGGATGTAGCTCAGATGGTAGAG	NA	23	26	14	0	0	20.4992	12.6378	0	0
962	GGGATGTAGCTCAGATGGTAGAGC	NA	24	49	39	0	0	38.6332	35.2053	0	0
963	GGATGTAGCTCAGATGGT	NA	18	11	11	0	0	8.67276	9.92971	0	0
964	GGATGTAGCTCAGATGGTAGA	NA	21	4	11	1	0	3.15373	9.92971	0.0940365	0
965	GGATGTAGCTCAGATGGTAGAG	NA	22	4	4	0	0	3.15373	3.6108	0	0
966	GGATGTAGCTCAGATGGTAGAGC	NA	23	11	11	0	0	8.67276	9.92971	0	0
967	GATGTAGCTCAGATGGTAGA	NA	20	3	3	1	1	2.3653	2.7081	0.0940365	1.61945
968	GGTAGAGCGCTCGCT	NA	15	0	1	5	0	0	0.902701	0.470183	0
969	TGCGAGAGGTACGGGG	NA	16	1	2	4	0	0.788432	1.8054	0.376146	0
970	GCGAGAGGTACGGGG	NA	15	0	1	4	1	0	0.902701	0.376146	1.61945
971	CTGTGTTGACAAGAACGGCTGA	NA	22	0	0	2	4	0	0	0.188073	6.4778
972	TGTGTTGACAAGAACGGCTGA	NA	21	0	0	5	3	0	0	0.470183	4.85835
973	TGTTGACAAGAACGGCTGA	NA	19	1	5	7	1	0.788432	4.5135	0.658256	1.61945
974	GTTGACAAGAACGGCTGA	NA	18	4	2	2	5	3.15373	1.8054	0.188073	8.09725
975	TTGACAAGAACGGCTGA	NA	17	0	0	3	4	0	0	0.28211	6.4778
976	TGATGGAGAGAACAAATAA	NA	19	0	0	3	4	0	0	0.28211	6.4778
977	GATGGAGAGAACAAATAA	NA	18	0	0	5	2	0	0	0.470183	3.2389
978	CTTACCCGCCAAATTCCTTCTCTT	NA	24	5	0	1	0	3.94216	0	0.0940365	0
979	CCCCATTCTGAGCTCTC	NA	17	4	3	0	1	3.15373	2.7081	0	1.61945
980	CCCATTCTGAGCTCT	NA	15	15	8	0	9	11.8265	7.22161	0	14.5751
981	CCCCATTCTGAGCTCT	NA	16	21	40	1	5	16.5571	36.108	0.0940365	8.09725
982	GCCCCATTCTGAGCTCT	NA	17	13	19	0	1	10.2496	17.1513	0	1.61945
983	TGCCCCATTCTGAGCTCT	NA	18	14	19	2	1	11.0381	17.1513	0.188073	1.61945
984	TTGCCCCATTCTGAGCTCT	NA	19	26	15	6	4	20.4992	13.5405	0.564219	6.4778
985	ATTGCCCCATTCTGAGCTCT	NA	20	26	11	0	1	20.4992	9.92971	0	1.61945
986	TATTGCCCCATTCTGAGCTCT	NA	21	18	10	4	2	14.1918	9.02701	0.376146	3.2389
987	ATATTGCCCCATTCTGAGCTCT	NA	22	13	12	4	1	10.2496	10.8324	0.376146	1.61945
988	GATATTGCCCCATTCTGAGCTCT	NA	23	25	7	3	2	19.7108	6.31891	0.28211	3.2389
989	TGATATTGCCCCATTCTGAGCTCT	NA	24	26	5	4	1	20.4992	4.5135	0.376146	1.61945
990	TTGATATTGCCCCATTCTGAGCTCT	NA	25	18	5	1	2	14.1918	4.5135	0.0940365	3.2389
991	GTTGATATTGCCCCATTCTGAGCTCT	NA	26	19	12	2	0	14.9802	10.8324	0.188073	0
992	AGTTGATATTGCCCCATTCTGAGCTCT	NA	27	26	15	0	0	20.4992	13.5405	0	0
993	CAGTTGATATTGCCCCATTCTGAGCTCT	NA	28	15	7	2	0	11.8265	6.31891	0.188073	0
994	TCAGTTGATATTGCCCCATTCTGAGCTC	NA	28	24	0	6	0	18.9224	0	0.564219	0
995	TCAGTTGATATTGCCCCATTCTGAGC	NA	26	4	1	2	0	3.15373	0.902701	0.188073	0
996	TGAGCTGTGAAGAAATTGGCTTTAGCAT	NA	28	7	0	35	6	5.51903	0	3.29128	9.7167
997	TGAGCTGTGAAGAAATTGGCTTTAGC	NA	26	4	0	3	0	3.15373	0	0.28211	0
998	TGAGCTGTGAAGAAATTGGCTTTA	NA	24	12	9	2	0	9.46119	8.12431	0.188073	0
999	TGAGCTGTGAAGAAATTGGCTTT	NA	23	13	1	1	2	10.2496	0.902701	0.0940365	3.2389
1000	TGAGCTGTGAAGAAATTGGCTT	NA	22	10	1	1	2	7.88432	0.902701	0.0940365	3.2389
1001	GAGCTGTGAAGAAATTGGCT	NA	20	1	1	3	1	0.788432	0.902701	0.28211	1.61945
1002	TGAGCTGTGAAGAAATTGGCT	NA	21	38	23	25	8	29.9604	20.7621	2.35091	12.9556
1003	TGAGCTGTGAAGAAATTGGC	NA	20	19	8	8	6	14.9802	7.22161	0.752292	9.7167
1004	TGAGCTGTGAAGAAATTGG	NA	19	4	0	2	0	3.15373	0	0.188073	0
1005	TGAGCTGTGAAGAAATT	NA	17	6	2	9	2	4.73059	1.8054	0.846329	3.2389
1006	GAGCTGTGAAGAAAT	NA	15	3	0	6	0	2.3653	0	0.564219	0
1007	TGAGCTGTGAAGAAAT	NA	16	182	26	143	19	143.495	23.4702	13.4472	30.7696
1008	TGAGCTGTGAAGAAA	NA	15	15	1	28	0	11.8265	0.902701	2.63302	0
1009	GCCTACTCTGAGCTCT	NA	16	11	17	6	6	8.67276	15.3459	0.564219	9.7167
1010	CGCCTACTCTGAGCTCT	NA	17	37	20	5	9	29.172	18.054	0.470183	14.5751
1011	TCGCCTACTCTGAGCTCT	NA	18	12	10	3	1	9.46119	9.02701	0.28211	1.61945
1012	TTCGCCTACTCTGAGCTCT	NA	19	17	5	3	4	13.4034	4.5135	0.28211	6.4778
1013	TTTCGCCTACTCTGAGCTCT	NA	20	31	5	7	0	24.4414	4.5135	0.658256	0
1014	ATTTCGCCTACTCTGAGCTCT	NA	21	19	10	2	1	14.9802	9.02701	0.188073	1.61945
1015	GATTTCGCCTACTCTGAGCTCT	NA	22	30	6	1	2	23.653	5.41621	0.0940365	3.2389
1016	TGATTTCGCCTACTCTGAGCTCT	NA	23	80	10	26	2	63.0746	9.02701	2.44495	3.2389
1017	ATGATTTCGCCTACTCTGAGCTCT	NA	24	11	7	3	0	8.67276	6.31891	0.28211	0
1018	GATGATTTCGCCTACTCTGAGCTCT	NA	25	44	10	13	3	34.691	9.02701	1.22247	4.85835
1019	AGATGATTTCGCCTACTCTGAGCTCT	NA	26	24	11	6	0	18.9224	9.92971	0.564219	0
1020	CAGATGATTTCGCCTACTCTGAGCTCT	NA	27	16	6	3	1	12.6149	5.41621	0.28211	1.61945
1021	TCAGATGATTTCGCCTACTCTGAGCTCT	NA	28	220	10	49	2	173.455	9.02701	4.60779	3.2389
1022	TCAGATGATTTCGCCTACTCTGAGCTC	NA	27	16	0	8	0	12.6149	0	0.752292	0
1023	GAGCTGTGATGAAATTGGCTTTAGTAT	NA	27	0	0	30	14	0	0	2.8211	22.6723
1024	TGAGCTGTGATGAAATTGGCTTTAGTAT	NA	28	8	1	532	284	6.30746	0.902701	50.0274	459.924
1025	TGAGCTGTGATGAAATTGGCTTTAGTA	NA	27	21	1	15	0	16.5571	0.902701	1.41055	0
1026	TGAGCTGTGATGAAATTGGCTTTA	NA	24	7	0	5	0	5.51903	0	0.470183	0
1027	TGAGCTGTGATGAAATTGGCTTT	NA	23	9	2	3	0	7.09589	1.8054	0.28211	0
1028	AGGACAAACCAGAAGGAGTGCTGA	NA	24	4	2	1	0	3.15373	1.8054	0.0940365	0
1029	GTGCTGATTGCTGGAACAAGCTGG	NA	24	4	0	2	0	3.15373	0	0.188073	0
1030	CTGATTGCTGGAACAAGC	NA	18	0	0	3	3	0	0	0.28211	4.85835
1031	TGATTGCTGGAACAAGCTGGAAGC	NA	24	0	0	4	2	0	0	0.376146	3.2389
1032	GATTGCTGGAACAAGCTGGAAGCT	NA	24	34	40	27	20	26.8067	36.108	2.53899	32.389
1033	ATTGCTGGAACAAGCTGGAAGCT	NA	23	3	5	2	1	2.3653	4.5135	0.188073	1.61945
1034	TAAGGTTTAGTCTGAT	NA	16	0	1	5	1	0	0.902701	0.470183	1.61945
1035	AGTCTGATTGGAATTCTAGAGAGA	NA	24	2	1	0	4	1.57686	0.902701	0	6.4778
1036	TCACTCCTCTTCTTCTTGATG	miR847	21	3	2	1	0	2.3653	1.8054	0.0940365	0
1037	GGTCCCGTAGCTCAGTTGGT	NA	20	1	4	2	0	0.788432	3.6108	0.188073	0
1038	AAGGGCAAGTCATGATGTTTAACT	NA	24	1	5	0	0	0.788432	4.5135	0	0
1039	ATCATGACTTGCCCTTGTTGCACT	NA	24	4	2	0	0	3.15373	1.8054	0	0
1040	ATCGGTAGTGCAACAAGGGCAAGT	NA	24	3	1	0	2	2.3653	0.902701	0	3.2389
1041	TTTTCAGACTTTGTCCTCTTTCCT	NA	24	6	5	2	1	4.73059	4.5135	0.188073	1.61945
1042	AGAGGACAAAGTCTGAAAAGGATT	NA	24	13	7	11	2	10.2496	6.31891	1.0344	3.2389
1043	GAGGACAAAGTCTGAAAAGGATT	NA	23	15	6	6	4	11.8265	5.41621	0.564219	6.4778
1044	TTAATCCTTTTCAGACTTTGTCCT	NA	24	4	3	0	0	3.15373	2.7081	0	0
1045	TATTGAATTTAAAATTGAACCACC	NA	24	0	0	0	7	0	0	0	11.3362
1046	AGTTTTCAACATTAACACAGTCGT	NA	24	5	8	1	1	3.94216	7.22161	0.0940365	1.61945
1047	ATACCTAAAACTCAA	NA	15	7	9	12	6	5.51903	8.12431	1.12844	9.7167
1048	TCCATCAAAGATCGTACGGCT	NA	21	6	3	1	2	4.73059	2.7081	0.0940365	3.2389
1049	ATATAATACTGCATTGGATTGACT	NA	24	5	3	0	0	3.94216	2.7081	0	0
1050	AGTATTTTGGTTATATTTGTGGAC	NA	24	3	2	2	3	2.3653	1.8054	0.188073	4.85835
1051	AGATTATCTTTAATAGGGCTGACG	NA	24	5	0	0	1	3.94216	0	0	1.61945
1052	ACCCGTGGATATCCGATTGGACCG	NA	24	9	2	3	2	7.09589	1.8054	0.28211	3.2389
1053	ATTTAAACCCGTCAATTCTAGGAT	NA	24	64	78	3	4	50.4597	70.4107	0.28211	6.4778
1054	TTAAACCCGTCAATTCTAGGATT	NA	23	7	8	0	2	5.51903	7.22161	0	3.2389
1055	ATGTATTGAACAGTTTATATTCGT	NA	24	4	3	7	2	3.15373	2.7081	0.658256	3.2389
1056	AAGACTAAAACTCAAA	NA	16	114	72	0	0	89.8813	64.9945	0	0
1057	GGATGTAGCTCAGATGGTA	NA	19	4	2	0	0	3.15373	1.8054	0	0
1058	GATGTAGCTCAGATGGTAGAGC	NA	22	3	4	0	0	2.3653	3.6108	0	0
1059	AAGAAACCACGTCAGATGATA	NA	21	1	5	0	0	0.788432	4.5135	0	0
1060	AGAAGAAACCACGTCAGATGATA	NA	23	16	24	3	3	12.6149	21.6648	0.28211	4.85835
1061	ATCATCTGACGTGGTTTCTTCTGA	NA	24	2	4	0	1	1.57686	3.6108	0	1.61945
1062	AATGAATGAAAGTTGTGTTTTGAC	NA	24	2	3	3	0	1.57686	2.7081	0.28211	0
1063	ATCGTAGCTTGTATCAACTTTCCT	NA	24	3	3	1	1	2.3653	2.7081	0.0940365	1.61945
1064	CGTGAACAATTCGGACTATCCAGT	NA	24	3	5	0	0	2.3653	4.5135	0	0
1065	ATACACGTGAACAATTCGGACTAT	NA	24	4	13	2	10	3.15373	11.7351	0.188073	16.1945
1066	AGGGAGGCTAATCGTCTTGCGGAT	NA	24	3	3	0	0	2.3653	2.7081	0	0
1067	ATCCGCAAGACGATTAGCCTCCCT	NA	24	4	10	0	3	3.15373	9.02701	0	4.85835
1068	TATGCTCTGACAAAAC	NA	16	0	2	0	5	0	1.8054	0	8.09725
1069	CGACAAAATCCCATTTGTGCCCATCTC	NA	27	0	0	9	2	0	0	0.846329	3.2389
1070	GACAAAATCCCATTTGTGCCCATCTC	NA	26	0	0	5	3	0	0	0.470183	4.85835
1071	ACAAAATCCCATTTGTGCCCATCTC	NA	25	0	0	5	8	0	0	0.470183	12.9556
1072	CAAAATCCCATTTGTGCCCATCTC	NA	24	0	0	7	6	0	0	0.658256	9.7167
1073	AAAATCCCATTTGTGCCCATCTC	NA	23	1	0	5	5	0.788432	0	0.470183	8.09725
1074	AAATCCCATTTGTGCCCATCTC	NA	22	0	0	3	3	0	0	0.28211	4.85835
1075	TCCCATTTGTGCCCATCTC	NA	19	0	2	2	5	0	1.8054	0.188073	8.09725
1076	CCATTTGTGCCCATCTC	NA	17	1	0	6	4	0.788432	0	0.564219	6.4778
1077	CATTTGTGCCCATCTC	NA	16	0	0	4	3	0	0	0.376146	4.85835
1078	ATTTGTGCCCATCTC	NA	15	2	4	11	7	1.57686	3.6108	1.0344	11.3362
1079	TCCCACTTCAGGATGTCTACAAGATTGG	NA	28	0	0	6	3	0	0	0.564219	4.85835
1080	CCACTTCAGGATGTCTACAAGATTGG	NA	26	0	0	2	5	0	0	0.188073	8.09725
1081	CACTTCAGGATGTCTACAAGATTGG	NA	25	0	0	10	1	0	0	0.940365	1.61945
1082	ACTTCAGGATGTCTACAAGATTGG	NA	24	0	0	2	4	0	0	0.188073	6.4778
1083	CTTCAGGATGTCTACAAGATTGG	NA	23	0	0	2	6	0	0	0.188073	9.7167
1084	TTCAGGATGTCTACAAGATTGGTGGTAT	NA	28	0	0	3	3	0	0	0.28211	4.85835
1085	TCAGGATGTCTACAAGATTGG	NA	21	0	0	4	3	0	0	0.376146	4.85835
1086	TCAGGATGTCTACAAGATTGGTGGTAT	NA	27	0	0	2	7	0	0	0.188073	11.3362
1087	CAGGATGTCTACAAGATTGG	NA	20	0	0	4	4	0	0	0.376146	6.4778
1088	CAGGATGTCTACAAGATTGGTGGTAT	NA	26	0	0	1	8	0	0	0.0940365	12.9556
1089	AGGATGTCTACAAGATTGG	NA	19	0	0	8	7	0	0	0.752292	11.3362
1090	TGTCTACAAGATTGGTGGTAT	NA	21	1	1	2	3	0.788432	0.902701	0.188073	4.85835
1091	GTCTACAAGATTGGTGGTAT	NA	20	0	0	5	3	0	0	0.470183	4.85835
1092	TCTACAAGATTGGTGGTAT	NA	19	0	0	10	5	0	0	0.940365	8.09725
1093	CTACAAGATTGGTGGTAT	NA	18	0	0	6	8	0	0	0.564219	12.9556
1094	TACAAGATTGGTGGTAT	NA	17	0	0	3	4	0	0	0.28211	6.4778
1095	ACAAGATTGGTGGTAT	NA	16	2	0	5	3	1.57686	0	0.470183	4.85835
1096	CAAGATTGGTGGTAT	NA	15	0	2	5	2	0	1.8054	0.470183	3.2389
1097	GACAAGAAGGACCCAAC	NA	17	1	3	1	2	0.788432	2.7081	0.0940365	3.2389
1098	ACAAGAAGGACCCAAC	NA	16	2	1	3	3	1.57686	0.902701	0.28211	4.85835
1099	GTTATGATTTTGAACCTTTT	NA	20	0	2	1	3	0	1.8054	0.0940365	4.85835
1100	TGTGTTATGATTTTGAACCTTTT	NA	23	0	2	2	2	0	1.8054	0.188073	3.2389
1101	TATTAAGTAACGTCCTGTCAAACC	NA	24	0	2	3	1	0	1.8054	0.28211	1.61945
1102	ATTAAGTAACGTCCTGTCAAACC	NA	23	15	11	2	3	11.8265	9.92971	0.188073	4.85835
1103	ATTAAGTAACGTCCTGTCAAACCC	NA	24	52	76	22	12	40.9985	68.6053	2.0688	19.4334
1104	AAGTAACGTCCTGTCAAACCCGTC	NA	24	34	31	15	12	26.8067	27.9837	1.41055	19.4334
1105	AACGTCCTGTCAAACCCGTCCAGT	NA	24	4	0	2	1	3.15373	0	0.188073	1.61945
1106	AGTGGCAGCCATTGTAAATAAGTC	NA	24	3	0	1	9	2.3653	0	0.0940365	14.5751
1107	ATTTGTCCAAGACCATTAAAGACC	NA	24	2	3	2	2	1.57686	2.7081	0.188073	3.2389
1108	GCTGTTCTCTTAAGCTCTGAGCCT	NA	24	4	2	0	0	3.15373	1.8054	0	0
1109	AATCTTGGATCAAGAACTGCAGCC	NA	24	1	7	0	3	0.788432	6.31891	0	4.85835
1110	ACTGTATGGATACAAT	NA	16	2	2	5	10	1.57686	1.8054	0.470183	16.1945
1111	AACTGTATGGATACAAT	NA	17	3	3	6	8	2.3653	2.7081	0.564219	12.9556
1112	GAACTGTATGGATACAAT	NA	18	2	2	6	7	1.57686	1.8054	0.564219	11.3362
1113	AGAACTGTATGGATACAAT	NA	19	1	2	3	1	0.788432	1.8054	0.28211	1.61945
1114	AGGATCTGAGACTCGAGAAAATTT	NA	24	0	2	5	7	0	1.8054	0.470183	11.3362
1115	TGAAAGGATCTGAGACTCGAGAA	NA	23	5	10	9	3	3.94216	9.02701	0.846329	4.85835
1116	GTGAAAGGATCTGAGACTCGAGAA	NA	24	12	14	22	19	9.46119	12.6378	2.0688	30.7696
1117	ATTTGTGTCAGAAATA	NA	16	0	2	5	8	0	1.8054	0.470183	12.9556
1118	CAAACCCACAAGCTAGTAGAACT	NA	23	6	12	2	0	4.73059	10.8324	0.188073	0
1119	AGTAGAACTAACCGGAGTAGGAGT	NA	24	2	4	0	0	1.57686	3.6108	0	0
1120	CCACAAATAATGACGTAGGCT	NA	21	9	6	1	1	7.09589	5.41621	0.0940365	1.61945
1121	ATAATGACGTAGGCTCTTCCT	NA	21	2	1	2	1	1.57686	0.902701	0.188073	1.61945
1122	ATTGTTATTAAGTAACGTCCTGCC	NA	24	4	6	4	4	3.15373	5.41621	0.376146	6.4778
1123	GTAACGTCCTGCCAAACTCGTCCT	NA	24	4	2	1	0	3.15373	1.8054	0.0940365	0
1124	AACGTCCTGCCAAACTCGTCCTGC	NA	24	8	12	5	2	6.30746	10.8324	0.470183	3.2389
1125	AACTCGTCCTGCCAAACTCGTCCT	NA	24	3	3	0	0	2.3653	2.7081	0	0
1126	AGGACGAGTTTGGCAGGACGAGTT	NA	24	2	7	0	0	1.57686	6.31891	0	0
1127	ACTCGTCCTGCCAAACTCGTCCT	NA	23	5	1	0	0	3.94216	0.902701	0	0
1128	AAATATCTCTGCGGTTTGATGATT	NA	24	2	0	4	1	1.57686	0	0.376146	1.61945
1129	ACTAGATTTTAACCCGCGGTACAC	NA	24	6	0	0	2	4.73059	0	0	3.2389
1130	ACAATTGTTATTAAGTAACGTCCT	NA	24	0	0	4	4	0	0	0.376146	6.4778
1131	ATTAAGTAACGTCCTTCCAAACCC	NA	24	3	2	6	2	2.3653	1.8054	0.564219	3.2389
1132	AAGTAACGTCCTTCCAAACCCGTT	NA	24	4	3	4	2	3.15373	2.7081	0.376146	3.2389
1133	AAATCTGCGTGATATA	NA	16	4	5	3	3	3.15373	4.5135	0.28211	4.85835
1134	AATCTGCGTGATATA	NA	15	17	6	12	9	13.4034	5.41621	1.12844	14.5751
1135	TGCGTGATATATGGGAT	NA	17	4	0	6	2	3.15373	0	0.564219	3.2389
1136	ATGGGATTGAAATATATT	NA	18	5	10	22	22	3.94216	9.02701	2.0688	35.6279
1137	ATGGGATTGAAATATATTTGGAAT	NA	24	1	2	1	3	0.788432	1.8054	0.0940365	4.85835
1138	TGGGATTGAAATATATT	NA	17	6	5	3	3	4.73059	4.5135	0.28211	4.85835
1139	GGGATTGAAATATATT	NA	16	44	39	73	82	34.691	35.2053	6.86467	132.795
1140	GCGTCTGTAGTCCAA	NA	15	52	52	32	14	40.9985	46.9405	3.00917	22.6723
1141	GCGTCTGTAGTCCAAC	NA	16	724	516	465	486	570.825	465.794	43.727	787.053
1142	GCGTCTGTAGTCCAACG	NA	17	221	130	149	122	174.244	117.351	14.0114	197.573
1143	GCGTCTGTAGTCCAACGG	NA	18	195	136	79	80	153.744	122.767	7.42888	129.556
1144	GCGTCTGTAGTCCAACGGT	NA	19	326	168	175	145	257.029	151.654	16.4564	234.82
1145	GCGTCTGTAGTCCAACGGTT	NA	20	32	9	8	6	25.2298	8.12431	0.752292	9.7167
1146	GCGTCTGTAGTCCAACGGTTA	NA	21	11	2	8	3	8.67276	1.8054	0.752292	4.85835
1147	GCGTCTGTAGTCCAACGGTTAG	NA	22	22	10	9	13	17.3455	9.02701	0.846329	21.0529
1148	GCGTCTGTAGTCCAACGGTTAGG	NA	23	427	256	144	78	336.661	231.091	13.5413	126.317
1149	GCGTCTGTAGTCCAACGGTTAGGA	NA	24	733	435	251	155	577.921	392.675	23.6032	251.015
1150	GCGTCTGTAGTCCAACGGTTAGGAT	NA	25	740	658	170	92	583.44	593.977	15.9862	148.989
1151	GCGTCTGTAGTCCAACGGTTAGGATA	NA	26	13761	6864	1776	835	10849.6	6196.14	167.009	1352.24
1152	GCGTCTGTAGTCCAACGGTTAGGATAA	NA	27	26	34	11	5	20.4992	30.6918	1.0344	8.09725
1153	GCGTCTGTAGTCCAACGGTTAGGATAAT	NA	28	482	362	208	117	380.024	326.778	19.5596	189.476
1154	CGTCTGTAGTCCAAC	NA	15	4	3	7	4	3.15373	2.7081	0.658256	6.4778
1155	CGTCTGTAGTCCAACGGTTAGGATA	NA	25	30	28	7	0	23.653	25.2756	0.658256	0
1156	GTCTGTAGTCCAACG	NA	15	23	8	0	1	18.1339	7.22161	0	1.61945
1157	GTCTGTAGTCCAACGG	NA	16	12	8	9	6	9.46119	7.22161	0.846329	9.7167
1158	GTCTGTAGTCCAACGGT	NA	17	15	10	2	2	11.8265	9.02701	0.188073	3.2389
1159	GTCTGTAGTCCAACGGTTAGG	NA	21	57	14	1	2	44.9406	12.6378	0.0940365	3.2389
1160	GTCTGTAGTCCAACGGTTAGGA	NA	22	61	23	2	1	48.0944	20.7621	0.188073	1.61945
1161	GTCTGTAGTCCAACGGTTAGGAT	NA	23	60	50	3	2	47.3059	45.135	0.28211	3.2389
1162	GTCTGTAGTCCAACGGTTAGGATA	NA	24	1276	525	23	10	1006.04	473.918	2.16284	16.1945
1163	GTCTGTAGTCCAACGGTTAGGATAAT	NA	26	35	18	1	1	27.5951	16.2486	0.0940365	1.61945
1164	GTCTGTAGTCCAACGGTTAGGATAATT	NA	27	67	45	1	2	52.825	40.6215	0.0940365	3.2389
1165	GTCTGTAGTCCAACGGTTAGGATAATTG	NA	28	123	89	10	7	96.9772	80.3404	0.940365	11.3362
1166	TCTGTAGTCCAACGGTTAGGATAATTGC	NA	28	15	7	3	3	11.8265	6.31891	0.28211	4.85835
1167	TGTAGTCCAACGGTTAGGATA	NA	21	14	4	0	1	11.0381	3.6108	0	1.61945
1168	TGTAGTCCAACGGTTAGGATAATTGC	NA	26	18	5	0	0	14.1918	4.5135	0	0
1169	TGTAGTCCAACGGTTAGGATAATTGCC	NA	27	22	28	0	0	17.3455	25.2756	0	0
1170	TGTAGTCCAACGGTTAGGATAATTGCCT	NA	28	10	12	0	0	7.88432	10.8324	0	0
1171	CAACGGTTAGGATAATTGC	NA	19	5	3	4	0	3.94216	2.7081	0.376146	0
1172	CAACGGTTAGGATAATTGCC	NA	20	0	8	0	1	0	7.22161	0	1.61945
1173	AACGGTTAGGATAATTGC	NA	18	26	17	1	0	20.4992	15.3459	0.0940365	0
1174	AACGGTTAGGATAATTGCC	NA	19	3	6	1	0	2.3653	5.41621	0.0940365	0
1175	ACGGTTAGGATAATTGC	NA	17	80	79	2	0	63.0746	71.3134	0.188073	0
1176	CGGTTAGGATAATTGCCT	NA	18	2	4	0	0	1.57686	3.6108	0	0
1177	CGGTTAGGATAATTGCCTTCCAAGCAAT	NA	28	5	7	2	6	3.94216	6.31891	0.188073	9.7167
1178	GGTTAGGATAATTGCCTTCCAAGCAAT	NA	27	5	6	2	3	3.94216	5.41621	0.188073	4.85835
1179	GTTAGGATAATTGCCTTCCAAGCAAT	NA	26	4	10	6	5	3.15373	9.02701	0.564219	8.09725
1180	TTAGGATAATTGCCTTCCAAGCAAT	NA	25	8	11	2	4	6.30746	9.92971	0.188073	6.4778
1181	TAGGATAATTGCCTTCCAAGCAAT	NA	24	7	8	6	7	5.51903	7.22161	0.564219	11.3362
1182	AGGATAATTGCCTTCCAAGCAAT	NA	23	6	5	2	1	4.73059	4.5135	0.188073	1.61945
1183	ATAATTGCCTTCCAAGC	NA	17	0	0	6	4	0	0	0.564219	6.4778
1184	CTTCCAAGCAATAGACCCGG	NA	20	2	2	2	0	1.57686	1.8054	0.188073	0
1185	GCAATAGACCCGGGT	NA	15	0	2	12	9	0	1.8054	1.12844	14.5751
1186	TTTCATACAGGTGCTGC	NA	17	1	4	1	3	0.788432	3.6108	0.0940365	4.85835
1187	TCGAGAATTCGATTGAACCGGGGT	NA	24	0	0	4	2	0	0	0.376146	3.2389
1188	ATAGAAGTAATGAAGATTTAGACC	NA	24	1	3	0	2	0.788432	2.7081	0	3.2389
1189	ACCAACCTAAGACAAGAGACTACT	NA	24	3	6	0	0	2.3653	5.41621	0	0
1190	AAAGGAGAAGAACAAAGTTGCTT	NA	23	5	1	0	0	3.94216	0.902701	0	0
1191	TGTTCTTCTCCTTTGATTATTCGT	NA	24	5	2	0	0	3.94216	1.8054	0	0
1192	GGGGATCTAGCTCAGA	NA	16	93	11	1	2	73.3242	9.92971	0.0940365	3.2389
1193	AACTAGTATAGGGCT	NA	15	5	5	1	0	3.94216	4.5135	0.0940365	0
1194	ATGCATGTGTAAGTA	NA	15	20	0	0	2	15.7686	0	0	3.2389
1195	AGCAGACTTGTAGATGTAGGGGAG	NA	24	0	7	0	0	0	6.31891	0	0
1196	GAGTGTAGATCTCAATTTAGAGCT	NA	24	2	7	2	0	1.57686	6.31891	0.188073	0
1197	ATACGTCAACGCTGAACGATCACC	NA	24	3	1	3	1	2.3653	0.902701	0.28211	1.61945
1198	ATGGACACAGCGACTGAAGA	NA	20	2	0	1	3	1.57686	0	0.0940365	4.85835
1199	GAATTCCTGATTAGTCGTACGAAT	NA	24	13	23	5	1	10.2496	20.7621	0.470183	1.61945
1200	AGGCGTTCCAATACAAGGACTGAT	NA	24	1	4	0	3	0.788432	3.6108	0	4.85835
1201	TCCAATACAAGGACTGATGGCGCC	NA	24	11	8	3	2	8.67276	7.22161	0.28211	3.2389
1202	ATACAAGGACTGATGGCGCCGGAA	NA	24	1	4	2	2	0.788432	3.6108	0.188073	3.2389
1203	AAGGACTGATGGCGCCGGAATATT	NA	24	1	0	9	10	0.788432	0	0.846329	16.1945
1204	AGGACTGATGGCGCCGGAATATTC	NA	24	0	0	8	4	0	0	0.752292	6.4778
1205	ACTGAACAACTGTTTGCCCTACCT	NA	24	10	3	1	0	7.88432	2.7081	0.0940365	0
1206	ATTTTCAGCTCTTGAACGAATGGC	NA	24	1	7	1	1	0.788432	6.31891	0.0940365	1.61945
1207	AGAATCTGCCTGTGGAATATCATT	NA	24	0	5	5	2	0	4.5135	0.470183	3.2389
1208	AGGTAAAACCCTGAACCATGCTGA	NA	24	3	5	6	7	2.3653	4.5135	0.564219	11.3362
1209	AAGGCAAACAACAGACGTTAGAGC	NA	24	3	3	2	0	2.3653	2.7081	0.188073	0
1210	TTGAACTCACTATGCA	NA	16	3	0	1	3	2.3653	0	0.0940365	4.85835
1211	AGGACTGCACTCTCTCACCGTTGG	NA	24	3	1	3	1	2.3653	0.902701	0.28211	1.61945
1212	AAATTACCTGTAGCCCGA	NA	18	10	16	3	5	7.88432	14.4432	0.28211	8.09725
1213	AATTACCTGTAGCCCGA	NA	17	2	7	7	2	1.57686	6.31891	0.658256	3.2389
1214	ATTACCTGTAGCCCGA	NA	16	8	20	17	14	6.30746	18.054	1.59862	22.6723
1215	TTACCTGTAGCCCGA	NA	15	8	9	4	5	6.30746	8.12431	0.376146	8.09725
1216	AATTTCAGATACGTCTCCGACAGA	NA	24	5	7	2	4	3.94216	6.31891	0.188073	6.4778
1217	GTCTCCGACAGACACTATAGACTC	NA	24	7	2	0	0	5.51903	1.8054	0	0
1218	TCTCCGACAGACACTATAGACTC	NA	23	5	5	0	0	3.94216	4.5135	0	0
1219	CTCCGACAGACACTATAGACTCA	NA	23	6	1	0	0	4.73059	0.902701	0	0
1220	CATGAACTCAGCCTGGCTAC	NA	20	2	5	0	0	1.57686	4.5135	0	0
1221	TGAACTCAGCCTGGCTAC	NA	18	4	4	0	0	3.15373	3.6108	0	0
1222	CTCATCTGAACTATC	NA	15	3	1	0	2	2.3653	0.902701	0	3.2389
1223	TTAAGCATAAGTAAG	NA	15	2	0	3	1	1.57686	0	0.28211	1.61945
1224	GCTGGACTGTGGAAGATTGTTACT	NA	24	0	0	5	4	0	0	0.470183	6.4778
1225	TGGACTGTGGAAGATTGTTACT	NA	22	0	2	3	4	0	1.8054	0.28211	6.4778
1226	ACTGTGGAAGATTGTTACT	NA	19	1	6	0	1	0.788432	5.41621	0	1.61945
1227	GGGCGTTTGGTCTAG	NA	15	8	4	17	3	6.30746	3.6108	1.59862	4.85835
1228	GGGCGTTTGGTCTAGTGG	NA	18	3	2	2	4	2.3653	1.8054	0.188073	6.4778
1229	GGGCGTTTGGTCTAGTGGTA	NA	20	4	0	1	1	3.15373	0	0.0940365	1.61945
1230	GGGCGTTTGGTCTAGTGGTATG	NA	22	68	27	8	6	53.6134	24.3729	0.752292	9.7167
1231	GGGCGTTTGGTCTAGTGGTATGAT	NA	24	13	3	11	6	10.2496	2.7081	1.0344	9.7167
1232	GGGCGTTTGGTCTAGTGGTATGATT	NA	25	85	18	7	2	67.0168	16.2486	0.658256	3.2389
1233	GGGCGTTTGGTCTAGTGGTATGATTC	NA	26	22	8	6	2	17.3455	7.22161	0.564219	3.2389
1234	GGGCGTTTGGTCTAGTGGTATGATTCT	NA	27	14	8	15	8	11.0381	7.22161	1.41055	12.9556
1235	GGGCGTTTGGTCTAGTGGTATGATTCTC	NA	28	1153	616	335	203	909.063	556.064	31.5022	328.748
1236	GGCGTTTGGTCTAGTGGTATGATT	NA	24	5	1	0	0	3.94216	0.902701	0	0
1237	GGCGTTTGGTCTAGTGGTATGATTCTC	NA	27	260	63	45	26	204.992	56.8702	4.23164	42.1057
1238	GGCGTTTGGTCTAGTGGTATGATTCTCG	NA	28	10	6	0	3	7.88432	5.41621	0	4.85835
1239	GCGTTTGGTCTAGTGGTATGATTCTC	NA	26	86	37	40	14	67.8052	33.3999	3.76146	22.6723
1240	GCGTTTGGTCTAGTGGTATGATTCTCG	NA	27	2	0	4	3	1.57686	0	0.376146	4.85835
1241	CGTTTGGTCTAGTGGTATGATTCTC	NA	25	8	1	2	2	6.30746	0.902701	0.188073	3.2389
1242	CGTTTGGTCTAGTGGTATGATTCTCG	NA	26	4	0	1	2	3.15373	0	0.0940365	3.2389
1243	CGTTTGGTCTAGTGGTATGATTCTCGCT	NA	28	33	26	7	1	26.0183	23.4702	0.658256	1.61945
1244	GTTTGGTCTAGTGGTATGATT	NA	21	4	2	0	0	3.15373	1.8054	0	0
1245	GTTTGGTCTAGTGGTATGATTCTC	NA	24	90	34	26	14	70.9589	30.6918	2.44495	22.6723
1246	GTTTGGTCTAGTGGTATGATTCTCG	NA	25	11	1	8	6	8.67276	0.902701	0.752292	9.7167
1247	GTTTGGTCTAGTGGTATGATTCTCGCT	NA	27	73	29	14	14	57.5556	26.1783	1.31651	22.6723
1248	GTTTGGTCTAGTGGTATGATTCTCGCTT	NA	28	88	65	1	1	69.3821	58.6756	0.0940365	1.61945
1249	TTTGGTCTAGTGGTATGATTCTCGCTT	NA	27	4	5	1	0	3.15373	4.5135	0.0940365	0
1250	GTGGTATGATTCTCGC	NA	16	16	12	0	0	12.6149	10.8324	0	0
1251	GTGGTATGATTCTCGCT	NA	17	4	4	0	1	3.15373	3.6108	0	1.61945
1252	TGGTATGATTCTCGCT	NA	16	2	10	1	0	1.57686	9.02701	0.0940365	0
1253	GTATGATTCTCGCTT	NA	15	1	10	0	1	0.788432	9.02701	0	1.61945
1254	AGTTCAATTCTCGGAACGCC	NA	20	7	2	0	0	5.51903	1.8054	0	0
1255	TCCGATGTCGTCCAG	NA	15	20	19	3	6	15.7686	17.1513	0.28211	9.7167
1256	TCCGATGTCGTCCAGC	NA	16	674	438	136	92	531.403	395.383	12.789	148.989
1257	TCCGATGTCGTCCAGCG	NA	17	108	38	11	4	85.1507	34.3026	1.0344	6.4778
1258	TCCGATGTCGTCCAGCGG	NA	18	45	45	19	17	35.4795	40.6215	1.78669	27.5307
1259	TCCGATGTCGTCCAGCGGT	NA	19	11	3	3	1	8.67276	2.7081	0.28211	1.61945
1260	TCCGATGTCGTCCAGCGGTTAG	NA	22	12	5	5	0	9.46119	4.5135	0.470183	0
1261	TCCGATGTCGTCCAGCGGTTAGG	NA	23	80	65	15	14	63.0746	58.6756	1.41055	22.6723
1262	TCCGATGTCGTCCAGCGGTTAGGA	NA	24	61	37	8	6	48.0944	33.3999	0.752292	9.7167
1263	TCCGATGTCGTCCAGCGGTTAGGAT	NA	25	287	308	167	152	226.28	278.032	15.7041	246.156
1264	TCCGATGTCGTCCAGCGGTTAGGATA	NA	26	4862	2464	285	196	3833.36	2224.26	26.8004	317.412
1265	TCCGATGTCGTCCAGCGGTTAGGATAT	NA	27	65	69	9	5	51.2481	62.2864	0.846329	8.09725
1266	TCCGATGTCGTCCAGCGGTTAGGATATC	NA	28	298	144	250	49	234.953	129.989	23.5091	79.3531
1267	CCGATGTCGTCCAGC	NA	15	5	6	5	3	3.94216	5.41621	0.470183	4.85835
1268	CCGATGTCGTCCAGCGG	NA	17	4	4	4	1	3.15373	3.6108	0.376146	1.61945
1269	CCGATGTCGTCCAGCGGTTAGGAT	NA	24	78	42	77	16	61.4977	37.9134	7.24081	25.9112
1270	CCGATGTCGTCCAGCGGTTAGGATA	NA	25	95	63	7	6	74.9011	56.8702	0.658256	9.7167
1271	CCGATGTCGTCCAGCGGTTAGGATATC	NA	27	19	4	3	0	14.9802	3.6108	0.28211	0
1272	CGATGTCGTCCAGCGGTTAGGAT	NA	23	43	30	35	13	33.9026	27.081	3.29128	21.0529
1273	CGATGTCGTCCAGCGGTTAGGATA	NA	24	26	16	3	5	20.4992	14.4432	0.28211	8.09725
1274	CGATGTCGTCCAGCGGTTAGGATATC	NA	26	3	4	4	0	2.3653	3.6108	0.376146	0
1275	GATGTCGTCCAGCGGTTAGGAT	NA	22	76	42	36	19	59.9209	37.9134	3.38531	30.7696
1276	GATGTCGTCCAGCGGTTAGGATA	NA	23	36	38	4	0	28.3836	34.3026	0.376146	0
1277	GATGTCGTCCAGCGGTTAGGATATC	NA	25	12	2	5	2	9.46119	1.8054	0.470183	3.2389
1278	GATGTCGTCCAGCGGTTAGGATATCTGG	NA	28	74	50	42	13	58.344	45.135	3.94953	21.0529
1279	ATGTCGTCCAGCGGTTAGGATA	NA	22	12	4	0	0	9.46119	3.6108	0	0
1280	ATGTCGTCCAGCGGTTAGGATATCTGGC	NA	28	4	10	3	0	3.15373	9.02701	0.28211	0
1281	TGTCGTCCAGCGGTTAGGATA	NA	21	8	6	0	0	6.30746	5.41621	0	0
1282	TGTCGTCCAGCGGTTAGGATATCTGGCT	NA	28	6	3	0	0	4.73059	2.7081	0	0
1283	TCGTCCAGCGGTTAGGATA	NA	19	6	0	0	0	4.73059	0	0	0
1284	TCGTCCAGCGGTTAGGATATCTGGCT	NA	26	6	9	0	0	4.73059	8.12431	0	0
1285	GTCCAGCGGTTAGGATATCTGGCT	NA	24	7	1	0	0	5.51903	0.902701	0	0
1286	TCCAGCGGTTAGGAT	NA	15	4	2	0	0	3.15373	1.8054	0	0
1287	TCCAGCGGTTAGGATATCTGG	NA	21	7	0	0	0	5.51903	0	0	0
1288	TCCAGCGGTTAGGATATCTGGC	NA	22	18	8	0	0	14.1918	7.22161	0	0
1289	TCCAGCGGTTAGGATATCTGGCT	NA	23	71	36	0	0	55.9787	32.4972	0	0
1290	CAGCGGTTAGGATATCTGGC	NA	20	7	4	0	3	5.51903	3.6108	0	4.85835
1291	CAGCGGTTAGGATATCTGGCTTTCACC	NA	27	3	9	0	3	2.3653	8.12431	0	4.85835
1292	CAGCGGTTAGGATATCTGGCTTTCACCC	NA	28	5	11	0	2	3.94216	9.92971	0	3.2389
1293	AGCGGTTAGGATATC	NA	15	6	3	0	0	4.73059	2.7081	0	0
1294	AGCGGTTAGGATATCTGGC	NA	19	40	47	3	4	31.5373	42.4269	0.28211	6.4778
1295	AGCGGTTAGGATATCTGGCT	NA	20	4	4	2	2	3.15373	3.6108	0.188073	3.2389
1296	AGCGGTTAGGATATCTGGCTTTCACC	NA	26	20	36	2	5	15.7686	32.4972	0.188073	8.09725
1297	AGCGGTTAGGATATCTGGCTTTCACCC	NA	27	32	49	3	12	25.2298	44.2323	0.28211	19.4334
1298	AGCGGTTAGGATATCTGGCTTTCACCCA	NA	28	15	16	0	0	11.8265	14.4432	0	0
1299	GCGGTTAGGATATCTGG	NA	17	2	5	0	0	1.57686	4.5135	0	0
1300	GCGGTTAGGATATCTGGC	NA	18	83	76	6	10	65.4399	68.6053	0.564219	16.1945
1301	GCGGTTAGGATATCTGGCT	NA	19	14	10	1	5	11.0381	9.02701	0.0940365	8.09725
1302	GCGGTTAGGATATCTGGCTTTCACC	NA	25	21	39	1	6	16.5571	35.2053	0.0940365	9.7167
1303	GCGGTTAGGATATCTGGCTTTCACCC	NA	26	33	72	5	5	26.0183	64.9945	0.470183	8.09725
1304	GCGGTTAGGATATCTGGCTTTCACCCA	NA	27	2	13	4	2	1.57686	11.7351	0.376146	3.2389
1305	CGGTTAGGATATCTGGCT	NA	18	0	4	5	10	0	3.6108	0.470183	16.1945
1306	CGGTTAGGATATCTGGCTTTCACC	NA	24	10	11	7	2	7.88432	9.92971	0.658256	3.2389
1307	CGGTTAGGATATCTGGCTTTCACCC	NA	25	10	11	3	2	7.88432	9.92971	0.28211	3.2389
1308	CGGTTAGGATATCTGGCTTTCACCCA	NA	26	5	4	0	1	3.94216	3.6108	0	1.61945
1309	GGTTAGGATATCTGGC	NA	16	2	1	3	1	1.57686	0.902701	0.28211	1.61945
1310	GGTTAGGATATCTGGCT	NA	17	0	8	4	1	0	7.22161	0.376146	1.61945
1311	GGTTAGGATATCTGGCTTTCACC	NA	23	26	51	9	1	20.4992	46.0378	0.846329	1.61945
1312	GGTTAGGATATCTGGCTTTCACCC	NA	24	73	83	13	12	57.5556	74.9242	1.22247	19.4334
1313	GGTTAGGATATCTGGCTTTCACCCA	NA	25	3	15	1	2	2.3653	13.5405	0.0940365	3.2389
1314	GGTTAGGATATCTGGCTTTCACCCAGG	NA	27	2	1	2	1	1.57686	0.902701	0.188073	1.61945
1315	GGTTAGGATATCTGGCTTTCACCCAGGA	NA	28	3	6	4	1	2.3653	5.41621	0.376146	1.61945
1316	GTTAGGATATCTGGCT	NA	16	3	3	4	11	2.3653	2.7081	0.376146	17.814
1317	GTTAGGATATCTGGCTTTCACC	NA	22	31	19	2	10	24.4414	17.1513	0.188073	16.1945
1318	GTTAGGATATCTGGCTTTCACCC	NA	23	20	33	6	2	15.7686	29.7891	0.564219	3.2389
1319	GTTAGGATATCTGGCTTTCACCCA	NA	24	0	7	3	0	0	6.31891	0.28211	0
1320	GTTAGGATATCTGGCTTTCACCCAG	NA	25	4	6	0	0	3.15373	5.41621	0	0
1321	GTTAGGATATCTGGCTTTCACCCAGG	NA	26	2	2	3	4	1.57686	1.8054	0.28211	6.4778
1322	GTTAGGATATCTGGCTTTCACCCAGGA	NA	27	9	9	5	5	7.09589	8.12431	0.470183	8.09725
1323	TTAGGATATCTGGCT	NA	15	5	8	16	11	3.94216	7.22161	1.50458	17.814
1324	TTAGGATATCTGGCTTTCACC	NA	21	14	28	2	4	11.0381	25.2756	0.188073	6.4778
1325	TTAGGATATCTGGCTTTCACCC	NA	22	20	17	1	5	15.7686	15.3459	0.0940365	8.09725
1326	TTAGGATATCTGGCTTTCACCCA	NA	23	4	11	2	1	3.15373	9.92971	0.188073	1.61945
1327	TTAGGATATCTGGCTTTCACCCAGG	NA	25	2	2	2	6	1.57686	1.8054	0.188073	9.7167
1328	TTAGGATATCTGGCTTTCACCCAGGA	NA	26	5	8	4	6	3.94216	7.22161	0.376146	9.7167
1329	TTAGGATATCTGGCTTTCACCCAGGAG	NA	27	0	5	1	1	0	4.5135	0.0940365	1.61945
1330	TTAGGATATCTGGCTTTCACCCAGGAGA	NA	28	6	4	4	3	4.73059	3.6108	0.376146	4.85835
1331	TAGGATATCTGGCTTTCACC	NA	20	23	20	2	6	18.1339	18.054	0.188073	9.7167
1332	TAGGATATCTGGCTTTCACCC	NA	21	11	25	4	1	8.67276	22.5675	0.376146	1.61945
1333	TAGGATATCTGGCTTTCACCCA	NA	22	8	6	3	1	6.30746	5.41621	0.28211	1.61945
1334	TAGGATATCTGGCTTTCACCCAGG	NA	24	4	3	2	0	3.15373	2.7081	0.188073	0
1335	TAGGATATCTGGCTTTCACCCAGGA	NA	25	6	4	7	3	4.73059	3.6108	0.658256	4.85835
1336	TAGGATATCTGGCTTTCACCCAGGAGA	NA	27	4	6	2	0	3.15373	5.41621	0.188073	0
1337	TAGGATATCTGGCTTTCACCCAGGAGAC	NA	28	4	7	1	2	3.15373	6.31891	0.0940365	3.2389
1338	AGGATATCTGGCTTTCACC	NA	19	9	12	1	0	7.09589	10.8324	0.0940365	0
1339	AGGATATCTGGCTTTCACCC	NA	20	8	18	3	4	6.30746	16.2486	0.28211	6.4778
1340	AGGATATCTGGCTTTCACCCA	NA	21	3	5	1	0	2.3653	4.5135	0.0940365	0
1341	AGGATATCTGGCTTTCACCCAGG	NA	23	3	9	1	6	2.3653	8.12431	0.0940365	9.7167
1342	AGGATATCTGGCTTTCACCCAGGA	NA	24	10	9	5	9	7.88432	8.12431	0.470183	14.5751
1343	AGGATATCTGGCTTTCACCCAGGAGA	NA	26	3	6	0	2	2.3653	5.41621	0	3.2389
1344	AGGATATCTGGCTTTCACCCAGGAGAC	NA	27	5	8	2	2	3.94216	7.22161	0.188073	3.2389
1345	AGGATATCTGGCTTTCACCCAGGAGACC	NA	28	11	10	1	1	8.67276	9.02701	0.0940365	1.61945
1346	GGATATCTGGCTTTCACCC	NA	19	4	2	0	1	3.15373	1.8054	0	1.61945
1347	TGTGGAACTACTATCAAAGCATAC	NA	24	0	0	5	1	0	0	0.470183	1.61945
1348	AACGATGATGAAAATTCTGAGAT	NA	23	11	16	7	4	8.67276	14.4432	0.658256	6.4778
1349	AGAAGAGGCAAAAAT	NA	15	3	3	16	9	2.3653	2.7081	1.50458	14.5751
1350	ATTTTATAACGTCCTGCCAAACCC	NA	24	3	4	0	0	2.3653	3.6108	0	0
1351	AACGTCCTGCCAAACCCGTCCCGT	NA	24	8	3	7	1	6.30746	2.7081	0.658256	1.61945
1352	ACCCGTCCCGTCAACCCGTCCTGT	NA	24	8	5	0	0	6.30746	4.5135	0	0
1353	AAAAAATGTAGAAAGAGTGATGGT	NA	24	2	2	2	4	1.57686	1.8054	0.188073	6.4778
1354	AAATGTAGAAAGAGTGATGGTTCA	NA	24	0	0	2	7	0	0	0.188073	11.3362
1355	AATGTAGAAAGAGTGATGGTTCA	NA	23	2	2	6	4	1.57686	1.8054	0.564219	6.4778
1356	AATGTAGAAAGAGTGATGGTTCAA	NA	24	3	1	1	4	2.3653	0.902701	0.0940365	6.4778
1357	TGATGTGTCAAGTTGTGGGAGAGA	NA	24	0	2	1	3	0	1.8054	0.0940365	4.85835
1358	ATGTGTCAAGTTGTGGGAGAGAGT	NA	24	0	3	4	5	0	2.7081	0.376146	8.09725
1359	GTTCGTTTCGTCGCCGCAGGTAGT	NA	24	4	3	0	0	3.15373	2.7081	0	0
1360	ATTTAGTCTGTTCGTTTCGTCGCC	NA	24	9	10	2	3	7.09589	9.02701	0.188073	4.85835
1361	AACTGGACGCGACCCGAACCGAAT	NA	24	2	2	1	1	1.57686	1.8054	0.0940365	1.61945
1362	ACCCATTCGAGTTCATGTAGAACC	NA	24	7	5	3	4	5.51903	4.5135	0.28211	6.4778
1363	AACCCATTCGAGTTCATGTAGAAC	NA	24	6	4	0	0	4.73059	3.6108	0	0
1364	ATCCATCGTGATGGTAATCTGCTT	NA	24	2	0	1	3	1.57686	0	0.0940365	4.85835
1365	ATTTAAACCCGTCAATTGTAGGAT	NA	24	21	22	6	2	16.5571	19.8594	0.564219	3.2389
1366	AAACCCGTCAATTGTAGGAT	NA	20	2	6	0	0	1.57686	5.41621	0	0
1367	TCTGCAACTTGAACT	NA	15	5	8	0	0	3.94216	7.22161	0	0
1368	TTCTCCTTTGTCAGCACTCAGCCT	NA	24	22	21	2	2	17.3455	18.9567	0.188073	3.2389
1369	TCCTTTGTCAGCACTCAGCCT	NA	21	14	21	4	1	11.0381	18.9567	0.376146	1.61945
1370	TTCGAGTCTGGCAAT	NA	15	2	3	6	2	1.57686	2.7081	0.564219	3.2389
1371	TGTATGTGACTTTGGACCGATA	NA	22	1	0	6	3	0.788432	0	0.564219	4.85835
1372	GTATGTATGTGACTTTGGACCGATA	NA	25	0	0	1	7	0	0	0.0940365	11.3362
1373	ATGGAACAATGTAGG	NA	15	2	1	9	7	1.57686	0.902701	0.846329	11.3362
1374	CGGGCTTGGCTCATCCCATC	NA	20	11	4	0	0	8.67276	3.6108	0	0
1375	CTGCACGGGCTTGGCTCATCCCATC	NA	25	6	4	1	1	4.73059	3.6108	0.0940365	1.61945
1376	ACTGCACGGGCTTGGCTCATCCCATC	NA	26	10	4	1	1	7.88432	3.6108	0.0940365	1.61945
1377	TACTGCACGGGCTTGGCTCATCCCATC	NA	27	13	3	4	0	10.2496	2.7081	0.376146	0
1378	CTACTGCACGGGCTTGGCTCATCCCATC	NA	28	39	3	18	2	30.7489	2.7081	1.69266	3.2389
1379	TACTGCACGGGCTTGGCTCATCCCAT	NA	26	4	1	1	0	3.15373	0.902701	0.0940365	0
1380	CTACTGCACGGGCTTGGCTCATCCCAT	NA	27	22	0	1	3	17.3455	0	0.0940365	4.85835
1381	ACTACTGCACGGGCTTGGCTCATCCCAT	NA	28	6	10	0	0	4.73059	9.02701	0	0
1382	CTACTGCACGGGCTTGGCTCATCCCA	NA	26	6	0	4	0	4.73059	0	0.376146	0
1383	ACTACTGCACGGGCTTGGCTCATCCCA	NA	27	8	1	1	0	6.30746	0.902701	0.0940365	0
1384	TACTGCACGGGCTTGGCTCATCCC	NA	24	2	2	2	0	1.57686	1.8054	0.188073	0
1385	CTACTGCACGGGCTTGGCTCATCCC	NA	25	10	0	3	1	7.88432	0	0.28211	1.61945
1386	TACTGCACGGGCTTGGCTCATCC	NA	23	9	12	1	4	7.09589	10.8324	0.0940365	6.4778
1387	TACTGCACGGGCTTGGCTCATC	NA	22	3	2	0	1	2.3653	1.8054	0	1.61945
1388	AGAGTTAATATCGTGTGGGCC	NA	21	38	82	5	8	29.9604	74.0215	0.470183	12.9556
1389	AGAGTTAATATCGTGTGGGCCGAT	NA	24	0	3	6	1	0	2.7081	0.564219	1.61945
1390	AGTTAATATCGTGTGGGCCGA	NA	21	1	2	3	0	0.788432	1.8054	0.28211	0
1391	AATATCGTGTGGGCCGATGGC	NA	21	1	3	2	0	0.788432	2.7081	0.188073	0
1392	AAACTGATAAGAACAGATACT	NA	21	3	4	1	0	2.3653	3.6108	0.0940365	0
1393	CGAGTTTGGCAGGACGTTACTTA	NA	23	3	2	5	2	2.3653	1.8054	0.470183	3.2389
1394	CAGGACGTTACTTAATAACAATT	NA	23	1	2	9	2	0.788432	1.8054	0.846329	3.2389
1395	AGGACGTTACTTAATAACAATT	NA	22	0	1	4	2	0	0.902701	0.376146	3.2389
1396	AATAACAATTGTAAACTATAAAAT	NA	24	3	3	2	0	2.3653	2.7081	0.188073	0
1397	CCTAAGAATTTGATGA	NA	16	1	1	4	1	0.788432	0.902701	0.376146	1.61945
1398	AAACTTCTTACATACTCTTCACCC	NA	24	3	6	1	0	2.3653	5.41621	0.0940365	0
1399	AACTTCTTACATACTCTTCACCCT	NA	24	6	2	0	0	4.73059	1.8054	0	0
1400	AGTGTTTAAGTGTTTTGAGAGAGT	NA	24	0	3	6	3	0	2.7081	0.564219	4.85835
1401	AGGAAATAGAACTTTTATTACTTT	NA	24	4	0	3	3	3.15373	0	0.28211	4.85835
1402	AAATAGAACTTTTATTACTTTGCT	NA	24	10	8	4	3	7.88432	7.22161	0.376146	4.85835
1403	AATAGAACTTTTATTACTTTGCTT	NA	24	10	8	4	4	7.88432	7.22161	0.376146	6.4778
1404	ATAGAACTTTTATTACTTTGCTTT	NA	24	4	0	4	5	3.15373	0	0.376146	8.09725
1405	TTTGCTTTAAACTTGAATACAACT	NA	24	1	2	4	2	0.788432	1.8054	0.376146	3.2389
1406	TGAAGCTTCACTTCCC	NA	16	21	21	0	0	16.5571	18.9567	0	0
1407	AGATTTTGATACTGTTACAGCACT	NA	24	1	2	1	2	0.788432	1.8054	0.0940365	3.2389
1408	ACTGTTACAGCACTGTTGCGGTGC	NA	24	2	5	1	1	1.57686	4.5135	0.0940365	1.61945
1409	AACTGAAGCTGTAAATGATGACT	NA	23	1	1	4	3	0.788432	0.902701	0.376146	4.85835
1410	GAACTGAAGCTGTAAATGATGACT	NA	24	4	3	14	4	3.15373	2.7081	1.31651	6.4778
1411	ATTTATTTTCTTCGAACTGAAGCT	NA	24	3	7	0	2	2.3653	6.31891	0	3.2389
1412	AAATCACTGGTTAAATGACAACTG	NA	24	5	2	0	0	3.94216	1.8054	0	0
1413	AAAGACGGGTCATCAAAGATTTCC	NA	24	0	0	5	5	0	0	0.470183	8.09725
1414	AGAGATAAGAAACAATAGTCGGTT	NA	24	11	19	6	3	8.67276	17.1513	0.564219	4.85835
1415	ATTAAATAAATATGGTGCACTCCT	NA	24	0	1	1	4	0	0.902701	0.0940365	6.4778
1416	AAGACGGATTTGGAGGGACGGGTT	NA	24	9	8	6	6	7.09589	7.22161	0.564219	9.7167
1417	GACGGATTTGGAGGGACGGGTTTT	NA	24	0	2	0	7	0	1.8054	0	11.3362
1418	AGAACAGGTTTTATTT	NA	16	10	5	8	13	7.88432	4.5135	0.752292	21.0529
1419	TGGAATTGGGTTATA	NA	15	3	0	4	3	2.3653	0	0.376146	4.85835
1420	TGGAATTGGGTTATATGG	NA	18	7	19	54	39	5.51903	17.1513	5.07797	63.1586
1421	ATTGGGTTATATGGTAGATGTATT	NA	24	2	0	1	4	1.57686	0	0.0940365	6.4778
1422	AAAGTCTACTGTATATATAAGATT	NA	24	7	3	0	0	5.51903	2.7081	0	0
1423	ATATATACAGTAGACTTTTTGGCC	NA	24	8	16	4	7	6.30746	14.4432	0.376146	11.3362
1424	ATACAGTAGACTTTTTGGCCAAAA	NA	24	1	4	2	3	0.788432	3.6108	0.188073	4.85835
1425	TGAACAGGATCTGTTCTATAGGCT	NA	24	5	4	0	0	3.94216	3.6108	0	0
1426	ACAGGATCTGTTCTATAGGCT	NA	21	4	1	1	1	3.15373	0.902701	0.0940365	1.61945
1427	ATAGGCTCGTACCTCTGTTTCC	NA	22	3	4	0	1	2.3653	3.6108	0	1.61945
1428	TAGGCTCGTACCTCTGTTTCC	NA	21	1	4	2	2	0.788432	3.6108	0.188073	3.2389
1429	TAGGCTCGTACCTCTGTTTCCT	NA	22	6	4	0	1	4.73059	3.6108	0	1.61945
1430	AGGCTCGTACCTCTGTTTCCT	NA	21	9	5	1	0	7.09589	4.5135	0.0940365	0
1431	GCTCGTACCTCTGTTTCCT	NA	19	0	5	1	1	0	4.5135	0.0940365	1.61945
1432	CTCGTACCTCTGTTTCC	NA	17	2	4	4	0	1.57686	3.6108	0.376146	0
1433	CTCGTACCTCTGTTTCCT	NA	18	6	3	0	0	4.73059	2.7081	0	0
1434	TCGTACCTCTGTTTCC	NA	16	2	7	0	1	1.57686	6.31891	0	1.61945
1435	TGATGAACCATGACCGTGCGG	NA	21	4	3	0	2	3.15373	2.7081	0	3.2389
1436	CGCATCCGGTGCTGTAGAGGA	NA	21	2	5	3	0	1.57686	4.5135	0.28211	0
1437	GGGGTGGTCGCACGGCGGTCTGACAGGT	NA	28	6	5	3	4	4.73059	4.5135	0.28211	6.4778
1438	GGGTGGTCGCACGGCGGTCTGACAGGT	NA	27	8	9	2	7	6.30746	8.12431	0.188073	11.3362
1439	GGTGGTCGCACGGCGGTCTGACAGGT	NA	26	8	5	2	6	6.30746	4.5135	0.188073	9.7167
1440	GTGGTCGCACGGCGGTCTGACAGGT	NA	25	9	9	8	3	7.09589	8.12431	0.752292	4.85835
1441	TGGTCGCACGGCGGTCTGACAGGT	NA	24	9	11	6	3	7.09589	9.92971	0.564219	4.85835
1442	GGTCGCACGGCGGTCTGACAGGT	NA	23	3	19	0	5	2.3653	17.1513	0	8.09725
1443	GTCGCACGGCGGTCTGACAGG	NA	21	2	3	1	0	1.57686	2.7081	0.0940365	0
1444	GTCGCACGGCGGTCTGACAGGT	NA	22	26	22	6	5	20.4992	19.8594	0.564219	8.09725
1445	TCGCACGGCGGTCTGACAGGT	NA	21	56	77	13	13	44.1522	69.508	1.22247	21.0529
1446	TCGCACGGCGGTCTGACAGGTT	NA	22	5	2	2	1	3.94216	1.8054	0.188073	1.61945
1447	CGCACGGCGGTCTGACAGGT	NA	20	65	94	14	7	51.2481	84.8539	1.31651	11.3362
1448	GCACGGCGGTCTGACAGGT	NA	19	69	112	7	18	54.4018	101.103	0.658256	29.1501
1449	GCACGGCGGTCTGACAGGTT	NA	20	4	0	0	2	3.15373	0	0	3.2389
1450	CACGGCGGTCTGACAGGT	NA	18	33	43	25	18	26.0183	38.8161	2.35091	29.1501
1451	ACGGCGGTCTGACAGGT	NA	17	40	54	14	24	31.5373	48.7459	1.31651	38.8668
1452	CGGCGGTCTGACAGGT	NA	16	14	33	20	29	11.0381	29.7891	1.88073	46.9641
1453	GGCGGTCTGACAGGT	NA	15	8	31	8	17	6.30746	27.9837	0.752292	27.5307
1454	GAGTGATAAGAAGATTGTGCAG	NA	22	3	0	4	0	2.3653	0	0.376146	0
1455	ATATACTAGATTTTAACCCGCGGT	NA	24	0	0	3	3	0	0	0.28211	4.85835
1456	AAGGGATTGCAATTGTATTTTGGT	NA	24	12	12	3	2	9.46119	10.8324	0.28211	3.2389
1457	AGAAATCTGCGTGATATA	NA	18	11	3	18	14	8.67276	2.7081	1.69266	22.6723
1458	GAAATCTGCGTGATATA	NA	17	0	0	4	3	0	0	0.376146	4.85835
1459	AGAACTTATTTACGACTCAATGCC	NA	24	6	4	1	0	4.73059	3.6108	0.0940365	0
1460	TGGACTTAGAACTTATTTACGACT	NA	24	1	5	3	2	0.788432	4.5135	0.28211	3.2389
1461	ATCCTGGACTTAGAACTTATTTAC	NA	24	2	2	1	1	1.57686	1.8054	0.0940365	1.61945
1462	AAATAAATCCTGGACTTAGAACT	NA	23	7	1	4	2	5.51903	0.902701	0.376146	3.2389
1463	AACTTAGAACAGAAA	NA	15	10	7	13	10	7.88432	6.31891	1.22247	16.1945
1464	GTAAGTCTTCTGAGAACTACTGAT	NA	24	0	0	9	9	0	0	0.846329	14.5751
1465	AAACAAACAACTTTTGGTCGCTGT	NA	24	26	22	5	3	20.4992	19.8594	0.470183	4.85835
1466	AGAACTCAAACCCTTCGTGATATC	NA	24	0	0	5	1	0	0	0.470183	1.61945
1467	ATAGCGACTGTTTATAACGACATT	NA	24	2	6	9	3	1.57686	5.41621	0.846329	4.85835
1468	ATGTTGTCGCTGGTTGCTGTCGCT	NA	24	4	1	2	0	3.15373	0.902701	0.188073	0
1469	ATAATAAGACTCTAAAGCATTGCC	NA	24	3	3	0	0	2.3653	2.7081	0	0
1470	AGATTGAAATATATT	NA	15	1	1	4	2	0.788432	0.902701	0.376146	3.2389
1471	ACTCAATGTAAGAACGCTCTATAT	NA	24	0	7	0	0	0	6.31891	0	0
1472	ATATAGAGCGTTCTTACATTGAGT	NA	24	2	1	2	4	1.57686	0.902701	0.188073	6.4778
1473	AATGTAAGAACGCTCTATATAACC	NA	24	1	2	4	2	0.788432	1.8054	0.376146	3.2389
1474	ATGTAAGAACGCTCTATATAACCT	NA	24	18	13	4	5	14.1918	11.7351	0.376146	8.09725
1475	AAGAACGCTCTATATAACCTGAC	NA	23	1	4	1	1	0.788432	3.6108	0.0940365	1.61945
1476	AAGAACGCTCTATATAACCTGACT	NA	24	143	106	20	14	112.746	95.6863	1.88073	22.6723
1477	AGAACGCTCTATATAACCTGACT	NA	23	14	9	1	3	11.0381	8.12431	0.0940365	4.85835
1478	CGCTCTATATAACCTGACTACACT	NA	24	2	4	1	0	1.57686	3.6108	0.0940365	0
1479	TCTATATAACCTGACTACACTACC	NA	24	1	4	1	0	0.788432	3.6108	0.0940365	0
1480	ATATAACCTGACTACACTACCTGG	NA	24	6	1	3	3	4.73059	0.902701	0.28211	4.85835
1481	AAGGTCGTACATTGCCAGGTAGTG	NA	24	3	4	3	2	2.3653	3.6108	0.28211	3.2389
1482	TGAAGTGAACTGGTAA	NA	16	1	0	3	2	0.788432	0	0.28211	3.2389
1483	GAAGTGAACTGGTAA	NA	15	1	8	13	10	0.788432	7.22161	1.22247	16.1945
1484	TGACGTATTCTGTGCAA	NA	17	0	5	1	0	0	4.5135	0.0940365	0
1485	GACCGCATAGCGCAGTGGATTAGCG	NA	25	3	2	1	0	2.3653	1.8054	0.0940365	0
1486	GACCGCATAGCGCAGTGGATTAGC	NA	24	9	4	6	6	7.09589	3.6108	0.564219	9.7167
1487	GACCGCATAGCGCAGTGGATT	NA	21	2	6	8	7	1.57686	5.41621	0.752292	11.3362
1488	GACCGCATAGCGCAGTGGAT	NA	20	6	2	7	3	4.73059	1.8054	0.658256	4.85835
1489	GACCGCATAGCGCAGTGGA	NA	19	481	31	1238	110	379.236	27.9837	116.417	178.14
1490	GACCGCATAGCGCAGTGG	NA	18	4	0	15	6	3.15373	0	1.41055	9.7167
1491	GACCGCATAGCGCAGTG	NA	17	2	1	4	0	1.57686	0.902701	0.376146	0
1492	GACCGCATAGCGCAGT	NA	16	0	0	5	1	0	0	0.470183	1.61945
1493	GACCGCATAGCGCAG	NA	15	4	2	93	9	3.15373	1.8054	8.7454	14.5751
1494	TTTTTTTTTTTTAAC	NA	15	15	14	5	7	11.8265	12.6378	0.470183	11.3362
1495	ACAGAACACTCGGGCTAAGAGGAC	NA	24	4	2	0	0	3.15373	1.8054	0	0
1496	ATAGAAAAACAGAACACTCGGGCT	NA	24	7	6	4	1	5.51903	5.41621	0.376146	1.61945
1497	ATGTCAAACTCTGTTTCTACTTCT	NA	24	3	5	0	1	2.3653	4.5135	0	1.61945
1498	AAACTCTGTTTCTACTTCTCTTCT	NA	24	4	2	1	1	3.15373	1.8054	0.0940365	1.61945
1499	AGAAGAGAAGTAGAAACAGAGTTT	NA	24	4	1	5	4	3.15373	0.902701	0.470183	6.4778
1500	AGCAAATAAATCTTGGACTTGGAC	NA	24	4	9	0	0	3.15373	8.12431	0	0
1501	CAAATAAATCTTGGACTTGGACT	NA	23	2	5	0	0	1.57686	4.5135	0	0
1502	AATCTTGGACTTGGACTTATTTAC	NA	24	4	2	1	2	3.15373	1.8054	0.0940365	3.2389
1503	AACTTTAAAAAGATAAATTGTCCC	NA	24	1	0	2	4	0.788432	0	0.188073	6.4778
1504	AAAAAGATAAATTGTCCCCGCGGT	NA	24	0	0	6	3	0	0	0.564219	4.85835
1505	AAACCGCGGGGACAATTTATCTTT	NA	24	1	2	1	3	0.788432	1.8054	0.0940365	4.85835
1506	ATGAGAGACACCATTTATACCACC	NA	24	0	3	0	3	0	2.7081	0	4.85835
1507	AATAAGCGGGTGTAAGATGTAACT	NA	24	1	2	2	3	0.788432	1.8054	0.188073	4.85835
1508	AAGCGGGTGTAAGATGTAACTGTA	NA	24	0	0	4	3	0	0	0.376146	4.85835
1509	AACATCTGATTGATAGACTTGACC	NA	24	7	5	1	0	5.51903	4.5135	0.0940365	0
1510	ACATCTGATTGATAGACTTGACCC	NA	24	25	21	0	0	19.7108	18.9567	0	0
1511	ATCTGATTGATAGACTTGACCCAT	NA	24	2	5	3	2	1.57686	4.5135	0.28211	3.2389
1512	TGATAGACTTGACCCA	NA	16	4	4	0	2	3.15373	3.6108	0	3.2389
1513	TGATAGACTTGACCCATGGCATA	NA	23	9	23	2	3	7.09589	20.7621	0.188073	4.85835
1514	AGAAATATCATCATTTCCACCTCC	NA	24	0	2	4	5	0	1.8054	0.376146	8.09725
1515	ATTTCCACCTCCTTAAAAGATTCT	NA	24	5	3	1	1	3.94216	2.7081	0.0940365	1.61945
1516	AATTTTCTAGAATCATCTTCCACC	NA	24	4	2	0	4	3.15373	1.8054	0	6.4778
1517	ATTTTCTAGAATCATCTTCCACCT	NA	24	2	10	2	2	1.57686	9.02701	0.188073	3.2389
1518	AATCTAGATCTTATGTAAGAACT	NA	23	5	3	3	2	3.94216	2.7081	0.28211	3.2389
1519	AATCTAGATCTTATGTAAGAACTC	NA	24	5	9	0	1	3.94216	8.12431	0	1.61945
1520	ATCTAGATCTTATGTAAGAACTCT	NA	24	9	4	0	0	7.09589	3.6108	0	0
1521	AGATCTTATGTAAGAACTCTCT	NA	22	3	4	6	0	2.3653	3.6108	0.564219	0
1522	ATCTTATGTAAGAACTCTCTAGAC	NA	24	4	1	1	2	3.15373	0.902701	0.0940365	3.2389
1523	TCTTATGTAAGAACTCTCTAGACT	NA	24	18	14	2	5	14.1918	12.6378	0.188073	8.09725
1524	ATGTAAGAACTCTCTAGACTTAGG	NA	24	8	2	4	1	6.30746	1.8054	0.376146	1.61945
1525	AAGAACTCTCTAGACT	NA	16	4	3	1	0	3.15373	2.7081	0.0940365	0
1526	AAGAACTCTCTAGACTTAGGATT	NA	23	23	6	7	8	18.1339	5.41621	0.658256	12.9556
1527	AAGAACTCTCTAGACTTAGGATTA	NA	24	7	3	6	2	5.51903	2.7081	0.564219	3.2389
1528	TAGGATTAAAATATTTTAGATATT	NA	24	2	3	0	3	1.57686	2.7081	0	4.85835
1529	TAGATATTTTGTAGTTTGGAGGCT	NA	24	10	9	3	9	7.88432	8.12431	0.28211	14.5751
1530	AGATATTTTGTAGTTTGGAGGCT	NA	23	4	7	4	3	3.15373	6.31891	0.376146	4.85835
1531	AGATATTTTGTAGTTTGGAGGCTA	NA	24	0	2	4	0	0	1.8054	0.376146	0
1532	TATTTTGTAGTTTGGAGGCTATA	NA	23	3	0	3	1	2.3653	0	0.28211	1.61945
1533	TATAAATACCTCCTCCCCCTCTC	NA	23	1	0	3	4	0.788432	0	0.28211	6.4778
1534	AAACACTTTCTCCATTACCTCTA	NA	23	2	5	2	0	1.57686	4.5135	0.188073	0
1535	AGAAGATATCGTCGAACAAGTCCT	NA	24	3	1	2	4	2.3653	0.902701	0.188073	6.4778
1536	AGACAAACATCTTGAGCCTTGGAC	NA	24	6	13	1	1	4.73059	11.7351	0.0940365	1.61945
1537	CTTGGACAACTCTTAGAGAAAGGT	NA	24	3	4	1	2	2.3653	3.6108	0.0940365	3.2389
1538	AAATCGATCTCCAACAAAAAGTGT	NA	24	4	5	0	1	3.15373	4.5135	0	1.61945
1539	AAGAGCTCTATGAGGTAACCGAAA	NA	24	5	1	0	4	3.94216	0.902701	0	6.4778
1540	AGCGGCTCAAAACAAG	NA	16	3	0	3	2	2.3653	0	0.28211	3.2389
1541	ATATCATCATTTCCACCTCCTTA	NA	23	2	1	4	0	1.57686	0.902701	0.376146	0
1542	TAGATCTTATGTAAGAACTCTCT	NA	23	2	0	2	2	1.57686	0	0.188073	3.2389
1543	AAGAACTCTCTAGACTTA	NA	18	0	0	3	3	0	0	0.28211	4.85835
1544	TTTAGATATTTTGTAGTTTGGAGG	NA	24	3	1	0	2	2.3653	0.902701	0	3.2389
1545	TTCTATTTCCTAAAAAACTCTCT	NA	23	0	1	0	5	0	0.902701	0	8.09725
1546	AATAAGAACATGTAAT	NA	16	7	8	22	21	5.51903	7.22161	2.0688	34.0085
1547	AATAAGAACATGTAATTGGAAACT	NA	24	8	5	7	5	6.30746	4.5135	0.658256	8.09725
1548	ATAAGAACATGTAAT	NA	15	11	17	12	12	8.67276	15.3459	1.12844	19.4334
1549	AATTGGAAACTGAAAGTTGGCGCC	NA	24	46	75	49	68	36.2679	67.7026	4.60779	110.123
1550	ATTGGAAACTGAAAGTTGGCGCC	NA	23	1	0	2	3	0.788432	0	0.188073	4.85835
1551	ATTGGAAACTGAAAGTTGGCGCCA	NA	24	6	4	1	0	4.73059	3.6108	0.0940365	0
1552	TTGGAAACTGAAAGTTGGCGCC	NA	22	0	0	5	1	0	0	0.470183	1.61945
1553	TTGGAAACTGAAAGTTGGCGCCA	NA	23	0	3	3	0	0	2.7081	0.28211	0
1554	TATAAGTAAGTGGTAT	NA	16	2	0	5	5	1.57686	0	0.470183	8.09725
1555	TTTACAATCGTTTTTAAAGCATA	NA	23	5	0	8	2	3.94216	0	0.752292	3.2389
1556	AGGATTTACAAGGATTTTAAACCT	NA	24	11	3	5	3	8.67276	2.7081	0.470183	4.85835
1557	GCGGGAAATTTTATTT	NA	16	1	1	1	4	0.788432	0.902701	0.0940365	6.4778
1558	CGGGAAATTTTATTT	NA	15	2	1	4	5	1.57686	0.902701	0.376146	8.09725
1559	AGGGTAGAATTGAAAAGGGGTACT	NA	24	4	7	1	5	3.15373	6.31891	0.0940365	8.09725
1560	GGGTAGAATTGAAAAGGGGTACT	NA	23	3	2	0	1	2.3653	1.8054	0	1.61945
1561	CTAATACGGAGAGCCACGGCCT	NA	22	8	1	1	1	6.30746	0.902701	0.0940365	1.61945
1562	TAATACGGAGAGCCACGGCCT	NA	21	9	4	1	1	7.09589	3.6108	0.0940365	1.61945
1563	AATACGGAGAGCCACGGCCTGCCG	NA	24	3	2	1	0	2.3653	1.8054	0.0940365	0
1564	GACAGTTTGGCCGAGTGG	NA	18	2	2	5	0	1.57686	1.8054	0.470183	0
1565	GACAGTTTGGCCGAGTGGT	NA	19	0	2	7	9	0	1.8054	0.658256	14.5751
1566	GACAGTTTGGCCGAGTGGTCTAAGG	NA	25	4	2	4	6	3.15373	1.8054	0.376146	9.7167
1567	GACAGTTTGGCCGAGTGGTCTAAGGC	NA	26	1	5	5	1	0.788432	4.5135	0.470183	1.61945
1568	AGATTTAGGCTCTGGTCC	NA	18	1	3	0	2	0.788432	2.7081	0	3.2389
1569	AGATTTAGGCTCTGGTCCGAAA	NA	22	2	2	2	3	1.57686	1.8054	0.188073	4.85835
1570	GATTTAGGCTCTGGTCC	NA	17	6	4	1	0	4.73059	3.6108	0.0940365	0
1571	GATTTAGGCTCTGGTCCGAAA	NA	21	3	0	3	2	2.3653	0	0.28211	3.2389
1572	ATTTAGGCTCTGGTCC	NA	16	22	14	4	0	17.3455	12.6378	0.376146	0
1573	ATTTAGGCTCTGGTCCG	NA	17	17	9	8	3	13.4034	8.12431	0.752292	4.85835
1574	ATTTAGGCTCTGGTCCGA	NA	18	5	3	3	4	3.94216	2.7081	0.28211	6.4778
1575	ATTTAGGCTCTGGTCCGAAA	NA	20	5	6	3	5	3.94216	5.41621	0.28211	8.09725
1576	ATTTAGGCTCTGGTCCGAAAGGGC	NA	24	10	4	6	1	7.88432	3.6108	0.564219	1.61945
1577	ATTTAGGCTCTGGTCCGAAAGGGCG	NA	25	5	2	0	0	3.94216	1.8054	0	0
1578	ATTTAGGCTCTGGTCCGAAAGGGCGTG	NA	27	4	2	3	1	3.15373	1.8054	0.28211	1.61945
1579	TTTAGGCTCTGGTCCGAAAGGGC	NA	23	2	3	3	0	1.57686	2.7081	0.28211	0
1580	CTCTGGTCCGAAAGGGC	NA	17	7	5	0	6	5.51903	4.5135	0	9.7167
1581	GTCCGAAAGGGCGTGGGTTC	NA	20	0	7	1	0	0	6.31891	0.0940365	0
1582	GGTTCAAATCCCACAGCTGTC	NA	21	10	3	1	0	7.88432	2.7081	0.0940365	0
1583	ACAATAATGGCTAAGTCTCATCCT	NA	24	6	0	2	0	4.73059	0	0.188073	0
1584	GAGGATGAGACTTAGCCATTATT	NA	23	4	5	3	0	3.15373	4.5135	0.28211	0
1585	TCTCTTGCGTGTGAGGATGAGACT	NA	24	4	1	1	1	3.15373	0.902701	0.0940365	1.61945
1586	AATCTCTTGCGTGTGAGGATGAGA	NA	24	0	0	4	2	0	0	0.376146	3.2389
1587	ATGAGATAAAAATTTTGGACCACT	NA	24	9	14	8	12	7.09589	12.6378	0.752292	19.4334
1588	AATAAAACCAAACTTCACTGAATT	NA	24	4	4	0	2	3.15373	3.6108	0	3.2389
1589	ACCGGCACTGTAGATTTCATTTGT	NA	24	4	5	1	0	3.15373	4.5135	0.0940365	0
1590	TATTTGACTGAGATCTAAGAGCCT	NA	24	1	2	3	3	0.788432	1.8054	0.28211	4.85835
1591	ACCCGGCGTGTAACCTCCTGATA	NA	23	3	6	1	1	2.3653	5.41621	0.0940365	1.61945
1592	ATATTGAGATTCAACACCCGGCGT	NA	24	2	2	0	4	1.57686	1.8054	0	6.4778
1593	TTTCTAATGGCATACCTATGTAAT	NA	24	4	5	1	1	3.15373	4.5135	0.0940365	1.61945
1594	AATGGCATACCTATGTAATTACTT	NA	24	0	0	2	7	0	0	0.188073	11.3362
1595	ATAGCTTACAATAAG	NA	15	0	0	2	4	0	0	0.188073	6.4778
1596	AAGAGAAGGTAGTGT	NA	15	0	0	2	4	0	0	0.188073	6.4778
1597	ACTTAAATTTGATCTCTAACCACT	NA	24	5	1	0	1	3.94216	0.902701	0	1.61945
1598	AATAACCGGTTGGCACGTAACTCT	NA	24	2	2	0	2	1.57686	1.8054	0	3.2389
1599	AACCGGTTGGCACGTAACTCTATC	NA	24	15	22	2	5	11.8265	19.8594	0.188073	8.09725
1600	ACCGGTTGGCACGTAACTCTATC	NA	23	4	0	1	1	3.15373	0	0.0940365	1.61945
1601	TTGGCACGTAACTCTATCAAATT	NA	23	0	4	0	2	0	3.6108	0	3.2389
1602	AACTTAATTAGGAAAGTAGTCACT	NA	24	8	4	5	4	6.30746	3.6108	0.470183	6.4778
1603	ACTTAATTAGGAAAGTAGTCACTT	NA	24	4	0	6	1	3.15373	0	0.564219	1.61945
1604	AATTAGGAAAGTAGTCACTTTACT	NA	24	6	3	1	0	4.73059	2.7081	0.0940365	0
1605	TTTTCACTGTTTGATTCGTACACT	NA	24	53	51	9	7	41.7869	46.0378	0.846329	11.3362
1606	TCACTGTTTGATTCGTACACT	NA	21	9	9	0	2	7.09589	8.12431	0	3.2389
1607	TCACTGTTTGATTCGTACACTTGG	NA	24	14	13	2	0	11.0381	11.7351	0.188073	0
1608	ACTGTTTGATTCGTACACTTGGAT	NA	24	14	3	1	3	11.0381	2.7081	0.0940365	4.85835
1609	CTGTTTGATTCGTACACTTGGATT	NA	24	12	3	1	4	9.46119	2.7081	0.0940365	6.4778
1610	TGTTTGATTCGTACACTTGGATT	NA	23	5	9	2	2	3.94216	8.12431	0.188073	3.2389
1611	GTTTGATTCGTACACTTGGATTG	NA	23	3	3	4	2	2.3653	2.7081	0.376146	3.2389
1612	GTTTGATTCGTACACTTGGATTGT	NA	24	24	14	6	4	18.9224	12.6378	0.564219	6.4778
1613	TACACTTGGATTGTACATCACTT	NA	23	3	1	1	3	2.3653	0.902701	0.0940365	4.85835
1614	CTTGGATTGTACATCACTTTTAGT	NA	24	0	1	4	1	0	0.902701	0.376146	1.61945
1615	TGGATTGTACATCACTTTTAGTGT	NA	24	1	6	1	0	0.788432	5.41621	0.0940365	0
1616	GTTTGATTTGTAAATTTAGATTGT	NA	24	1	1	4	2	0.788432	0.902701	0.376146	3.2389
1617	AAATTATGAATAGTAAAGTGACT	NA	23	9	3	5	0	7.09589	2.7081	0.470183	0
1618	ATTATGAATAGTAAAGTGACTACT	NA	24	8	9	1	3	6.30746	8.12431	0.0940365	4.85835
1619	AGAACTTTTTAAAAA	NA	15	2	0	4	7	1.57686	0	0.376146	11.3362
1620	TTTTTTTTTATACAT	NA	15	0	0	12	5	0	0	1.12844	8.09725
1621	TTGAGCCGTGCCAATATCACGC	NA	22	3	1	4	4	2.3653	0.902701	0.376146	6.4778
1622	TTGAGCCGTGCCAATATCACG	miR171b	21	64	28	54	23	50.4597	25.2756	5.07797	37.2474
1623	TTGAGCCGTGCCAATATCAC	NA	20	0	1	6	4	0	0.902701	0.564219	6.4778
1624	TTGAGCCGTGCCAATATC	NA	18	3	2	1	3	2.3653	1.8054	0.0940365	4.85835
1625	TTGAGCCGTGCCAATA	NA	16	2	0	2	3	1.57686	0	0.188073	4.85835
1626	ATATTAGTGCGGTTCAATC	NA	19	2	4	0	0	1.57686	3.6108	0	0
1627	AGATATTAGTGCGGTTCAATC	NA	21	82	66	47	33	64.6515	59.5783	4.41972	53.4419
1628	AGATATTAGTGCGGTTCAAT	NA	20	6	4	1	0	4.73059	3.6108	0.0940365	0
1629	ATGGAGATTCTCTGAAAGC	NA	19	3	0	1	2	2.3653	0	0.0940365	3.2389
1630	TGCGGAAGATGTATGAT	NA	17	0	0	5	2	0	0	0.470183	3.2389
1631	CGGAAGATGTATGAT	NA	15	0	0	4	5	0	0	0.376146	8.09725
1632	GGTGATTGTGTAGATAAGGGTACT	NA	24	0	0	5	1	0	0	0.470183	1.61945
1633	ACCCTTATCTACACAATCACCATC	NA	24	2	0	4	0	1.57686	0	0.376146	0
1634	AGAAGAGATGGTGATTGTGTAGAT	NA	24	0	3	4	1	0	2.7081	0.376146	1.61945
1635	ATAGAAGAGATGGTGATTGTGTA	NA	23	2	0	6	1	1.57686	0	0.564219	1.61945
1636	ATTACAACCATTACCCTTGCAACC	NA	24	6	2	2	0	4.73059	1.8054	0.188073	0
1637	ACCATTACCCTTGCAACCGTCGTC	NA	24	4	3	0	0	3.15373	2.7081	0	0
1638	ATTACCCTTGCAACCGTCGTCATC	NA	24	11	4	1	0	8.67276	3.6108	0.0940365	0
1639	ACCATCACCACTGCAATCGTCACC	NA	24	6	4	3	0	4.73059	3.6108	0.28211	0
1640	ATCACCACTGCAATCGTCACCACC	NA	24	7	6	0	0	5.51903	5.41621	0	0
1641	ATATATAGTATCTTAGGGTTTAGT	NA	24	3	2	1	0	2.3653	1.8054	0.0940365	0
1642	TGGCTGAGGCTTCTGATTTGT	NA	21	2	0	5	2	1.57686	0	0.470183	3.2389
1643	TGAGGCTTCTGATTTGT	NA	17	4	5	0	1	3.15373	4.5135	0	1.61945
1644	GTGGACAACAAAGATTTTCTCAAGGAAC	NA	28	0	4	3	7	0	3.6108	0.28211	11.3362
1645	TGGACAACAAAGATTTTCTCAAGGAAC	NA	27	0	3	2	2	0	2.7081	0.188073	3.2389
1646	AGGTTAGAAGCAGGACTTTGTCTATA	NA	26	0	1	3	3	0	0.902701	0.28211	4.85835
1647	GTTAGAAGCAGGACTTTGTCTATA	NA	24	0	3	2	1	0	2.7081	0.188073	1.61945
1648	TTAGAAGCAGGACTTTGTCTATA	NA	23	0	1	2	4	0	0.902701	0.188073	6.4778
1649	TAGAAGCAGGACTTTGTCTATA	NA	22	0	0	3	4	0	0	0.28211	6.4778
1650	AAGCAGGACTTTGTCTATA	NA	19	1	1	0	6	0.788432	0.902701	0	9.7167
1651	AGCAGGACTTTGTCTATA	NA	18	2	1	5	5	1.57686	0.902701	0.470183	8.09725
1652	CAGGACTTTGTCTATA	NA	16	1	4	7	2	0.788432	3.6108	0.658256	3.2389
1653	AGGACTTTGTCTATA	NA	15	1	2	0	4	0.788432	1.8054	0	6.4778
1654	TTCGAGAATTTCTGGAAGGGT	NA	21	3	0	2	2	2.3653	0	0.188073	3.2389
1655	CAAATAATGACGTAGGCTCTT	NA	21	1	2	3	0	0.788432	1.8054	0.28211	0
1656	CTGAAAAAACTCAAGT	NA	16	1	4	1	2	0.788432	3.6108	0.0940365	3.2389
1657	ACTGAAAAAACTCAAGT	NA	17	3	2	4	4	2.3653	1.8054	0.376146	6.4778
1658	GACTGAAAAAACTCAAGT	NA	18	4	1	1	0	3.15373	0.902701	0.0940365	0
1659	GGACTGAAAAAACTCAAGT	NA	19	1	3	1	2	0.788432	2.7081	0.0940365	3.2389
1660	TGGACTGAAAAAACTCAAGT	NA	20	4	3	12	13	3.15373	2.7081	1.12844	21.0529
1661	TTGGACTGAAAAAACTCAAGT	NA	21	3	3	12	8	2.3653	2.7081	1.12844	12.9556
1662	GTTGGACTGAAAAAACTCAAGT	NA	22	0	0	4	8	0	0	0.376146	12.9556
1663	AGTTGGACTGAAAAAACTCAAGT	NA	23	2	3	7	7	1.57686	2.7081	0.658256	11.3362
1664	GAGTTGGACTGAAAAAACTCAAGT	NA	24	0	1	15	12	0	0.902701	1.41055	19.4334
1665	AGAGTTGGACTGAAAAAACTCAAGT	NA	25	0	0	12	18	0	0	1.12844	29.1501
1666	CAGAGTTGGACTGAAAAAACTCAAGT	NA	26	0	1	18	18	0	0.902701	1.69266	29.1501
1667	TCAGAGTTGGACTGAAAAAACTCAAGT	NA	27	2	1	6	10	1.57686	0.902701	0.564219	16.1945
1668	TTCAGAGTTGGACTGAAAAAACTCAAGT	NA	28	0	0	8	11	0	0	0.752292	17.814
1669	AAACCTCGAGGTTCTAAAAAA	NA	21	2	0	4	0	1.57686	0	0.376146	0
1670	TGCGAATGATGAATATC	NA	17	25	3	3	1	19.7108	2.7081	0.28211	1.61945
1671	TGCGAATGATGAATATCAAA	NA	20	2	0	4	0	1.57686	0	0.376146	0
1672	TGCGAATGATGAATATCAAATTTA	NA	24	10	0	4	1	7.88432	0	0.376146	1.61945
1673	TGCGAATGATGAATATCAAATTTATTA	NA	27	2	1	5	1	1.57686	0.902701	0.470183	1.61945
1674	TGGACAATATTCAGATTACTGACGCAT	NA	27	2	4	2	3	1.57686	3.6108	0.188073	4.85835
1675	ATTCCTTTCTCTTCCGGCTATGTC	NA	24	5	0	4	2	3.94216	0	0.376146	3.2389
1676	ACCTTGAGAGATATGATAGAACCC	NA	24	5	1	0	1	3.94216	0.902701	0	1.61945
1677	GAGAGATATGATAGAACCCGAGAA	NA	24	20	2	30	3	15.7686	1.8054	2.8211	4.85835
1678	AGAAACTCTCCTTTTGAAACGCCT	NA	24	8	1	0	0	6.30746	0.902701	0	0
1679	TCTGATCGCTTTTTGT	NA	16	10	0	3	1	7.88432	0	0.28211	1.61945
1680	AATACATTAGACAAAT	NA	16	3	0	2	5	2.3653	0	0.188073	8.09725
1681	TTCGATAAGAAACTTGGTTGGACC	NA	24	14	10	3	0	11.0381	9.02701	0.28211	0
1682	TCGATAAGAAACTTGGTTGGACCT	NA	24	4	3	1	0	3.15373	2.7081	0.0940365	0
1683	AAATACATAAGAAGGAAGGCAACC	NA	24	1	2	5	2	0.788432	1.8054	0.470183	3.2389
1684	ATCCATGTGGTTGCCTTCCTTCTT	NA	24	2	0	1	6	1.57686	0	0.0940365	9.7167
1685	GAAGGAAGGCAACCACA	NA	17	1	0	6	4	0.788432	0	0.564219	6.4778
1686	AAGGAAGGCAACCACA	NA	16	4	0	1	2	3.15373	0	0.0940365	3.2389
1687	AGGAAGGCAACCACA	NA	15	2	1	3	1	1.57686	0.902701	0.28211	1.61945
1688	ACCACATGGATGAAGAAGGACAGC	NA	24	4	4	1	1	3.15373	3.6108	0.0940365	1.61945
1689	ATGGATGAAGAAGGACAGCGGGAT	NA	24	1	0	4	4	0.788432	0	0.376146	6.4778
1690	GAAGAAGGACAGCGGGATGGAACT	NA	24	4	3	4	1	3.15373	2.7081	0.376146	1.61945
1691	AAGGACAGCGGGATGGAACTAAGT	NA	24	1	2	5	1	0.788432	1.8054	0.470183	1.61945
1692	AGCACGACTTAGTTCCATCCCGCT	NA	24	3	5	1	0	2.3653	4.5135	0.0940365	0
1693	AGCGGGATGGAACTAAGTCGTGCT	NA	24	3	4	1	0	2.3653	3.6108	0.0940365	0
1694	TAGCACGACTTAGTTCCATCCCGC	NA	24	3	3	0	0	2.3653	2.7081	0	0
1695	CGGGATGGAACTAAGTCGTGCTAG	NA	24	3	5	0	0	2.3653	4.5135	0	0
1696	GGGATGGAACTAAGTCGTGCTAGC	NA	24	5	0	2	0	3.94216	0	0.188073	0
1697	ATACACGGTGTTTGTTGACAAGTA	NA	24	0	0	3	3	0	0	0.28211	4.85835
1698	ACGGTGTTTGTTGACAAGTATACT	NA	24	2	1	3	2	1.57686	0.902701	0.28211	3.2389
1699	AAGTATACTGGTGTTCTCCCCT	NA	22	2	3	2	0	1.57686	2.7081	0.188073	0
1700	AAGTATACTGGTGTTCTCCCCTCT	NA	24	3	4	1	0	2.3653	3.6108	0.0940365	0
1701	AAGAGGGGAGAACACCAGTATACT	NA	24	3	2	2	1	2.3653	1.8054	0.188073	1.61945
1702	TTCTCCCCTCTTAAGATCGCCAAC	NA	24	8	3	0	0	6.30746	2.7081	0	0
1703	TCCCCTCTTAAGATCGCCAACACC	NA	24	4	2	0	0	3.15373	1.8054	0	0
1704	CCTCTTAAGATCGCCAACACC	NA	21	4	2	0	0	3.15373	1.8054	0	0
1705	TTAAGATCGCCAACACCAACGACA	NA	24	4	1	5	3	3.15373	0.902701	0.470183	4.85835
1706	AAGATCGCCAACACCAACGACAAG	NA	24	0	3	5	0	0	2.7081	0.470183	0
1707	AAGCAGTGCCTTGTCGTTGGTGTT	NA	24	2	3	0	1	1.57686	2.7081	0	1.61945
1708	TGGAATGGGTGAAGCAGTGCCT	NA	22	3	1	5	2	2.3653	0.902701	0.470183	3.2389
1709	GTGGAATGGGTGAAGCAGTGCCT	NA	23	5	1	0	4	3.94216	0.902701	0	6.4778
1710	AGGCACTGCTTCACCCATTCCACC	NA	24	6	3	0	0	4.73059	2.7081	0	0
1711	TTCACCCATTCCACCACGGATCGT	NA	24	22	7	0	2	17.3455	6.31891	0	3.2389
1712	CACCCATTCCACCACGGATCGT	NA	22	4	2	0	0	3.15373	1.8054	0	0
1713	ACCCATTCCACCACGGATCGTTTC	NA	24	12	1	0	0	9.46119	0.902701	0	0
1714	AAGAAACGATCCGTGGTGGAATGG	NA	24	4	1	2	1	3.15373	0.902701	0.188073	1.61945
1715	ATTCCACCACGGATCGTTTCTTAG	NA	24	10	5	0	0	7.88432	4.5135	0	0
1716	TTCCACCACGGATCGTTTCTTAGC	NA	24	5	14	0	1	3.94216	12.6378	0	1.61945
1717	ATTGGCTAAGAAACGATCCGTGGT	NA	24	6	1	0	0	4.73059	0.902701	0	0
1718	AGAAACGATCCGTGG	NA	15	0	1	3	2	0	0.902701	0.28211	3.2389
1719	AAGAAACGATCCGTGG	NA	16	0	1	6	3	0	0.902701	0.564219	4.85835
1720	TAAGAAACGATCCGTGG	NA	17	0	4	4	2	0	3.6108	0.376146	3.2389
1721	ACCAAAAACGAGCATGACTGTGGT	NA	24	5	1	0	1	3.94216	0.902701	0	1.61945
1722	CAAAAACGAGCATGACTGTGGTA	NA	23	7	3	2	0	5.51903	2.7081	0.188073	0
1723	AAAAACGAGCATGACTGTGGTAAT	NA	24	8	2	3	1	6.30746	1.8054	0.28211	1.61945
1724	AAAACGAGCATGACTGTGGTAATG	NA	24	4	2	1	0	3.15373	1.8054	0.0940365	0
1725	AACGAGCATGACTGTGGTAATGAC	NA	24	9	6	3	0	7.09589	5.41621	0.28211	0
1726	ACGAGCATGACTGTGGTAATGACA	NA	24	21	12	3	1	16.5571	10.8324	0.28211	1.61945
1727	GCATGACTGTGGTAATGACACACT	NA	24	4	3	3	1	3.15373	2.7081	0.28211	1.61945
1728	TGACTGTGGTAATGAC	NA	16	2	5	0	0	1.57686	4.5135	0	0
1729	AGTAATAGTATGAAAATCCCGGCT	NA	24	1	0	6	1	0.788432	0	0.564219	1.61945
1730	ATTTTCATACTATTACTTCGCGCT	NA	24	4	0	3	2	3.15373	0	0.28211	3.2389
1731	ATCCAATTTTCCCGATGAGAAAAC	NA	24	0	3	3	0	0	2.7081	0.28211	0
1732	ATCGGGAAAATTGGATGGCCT	NA	21	1	1	3	1	0.788432	0.902701	0.28211	1.61945
1733	TGTAGAAACAAACGAAGAAGTGGTTG	NA	26	0	0	4	3	0	0	0.376146	4.85835
1734	TAAGGCTAACATTCT	NA	15	1	4	0	1	0.788432	3.6108	0	1.61945
1735	TTAAGGCTAACATTCT	NA	16	3	4	0	2	2.3653	3.6108	0	3.2389
1736	ATTTACGGATTCCACTTTTTACGG	NA	24	3	0	4	1	2.3653	0	0.376146	1.61945
1737	ACGGATTCCACTTTTTACGGATTT	NA	24	6	7	0	0	4.73059	6.31891	0	0
1738	ACGGATTTACGTTTTTGGCGGGAA	NA	24	6	9	1	1	4.73059	8.12431	0.0940365	1.61945
1739	TTTTGGCGGGAAAATTA	NA	17	9	4	9	7	7.09589	3.6108	0.846329	11.3362
1740	TTTGGCGGGAAAATTA	NA	16	11	3	16	22	8.67276	2.7081	1.50458	35.6279
1741	ACCATTAACCATTACAACCCAACT	NA	24	4	0	9	6	3.15373	0	0.846329	9.7167
1742	CCATTAACCATTACAACCCAACT	NA	23	0	0	5	3	0	0	0.470183	4.85835
1743	TCATTTTACTCATCAAACCAATT	NA	23	1	0	4	3	0.788432	0	0.376146	4.85835
1744	TACTCATCAAACCAATTGACTCAT	NA	24	3	2	1	0	2.3653	1.8054	0.0940365	0
1745	ATCAAACCAATTGACTCATCAACT	NA	24	12	2	13	7	9.46119	1.8054	1.22247	11.3362
1746	AAACCAATTGACTCATCAACTCAT	NA	24	0	6	0	0	0	5.41621	0	0
1747	AACCAATTGACTCATCAACTCATT	NA	24	49	36	9	2	38.6332	32.4972	0.846329	3.2389
1748	ACCAATTGACTCATCAACTCATT	NA	23	9	2	0	0	7.09589	1.8054	0	0
1749	AATTGACTCATCAACTCATT	NA	20	6	10	0	0	4.73059	9.02701	0	0
1750	ATTGACTCATCAACTCATTTGACC	NA	24	17	24	6	2	13.4034	21.6648	0.564219	3.2389
1751	ATCAACTCATTTGACCCATCAACT	NA	24	5	2	3	2	3.94216	1.8054	0.28211	3.2389
1752	ATTAGGGTTCATGGATTGAGTTGA	NA	24	0	2	1	3	0	1.8054	0.0940365	4.85835
1753	AGGGTTCATGGATTGAGTTGAGTT	NA	24	9	2	0	1	7.09589	1.8054	0	1.61945
1754	ATGGATTGAGTTGAGTTGAGTTGA	NA	24	3	0	2	8	2.3653	0	0.188073	12.9556
1755	GAGTTGACCATGAATTTTGACCCA	NA	24	6	7	1	0	4.73059	6.31891	0.0940365	0
1756	TGAATTTTGACCCATTTTGACACC	NA	24	19	14	13	13	14.9802	12.6378	1.22247	21.0529
1757	ATTTTGACCCATTTTGACACCCCT	NA	24	3	3	0	1	2.3653	2.7081	0	1.61945
1758	GGCCAGATCCATTTTTAAACCCTG	NA	24	5	1	0	0	3.94216	0.902701	0	0
1759	AGATCCATTTTTAAACCCTGAACT	NA	24	128	145	3	1	100.919	130.892	0.28211	1.61945
1760	GATCCATTTTTAAACCCTGAACT	NA	23	71	86	0	0	55.9787	77.6323	0	0
1761	TTTAGTAAAACAAACCCTGAACT	NA	23	3	3	1	0	2.3653	2.7081	0.0940365	0
1762	AAAACAAACCCTGAACTAAAACCT	NA	24	233	155	88	109	183.705	139.919	8.27521	176.52
1763	AAACAAACCCTGAACTAAAACCT	NA	23	12	7	3	4	9.46119	6.31891	0.28211	6.4778
1764	AACAAACCCTGAACTAAAACCTGT	NA	24	3	2	3	1	2.3653	1.8054	0.28211	1.61945
1765	CAAACCCTGAACTAAAACCTGTT	NA	23	9	4	3	5	7.09589	3.6108	0.28211	8.09725
1766	AAACCCTGAACTAAAACCT	NA	19	2	4	0	0	1.57686	3.6108	0	0
1767	AAACCCTGAACTAAAACCTGTTA	NA	23	0	5	0	1	0	4.5135	0	1.61945
1768	TCGACCAAAGAACAATGACAGAAT	NA	24	7	6	5	4	5.51903	5.41621	0.470183	6.4778
1769	CGACCAAAGAACAATGACAGAAT	NA	23	2	5	0	1	1.57686	4.5135	0	1.61945
1770	CCAAAGAACAATGACAGAATCCGT	NA	24	1	4	3	3	0.788432	3.6108	0.28211	4.85835
1771	AAAGAACAATGACAGAATCCGTGA	NA	24	11	7	2	7	8.67276	6.31891	0.188073	11.3362
1772	AAGAACAATGACAGAATCCGTGAT	NA	24	14	25	13	15	11.0381	22.5675	1.22247	24.2918
1773	AGAACAATGACAGAATCCGTGATC	NA	24	4	5	4	2	3.15373	4.5135	0.376146	3.2389
1774	AATGACAGAATCCGTGATCCAACT	NA	24	10	11	3	4	7.88432	9.92971	0.28211	6.4778
1775	AGAATCCGTGATCCAACTGAAGAT	NA	24	1	8	2	0	0.788432	7.22161	0.188073	0
1776	ATCCGTGATCCAACTGAAGATCGT	NA	24	11	13	0	2	8.67276	11.7351	0	3.2389
1777	GTGATCCAACTGAAGATCGTCCACCT	NA	26	3	1	2	0	2.3653	0.902701	0.188073	0
1778	GATCCAACTGAAGATCGTCCACCT	NA	24	11	9	1	1	8.67276	8.12431	0.0940365	1.61945
1779	ATCCAACTGAAGATCGTCCACCT	NA	23	5	1	0	2	3.94216	0.902701	0	3.2389
1780	TGAAGATCGTCCACCTCAAAAAG	NA	23	1	5	0	0	0.788432	4.5135	0	0
1781	ATATTTAGACTTGCAGCAACT	NA	21	1	4	1	6	0.788432	3.6108	0.0940365	9.7167
1782	ATATTTAGACTTGCAGCAACTGTC	NA	24	1	3	2	3	0.788432	2.7081	0.188073	4.85835
1783	AACAAGTCGGACACAACAAACGTT	NA	24	1	2	2	1	0.788432	1.8054	0.188073	1.61945
1784	AAGGACGACCAAGGAAAAAACAGA	NA	24	0	1	2	3	0	0.902701	0.188073	4.85835
1785	AGAAAACAATGGATGAAGAGAACC	NA	24	5	1	5	1	3.94216	0.902701	0.470183	1.61945
1786	AAAACAATGGATGAAGAGAACCCT	NA	24	18	6	9	4	14.1918	5.41621	0.846329	6.4778
1787	AATGGATGAAGAGAACCCTATCACT	NA	25	5	4	4	1	3.94216	3.6108	0.376146	1.61945
1788	ATGGATGAAGAGAACCCTATCACT	NA	24	8	9	16	12	6.30746	8.12431	1.50458	19.4334
1789	TGGATGAAGAGAACCCTATCACTC	NA	24	1	0	1	4	0.788432	0	0.0940365	6.4778
1790	GGATGAAGAGAACCCTATCACT	NA	22	2	5	0	0	1.57686	4.5135	0	0
1791	ACCCTATCACTCAGCCAATACAAT	NA	24	1	1	2	2	0.788432	0.902701	0.188073	3.2389
1792	AGTCTTTACTTTAGAATATCTTGT	NA	24	1	6	10	3	0.788432	5.41621	0.940365	4.85835
1793	CTTTACTTTAGAATATCTTGTCCC	NA	24	5	8	0	0	3.94216	7.22161	0	0
1794	TTTACTTTAGAATATCTTGTCCC	NA	23	3	1	2	0	2.3653	0.902701	0.188073	0
1795	TTTACTTTAGAATATCTTGTCCCT	NA	24	20	16	9	17	15.7686	14.4432	0.846329	27.5307
1796	TACTTTAGAATATCTTGTCCCTCT	NA	24	5	5	11	6	3.94216	4.5135	1.0344	9.7167
1797	AGAATATCTTGTCCCTCTGAAACG	NA	24	7	3	0	0	5.51903	2.7081	0	0
1798	ATCTTGTCCCTCTGAAACGATTGT	NA	24	3	4	3	1	2.3653	3.6108	0.28211	1.61945
1799	AACCAACATAACTATCGAACCTGT	NA	24	4	3	0	0	3.15373	2.7081	0	0
1800	ATAGTTTAGGGTTTAAAAATGGAT	NA	24	1	6	3	1	0.788432	5.41621	0.28211	1.61945
1801	AGTATACAATGATTTATAAGGATT	NA	24	1	5	0	0	0.788432	4.5135	0	0
1802	AACATTGTAAACCATGCTAACCCT	NA	24	5	1	0	0	3.94216	0.902701	0	0
1803	AACGATTGTAAACCATGCTAACCC	NA	24	8	1	2	1	6.30746	0.902701	0.188073	1.61945
1804	ACGATTGTAAACCATGCTAACCCT	NA	24	7	10	0	0	5.51903	9.02701	0	0
1805	AATAAGAACATGTAACTGGAAACT	NA	24	9	8	4	4	7.09589	7.22161	0.376146	6.4778
1806	AATAAGAACATGTAAC	NA	16	7	9	8	10	5.51903	8.12431	0.752292	16.1945
1807	ATACATACACCTAATCCTGAG	NA	21	0	3	3	9	0	2.7081	0.28211	14.5751
1808	TACTCCGCCCATACCATACATA	NA	22	5	2	2	14	3.94216	1.8054	0.188073	22.6723
1809	TTTCCTACTCCGCCCATACC	NA	20	3	3	3	0	2.3653	2.7081	0.28211	0
1810	TTTTCCTACTCCGCCCATACC	NA	21	9	8	14	14	7.09589	7.22161	1.31651	22.6723
1811	TTTTTCCTACTCCGCCCATACC	miR472	22	87	43	108	81	68.5936	38.8161	10.1559	131.175
1812	ATGGTCGAAGTAGGCAAAATC	NA	21	4	7	10	2	3.15373	6.31891	0.940365	3.2389
1813	TGTATGGTCGAAGTAGGCA	NA	19	2	1	3	2	1.57686	0.902701	0.28211	3.2389
1814	TGTATGTATGGTCGAAGTAGG	NA	21	11	8	10	7	8.67276	7.22161	0.940365	11.3362
1815	CGGGATTACGCCTCTGTATGTATGT	NA	25	3	2	4	5	2.3653	1.8054	0.376146	8.09725
1816	ATCAAAGATGGATTCGGGATT	NA	21	0	2	4	0	0	1.8054	0.376146	0
1817	AACAGCTCTCCTAACAGCGTAACT	NA	24	1	0	8	7	0.788432	0	0.752292	11.3362
1818	ATCGTCGACCCGACCAAATCAACT	NA	24	35	27	5	7	27.5951	24.3729	0.470183	11.3362
1819	AACCTATAATTTATCGTCGACCCG	NA	24	9	6	1	1	7.09589	5.41621	0.0940365	1.61945
1820	AAATTATAGGTTAAATTAGAAGTC	NA	24	3	1	0	3	2.3653	0.902701	0	4.85835
1821	ATAATTTATCGTTGACTTCTAATT	NA	24	2	1	3	0	1.57686	0.902701	0.28211	0
1822	AACCTATAATTTATCGTTGACTTC	NA	24	5	6	3	1	3.94216	5.41621	0.28211	1.61945
1823	CGTGAACTCTTGAAATGGTCGTT	NA	23	3	2	1	1	2.3653	1.8054	0.0940365	1.61945
1824	ACCGTGAACTCTTGAAATGGTCGT	NA	24	2	2	3	1	1.57686	1.8054	0.28211	1.61945
1825	AACCGTGAACTCTTGAAATGGTC	NA	23	6	8	0	0	4.73059	7.22161	0	0
1826	ATTAACCGTGAACTCTTGAAATGG	NA	24	5	2	0	0	3.94216	1.8054	0	0
1827	AATTAACCGTGAACTCTTGAAAT	NA	23	10	4	2	1	7.88432	3.6108	0.188073	1.61945
1828	AAATTAACCGTGAACTCTTGAAAT	NA	24	16	19	1	3	12.6149	17.1513	0.0940365	4.85835
1829	CAAATTAACCGTGAACTCTTGAAA	NA	24	3	3	0	0	2.3653	2.7081	0	0
1830	TTTGAAAAATAAATCC	NA	16	2	3	6	7	1.57686	2.7081	0.564219	11.3362
1831	TGGGATTGCGCTCATAAATTGTT	NA	23	5	4	0	0	3.94216	3.6108	0	0
1832	ATAGTCGGTCTTTGTCGTAATGGC	NA	24	0	4	1	2	0	3.6108	0.0940365	3.2389
1833	ACGTAATTCTGTAATAGTCGGTCT	NA	24	3	4	2	0	2.3653	3.6108	0.188073	0
1834	AAGCGGACTCTGCAAGCAAGATCT	NA	24	10	7	4	2	7.88432	6.31891	0.376146	3.2389
1835	ATAAGCGGACTCTGCAAGCAAGAT	NA	24	2	1	3	7	1.57686	0.902701	0.28211	11.3362
1836	AATGTAGACAAAGCA	NA	15	7	12	0	1	5.51903	10.8324	0	1.61945
1837	AACTTTGACTCACTCTTACACACT	NA	24	15	1	0	0	11.8265	0.902701	0	0
1838	AAACTTTGGAAACTTTGACTCACT	NA	24	5	2	1	2	3.94216	1.8054	0.0940365	3.2389
1839	TTATTGGACAAGTAAGAAACT	NA	21	1	4	4	1	0.788432	3.6108	0.376146	1.61945
1840	ATGTTATTGGACAAGTAAGAAACT	NA	24	30	23	12	3	23.653	20.7621	1.12844	4.85835
1841	ATCTAAGTTGACGTATTGATTGGC	NA	24	1	5	0	0	0.788432	4.5135	0	0
1842	TCCCGTTAGTATCTCTCTGTTAGT	NA	24	3	4	0	0	2.3653	3.6108	0	0
1843	AAAACGATGATAACTGGGACTGGT	NA	24	1	7	0	0	0.788432	6.31891	0	0
1844	GAGAAAACGTCGTTTATTGGGTCT	NA	24	2	2	1	1	1.57686	1.8054	0.0940365	1.61945
1845	GATTTTGATTCCGGC	NA	15	3	3	0	0	2.3653	2.7081	0	0
1846	TCAGGACGAACACGCCGAGAA	NA	21	1	1	2	5	0.788432	0.902701	0.188073	8.09725
1847	CATCATTCAAATTTC	NA	15	0	2	1	4	0	1.8054	0.0940365	6.4778
1848	ATTCTTTAGTCTCTTTGCACC	NA	21	6	2	0	0	4.73059	1.8054	0	0
1849	TGGGACTAGAAAAGATGCACC	NA	21	5	1	0	0	3.94216	0.902701	0	0
1850	GAAGTAACACTCGGTGGCTGC	NA	21	4	6	2	2	3.15373	5.41621	0.188073	3.2389
1851	TCCCTTTGGATGTCGTCTTGT	NA	21	7	5	2	1	5.51903	4.5135	0.188073	1.61945
1852	TCCAAAGGGATCGCA	NA	15	8	1	30	1	6.30746	0.902701	2.8211	1.61945
1853	TCCAAAGGGATCGCATT	NA	17	2	3	0	2	1.57686	2.7081	0	3.2389
1854	AAAGACTCTGCTTCTTCGTTA	NA	21	1	2	1	3	0.788432	1.8054	0.0940365	4.85835
1855	AATACGACTCAACTCT	NA	16	6	1	2	0	4.73059	0.902701	0.188073	0
1856	CCTCAAATACGACTCAACTCT	NA	21	4	0	2	0	3.15373	0	0.188073	0
1857	TAACACTTTATCTCAA	NA	16	1	2	7	12	0.788432	1.8054	0.658256	19.4334
1858	ATAACACTTTATCTCAA	NA	17	0	0	1	5	0	0	0.0940365	8.09725
1859	AATAACACTTTATCTCAA	NA	18	1	2	16	14	0.788432	1.8054	1.50458	22.6723
1860	AAAAACATGTAGATGATGGGCTT	NA	23	3	0	3	0	2.3653	0	0.28211	0
1861	ATGTAGATGATGGGCTTAGATGAT	NA	24	1	2	2	1	0.788432	1.8054	0.188073	1.61945
1862	AGATGATGGGCTTAGATGATGGGC	NA	24	15	26	7	5	11.8265	23.4702	0.658256	8.09725
1863	GATGATGGGCTTAGATGATGGGC	NA	23	3	3	0	0	2.3653	2.7081	0	0
1864	ATGATGGGCTTAGATGATGGGCCT	NA	24	18	10	5	2	14.1918	9.02701	0.470183	3.2389
1865	ACGATAGACTAACTTCTTGAAAGT	NA	24	2	11	4	0	1.57686	9.92971	0.376146	0
1866	TGAAAGTAGCAGTAGGTAGCGCCT	NA	24	3	7	1	1	2.3653	6.31891	0.0940365	1.61945
1867	TAGCAGTAGGTAGCGCCTTGGTG	NA	23	2	5	1	3	1.57686	4.5135	0.0940365	4.85835
1868	AGAAGAATTTTGGTAGGATGTGCT	NA	24	3	1	2	0	2.3653	0.902701	0.188073	0
1869	AGGATGTGCTTTGTTCTATCGCCT	NA	24	20	31	1	2	15.7686	27.9837	0.0940365	3.2389
1870	ATAGATTATTGTCATCGTATTACT	NA	24	1	3	1	3	0.788432	2.7081	0.0940365	4.85835
1871	AAATGTCATATCCAGTGTTCCGTC	NA	24	3	2	2	2	2.3653	1.8054	0.188073	3.2389
1872	AATAGACTTTCTTTCATGATCCTC	NA	24	1	0	5	0	0.788432	0	0.470183	0
1873	ACGAGGATATTTATATTTGGAACC	NA	24	0	2	1	3	0	1.8054	0.0940365	4.85835
1874	TTTGGAACCAAGGTCTATTACGCT	NA	24	5	4	1	0	3.94216	3.6108	0.0940365	0
1875	AGGACATTCATTATATTCTGGAGC	NA	24	2	7	1	2	1.57686	6.31891	0.0940365	3.2389
1876	TGTAATTGAATTATCTTTTGGACT	NA	24	2	2	2	0	1.57686	1.8054	0.188073	0
1877	AATATACATTCTTTACTCCGAGGA	NA	24	5	2	0	3	3.94216	1.8054	0	4.85835
1878	TTTTTCACCAGCTGTATACATTCT	NA	24	2	4	1	3	1.57686	3.6108	0.0940365	4.85835
1879	TTTCACCAGCTGTATACATTCTC	NA	23	0	5	1	0	0	4.5135	0.0940365	0
1880	CACCAGCTGTATACATTCTCCCCC	NA	24	5	7	0	1	3.94216	6.31891	0	1.61945
1881	ACCAGCTGTATACATTCTCCCCC	NA	23	4	1	0	1	3.15373	0.902701	0	1.61945
1882	ACCAGCTGTATACATTCTCCCCCT	NA	24	63	67	0	0	49.6712	60.481	0	0
1883	ACATTCTCCCCCTTATGT	NA	18	0	0	12	14	0	0	1.12844	22.6723
1884	ATTCTCCCCCTTATGT	NA	16	6	4	33	56	4.73059	3.6108	3.10321	90.6892
1885	AAACACTGAAATACTCTTGTACT	NA	23	2	0	4	0	1.57686	0	0.376146	0
1886	ATAATTCTCAATACTTTCACATCA	NA	24	3	1	8	6	2.3653	0.902701	0.752292	9.7167
1887	AGATTTGGAGAATTATATGGCATC	NA	24	1	3	0	3	0.788432	2.7081	0	4.85835
1888	GATGCAACTATTCAAAAC	NA	18	1	0	7	3	0.788432	0	0.658256	4.85835
1889	ATGAGTCGATAAGTAAACATGGTT	NA	24	2	4	4	6	1.57686	3.6108	0.376146	9.7167
1890	TGAGTCGATAAGTAAACATGGTT	NA	23	3	2	0	2	2.3653	1.8054	0	3.2389
1891	AAAAATGTAAGAATCTCTATATCT	NA	24	1	2	4	2	0.788432	1.8054	0.376146	3.2389
1892	AATGTAAGAATCTCTATATCTACC	NA	24	2	3	3	2	1.57686	2.7081	0.28211	3.2389
1893	ATGTAAGAATCTCTATATCTACCT	NA	24	3	2	0	1	2.3653	1.8054	0	1.61945
1894	ATATCTACCTTTTAGAGCGTGCTG	NA	24	5	0	1	0	3.94216	0	0.0940365	0
1895	ATCTACCTTTTAGAGCGTGCTGAT	NA	24	5	2	3	4	3.94216	1.8054	0.28211	6.4778
1896	AAACATCTAGATGATGGGCTTAGA	NA	24	4	4	1	2	3.15373	3.6108	0.0940365	3.2389
1897	ATCTAGATGATGGGCTTAGATGAT	NA	24	2	4	5	3	1.57686	3.6108	0.470183	4.85835
1898	TCTAGATGATGGGCTTAGATGATG	NA	24	2	3	3	0	1.57686	2.7081	0.28211	0
1899	CTAGATGATGGGCTTAGATGATGG	NA	24	1	2	1	2	0.788432	1.8054	0.0940365	3.2389
1900	GATGATGGGCTTAGATGATGGGCC	NA	24	3	3	0	1	2.3653	2.7081	0	1.61945
1901	AGAACTTATACTGAACACAGAGAC	NA	24	1	1	4	0	0.788432	0.902701	0.376146	0
1902	AAGTTAGATTGTAAGCACCGCGAT	NA	24	3	3	1	0	2.3653	2.7081	0.0940365	0
1903	GAGAAACTGAACTTGGACC	NA	19	3	3	4	6	2.3653	2.7081	0.376146	9.7167
1904	GAGAAACTGAACTTGGACCA	NA	20	4	2	5	0	3.15373	1.8054	0.470183	0
1905	GACTTCATGGCCCAATGGA	NA	19	56	2	39	6	44.1522	1.8054	3.66742	9.7167
1906	AGAGCTTTGAAGAACGTTGGTAGA	NA	24	19	19	14	10	14.9802	17.1513	1.31651	16.1945
1907	AGCTTTGAAGAACGTTGGTAGATC	NA	24	0	1	3	3	0	0.902701	0.28211	4.85835
1908	TTTCCAGACGACTCATTGTTGATC	NA	24	2	2	1	3	1.57686	1.8054	0.0940365	4.85835
1909	AACAATGAGTCGTCTGGAAAACAT	NA	24	6	9	2	3	4.73059	8.12431	0.188073	4.85835
1910	AATGAGTCGTCTGGAAAACATGTC	NA	24	2	1	1	2	1.57686	0.902701	0.0940365	3.2389
1911	TGGAAAACATGTCGGCAAGAGATG	NA	24	3	4	1	0	2.3653	3.6108	0.0940365	0
1912	ACATTGCTGTAAGCATCTCTTGCC	NA	24	4	5	1	0	3.15373	4.5135	0.0940365	0
1913	AATGTGACTGATCTAAAAACGATA	NA	24	2	0	3	6	1.57686	0	0.28211	9.7167
1914	TATCGTTTTTAGATCAGTCACATT	NA	24	1	0	1	4	0.788432	0	0.0940365	6.4778
1915	ATTCGTCCAACAAATTACTAAATT	NA	24	2	2	2	1	1.57686	1.8054	0.188073	1.61945
1916	AGTAATTTGTTGGACGAATGTAGT	NA	24	2	1	2	5	1.57686	0.902701	0.188073	8.09725
1917	ATTTGTTGGACGAATGTAGTAATT	NA	24	5	1	6	5	3.94216	0.902701	0.564219	8.09725
1918	TACGGTAGAGGGGGA	NA	15	6	3	0	0	4.73059	2.7081	0	0
1919	ATATCACACTGGCCGAACCACACC	NA	24	3	4	0	0	2.3653	3.6108	0	0
1920	AACAAATTGTATGATTCTCGAGAT	NA	24	2	3	1	1	1.57686	2.7081	0.0940365	1.61945
1921	ATAAAAAATATCGTTTTGGAGTCT	NA	24	8	9	2	4	6.30746	8.12431	0.188073	6.4778
1922	ATTGAAAATGTAAAACGCCATCCT	NA	24	3	3	3	3	2.3653	2.7081	0.28211	4.85835
1923	AGTAATATCCAAAATTGTTGATTT	NA	24	8	6	3	4	6.30746	5.41621	0.28211	6.4778
1924	ATTTTATTTGCTTCTCTTTGGACC	NA	24	5	1	1	1	3.94216	0.902701	0.0940365	1.61945
1925	TTTTATTTGCTTCTCTTTGGACCT	NA	24	8	5	2	1	6.30746	4.5135	0.188073	1.61945
1926	TATTTGCTTCTCTTTGGACCTCGC	NA	24	3	0	3	0	2.3653	0	0.28211	0
1927	ATTTGCTTCTCTTTGGACCTCGCT	NA	24	4	4	4	4	3.15373	3.6108	0.376146	6.4778
1928	TTGCTTCTCTTTGGACCTCGCTCT	NA	24	3	4	0	0	2.3653	3.6108	0	0
1929	TCTCTTTGGACCTCGCTCTCCACT	NA	24	16	7	3	0	12.6149	6.31891	0.28211	0
1930	TCTTTGGACCTCGCTCTCCACT	NA	22	4	3	0	0	3.15373	2.7081	0	0
1931	CTTTGGACCTCGCTCTCCACTACT	NA	24	1	3	10	9	0.788432	2.7081	0.940365	14.5751
1932	GAGGATCTAAAAGTAGTGGAGAGC	NA	24	13	7	6	2	10.2496	6.31891	0.564219	3.2389
1933	CTCCACTACTTTTAGATCCTCAGC	NA	24	7	2	0	0	5.51903	1.8054	0	0
1934	AATAGCTGAGGATCTAAAAGTAGT	NA	24	7	6	3	1	5.51903	5.41621	0.28211	1.61945
1935	ACTACTTTTAGATCCTCAGCTATT	NA	24	4	1	0	1	3.15373	0.902701	0	1.61945
1936	AGATCCTCAGCTATTCGCTTGATC	NA	24	0	3	5	4	0	2.7081	0.470183	6.4778
1937	AGAACATGATCAAGCGAATAGCTG	NA	24	0	0	4	2	0	0	0.376146	3.2389
1938	AGCTATTCGCTTGATCATGTTCTC	NA	24	3	3	0	1	2.3653	2.7081	0	1.61945
1939	GAGAACATGATCAAGCGAATAGCT	NA	24	1	4	1	1	0.788432	3.6108	0.0940365	1.61945
1940	CGAGAACATGATCAAGCGAATAGC	NA	24	4	2	1	2	3.15373	1.8054	0.0940365	3.2389
1941	TATTCGCTTGATCATGTTCTCGTC	NA	24	3	1	2	4	2.3653	0.902701	0.188073	6.4778
1942	CGACGAGAACATGATCAAGCGAAT	NA	24	6	15	2	4	4.73059	13.5405	0.188073	6.4778
1943	ACGACGAGAACATGATCAAGCGAA	NA	24	21	22	9	9	16.5571	19.8594	0.846329	14.5751
1944	ATACGACGAGAACATGATCAAGCG	NA	24	15	21	5	2	11.8265	18.9567	0.470183	3.2389
1945	ACGACGAGAACATGATCAAGC	NA	21	0	3	5	0	0	2.7081	0.470183	0
1946	AATACGACGAGAACATGATCAAGC	NA	24	22	12	6	5	17.3455	10.8324	0.564219	8.09725
1947	TAGAAATACGACGAGAACATGATC	NA	24	4	5	5	1	3.15373	4.5135	0.470183	1.61945
1948	ATCATGTTCTCGTCGTATTTCT	NA	22	2	4	0	0	1.57686	3.6108	0	0
1949	TCATGTTCTCGTCGTATTTCTAGC	NA	24	3	2	2	3	2.3653	1.8054	0.188073	4.85835
1950	CATGTTCTCGTCGTATTTCTAGCA	NA	24	12	14	1	2	9.46119	12.6378	0.0940365	3.2389
1951	ATGTTCTCGTCGTATTTCTAGC	NA	22	1	2	0	3	0.788432	1.8054	0	4.85835
1952	TGTTCTCGTCGTATTTCTAGCAGC	NA	24	13	4	3	1	10.2496	3.6108	0.28211	1.61945
1953	CGCTGCTAGAAATACGACGAGAAC	NA	24	3	0	10	4	2.3653	0	0.940365	6.4778
1954	TTCTCGTCGTATTTCTAGCAGC	NA	22	1	0	1	4	0.788432	0	0.0940365	6.4778
1955	CGCTGCTAGAAATACGACGAGAA	NA	23	1	0	5	3	0.788432	0	0.470183	4.85835
1956	CCGCTGCTAGAAATACGACGAGAA	NA	24	3	5	25	11	2.3653	4.5135	2.35091	17.814
1957	GCCGCTGCTAGAAATACGACGAGA	NA	24	3	1	2	6	2.3653	0.902701	0.188073	9.7167
1958	ATTTCTAGCAGCGGCAAAGTACTT	NA	24	0	2	2	3	0	1.8054	0.188073	4.85835
1959	GATAAGTACTTTGCCGCTGCTAGA	NA	24	2	1	2	2	1.57686	0.902701	0.188073	3.2389
1960	ATAGATAAGTACTTTGCCGCTGCT	NA	24	16	5	4	5	12.6149	4.5135	0.376146	8.09725
1961	GATAGATAAGTACTTTGCCGCTGC	NA	24	4	1	7	1	3.15373	0.902701	0.658256	1.61945
1962	ATGATAGATAAGTACTTTGCCGCT	NA	24	20	10	1	3	15.7686	9.02701	0.0940365	4.85835
1963	AAAATGATAGATAAGTACTTTGCC	NA	24	4	2	3	3	3.15373	1.8054	0.28211	4.85835
1964	ATCTATCATTTTATCATCCCACCT	NA	24	6	3	1	2	4.73059	2.7081	0.0940365	3.2389
1965	ATCATCCCACCTATTGTTGACATT	NA	24	6	7	5	1	4.73059	6.31891	0.470183	1.61945
1966	AAAAATGTCAACAATAGGTGGGAT	NA	24	23	8	1	0	18.1339	7.22161	0.0940365	0
1967	AAGAAAAATGTCAACAATAGGTGG	NA	24	1	6	0	0	0.788432	5.41621	0	0
1968	AAAGAAAAATGTCAACAATAGGTG	NA	24	0	3	1	2	0	2.7081	0.0940365	3.2389
1969	AAATGTCAACAATAGG	NA	16	5	3	4	2	3.94216	2.7081	0.376146	3.2389
1970	AAAATGTCAACAATAGG	NA	17	2	1	3	0	1.57686	0.902701	0.28211	0
1971	AAAAATGTCAACAATAGG	NA	18	3	0	2	1	2.3653	0	0.188073	1.61945
1972	ATTTCTATAGTAAAATAAAACTGT	NA	24	0	6	1	0	0	5.41621	0.0940365	0
1973	AACGCATCCTTCCCTCTTCACTTC	NA	24	2	1	0	3	1.57686	0.902701	0	4.85835
1974	AAACGCATCCTTCCCTCTTCACTT	NA	24	2	4	3	4	1.57686	3.6108	0.28211	6.4778
1975	ATAAACGCATCCTTCCCTCTTCAC	NA	24	0	1	6	4	0	0.902701	0.564219	6.4778
1976	ATCTATAAACGCATCCTTCCCTCT	NA	24	3	3	7	1	2.3653	2.7081	0.658256	1.61945
1977	AGATGAATCAACATAAAGAGGGGA	NA	24	3	0	1	2	2.3653	0	0.0940365	3.2389
1978	ACGTTGATTTCCCCTCTTTATGTT	NA	24	5	1	3	0	3.94216	0.902701	0.28211	0
1979	AAAGAGGGGAATGGCAA	NA	17	0	0	3	3	0	0	0.28211	4.85835
1980	AAGCTTTTCCATTGCCATTCCCCT	NA	24	6	2	2	0	4.73059	1.8054	0.188073	0
1981	AAAAGCTTGAAGAACATGTAAACT	NA	24	4	2	1	1	3.15373	1.8054	0.0940365	1.61945
1982	AAAGTTACCACTACAAATAATATC	NA	24	0	0	9	0	0	0	0.846329	0
1983	ATTCGCTCACACTTCTTCTTCTCT	NA	24	6	5	0	0	4.73059	4.5135	0	0
1984	ACATTCGCTCACACTTCTTCTTCT	NA	24	5	0	0	2	3.94216	0	0	3.2389
1985	ATTTTACATTCGCTCACACTTCTT	NA	24	7	1	9	2	5.51903	0.902701	0.846329	3.2389
1986	TTATTTTACATTCGCTCACACTTC	NA	24	0	0	3	4	0	0	0.28211	6.4778
1987	TTTATTTTACATTCGCTCACACTT	NA	24	3	0	1	3	2.3653	0	0.0940365	4.85835
1988	TTTTATTTTACATTCGCTCACACT	NA	24	6	2	8	10	4.73059	1.8054	0.752292	16.1945
1989	AATTAGTAATGATAAATGGGTTTT	NA	24	0	2	2	4	0	1.8054	0.188073	6.4778
1990	AAAATTAGTAATGATAAATGGGTT	NA	24	4	9	24	19	3.15373	8.12431	2.25688	30.7696
1991	AAATAAAATTAGTAATGATAAATG	NA	24	2	1	2	6	1.57686	0.902701	0.188073	9.7167
1992	ACTAATTTTATTTTCTTGCTGATT	NA	24	2	1	3	3	1.57686	0.902701	0.28211	4.85835
1993	AATTTTATTTTCTTGCTGATTTGT	NA	24	2	1	2	3	1.57686	0.902701	0.188073	4.85835
1994	TGTATTTTATGCATCATTCACAGT	NA	24	2	0	31	44	1.57686	0	2.91513	71.2558
1995	GTATTTTATGCATCATTCACAGT	NA	23	0	0	10	20	0	0	0.940365	32.389
1996	GTATTTTATGCATCATTCACAGTA	NA	24	0	0	4	2	0	0	0.376146	3.2389
1997	ATTTTATGCATCATTCACAGTATC	NA	24	3	1	42	35	2.3653	0.902701	3.94953	56.6808
1998	TTTTATGCATCATTCACAGTATCC	NA	24	0	0	2	4	0	0	0.188073	6.4778
[truncated: 113,560 more rows]

## Sheet: M. musculus
				Raw reads		Normalised reads
	Sequences	miRname	Length	Mm FDFSS	Mm NSS	Mm FDFSS	Mm NSS
1	CTTGAACTCAGAAATCCACCTGCCT	NA	25	52	2	36.0939	3.57581
2	TGTTACTCTAGAACCACTCCTGGTACC	NA	27	14	0	9.7176	0
3	AAGGAATTTATTGATGACTTACAGTCGG	NA	28	7	0	4.8588	0
4	TCCAATTCTGGATTGTAGT	NA	19	417	32	289.446	57.2129
5	TACAGAACTCCAAATAGAC	NA	19	138	5	95.7877	8.93952
6	GACCATGTAGAGACTGCCA	NA	19	23	1	15.9646	1.7879
7	TTATGTAGAGTTCTTTGATCCACTTA	NA	26	2	4	1.38823	7.15161
8	TCTTCTCTTCCAGGTTTCCAAAATGCC	NA	27	41	1	28.4587	1.7879
9	TGGGCTAAGCTGAGACAGCGTTAAACC	NA	27	15	1	10.4117	1.7879
10	TGGGCCTTATAGCAGGAGTACTCTGTT	NA	27	5	1	3.47057	1.7879
11	TAATGTCCGGTGCACCAATCTGTTC	NA	25	253	10	175.611	17.879
12	TTGTGATTGTACAAATTCAGTATGGGC	NA	27	14	7	9.7176	12.5153
13	TGATTGTACAAATTCAGTATGGGCATC	NA	27	80	3	55.5291	5.36371
14	TAAAAGAGGTTGGTACCAAATTTTGGCT	NA	28	12	1	8.32937	1.7879
15	TATTTTTCGGCTCTGCCTCACCTCC	NA	25	11	1	7.63525	1.7879
16	TATTTTTCGGCTCTGCCTCACCTCCC	NA	26	10	1	6.94114	1.7879
17	TGGAACTAGAAAATATC	NA	17	83	25	57.6115	44.6976
18	TGAACTCTTCACCCCAGAATGCATTCC	NA	27	7	1	4.8588	1.7879
19	GCAGGCTTGTACAACCACT	NA	19	45	4	31.2351	7.15161
20	GTACCAGGTTCTCAGTCTC	NA	19	47	0	32.6234	0
21	CGCAACAATAAAATTTGAGC	NA	20	8	1	5.55291	1.7879
22	TCAGCTAGTAGAATCCT	NA	17	6	6	4.16468	10.7274
23	CGAACTCAGAAATCCGCCTGCC	NA	22	225	1	156.176	1.7879
24	CCAGAAACTTAGAATACT	NA	18	4	2	2.77646	3.57581
25	TGGGATTAAAGGCATGTGCCACC	NA	23	44	4	30.541	7.15161
26	AATTTCTGAGTTCGAGGCC	NA	19	9	0	6.24703	0
27	TACACTTCCATACTGCTGTTCATCACC	NA	27	859	57	596.244	101.91
28	TGTTGTCGAATTGCTCTGGCTAGGACT	NA	27	10	2	6.94114	3.57581
29	TCACTCTGTAGACCAGGCTAGCCT	NA	24	213	16	147.846	28.6065
30	CTCGAACTCAGAAATCTGCCTGCC	NA	24	23	4	15.9646	7.15161
31	CCCAAAAACTTAGAATATC	NA	19	8	0	5.55291	0
32	ATAAACAGGCTGAGAAAGA	NA	19	2	6	1.38823	10.7274
33	TGGGTTTTAACAATTTTCTA	NA	20	6	7	4.16468	12.5153
34	TTCTGACTGGTGTGAGG	NA	17	4	16	2.77646	28.6065
35	CGTTTCCCGGCCAACGCACCA	NA	21	66	2	45.8115	3.57581
36	TTCCCGGCCAACGCACCA	NA	18	46	1	31.9292	1.7879
37	TCCCGGCCAACGCACCA	NA	17	33	1	22.9058	1.7879
38	CCCGGCCAACGCACCA	NA	16	5	1	3.47057	1.7879
39	TCTAAAACCATAGACTGTCTCT	NA	22	27	1	18.7411	1.7879
40	TTAGAACACAGGATGTCAGCGCCATC	NA	26	261	58	181.164	103.698
41	TAGAATTGAAGACCCAGAAATGAAC	NA	25	12	1	8.32937	1.7879
42	TGTTTTGTTCTGTTTTT	NA	17	26	118	18.047	210.973
43	CTGTATGATAAGAACTTCAAGTCT	NA	24	41	5	28.4587	8.93952
44	TTTTCTAGTTCCATCCATTTGCCTAAGA	NA	28	36	7	24.9881	12.5153
45	TAATATTCCTGTTTCTCTAAGTCTGTC	NA	27	27	6	18.7411	10.7274
46	TCTCAAGGATAAAAGAACC	NA	19	226	23	156.87	41.1218
47	ATAGGAGGACCAACAATAT	NA	19	56	1	38.8704	1.7879
48	TGGGAATTGAACTCAGGACCTC	NA	22	409	97	283.893	173.427
49	ACCAGAGAACTCCTAAACCT	NA	20	10	0	6.94114	0
50	CAAGGATAAAAGAACTTCTGG	NA	21	2	15	1.38823	26.8185
51	TACTAAAATTGGAACGATACAGAGAA	NA	26	8	0	5.55291	0
52	CAAACTCAGAAATGCCTCTGCCTCCC	NA	26	10	0	6.94114	0
53	TGTTTACCACTTAGAACACAGGATGTC	NA	27	221	41	153.399	73.304
54	CCACTTAGAACACAGGATGTCAGCGCC	NA	27	690	26	478.939	46.4855
55	ACACTTGAACACTCAACCT	NA	19	357	4	247.799	7.15161
56	TCAATTCCCGAAGGATCTGTTCAAATTC	NA	28	40	1	27.7646	1.7879
57	TCCATTTGTCAGACCTGTAATGGCCT	NA	26	9	0	6.24703	0
58	ATCAGAATCATTTTTAGTAGAACCAATC	NA	28	16	1	11.1058	1.7879
59	TAGCCTTTTCATCTGATTCAGAACTAC	NA	27	102	7	70.7996	12.5153
60	TAGCCTTTTCATCTGATTCAGAACTACT	NA	28	1016	29	705.22	51.8492
61	TCTGATTCAGAACTACTAAGAACT	NA	24	12	2	8.32937	3.57581
62	TCTGATTCAGAACTACTAAGAACTGGCT	NA	28	142	13	98.5642	23.2427
63	TTCTTACCTGACCTAAACTTTTCCT	NA	25	40	0	27.7646	0
64	TAACATGTGAAAAGGAACAAAAGGGCT	NA	27	86	26	59.6938	46.4855
65	TTTACTTCTGATAGACTGTCTTGAAT	NA	26	9	5	6.24703	8.93952
66	TACCACTTAGAACACAGGATGTCAGC	NA	26	137	9	95.0936	16.0911
67	ACCACTTAGAACACAGGATGTCAGCGCC	NA	28	376	5	260.987	8.93952
68	TTATATGTAAGTACACTGTAGCTGTCCT	NA	28	112	7	77.7408	12.5153
69	CACTTTGTAGACCAGGCTGGC	NA	21	40	3	27.7646	5.36371
70	CTCGAACTCAGAAATCCGCCTGCCT	NA	25	187	5	129.799	8.93952
71	TCGAACTCAGAAATCCGCCTGCCTCT	NA	26	130	7	90.2348	12.5153
72	TCGAACTCAGAAATCCGCCTGCCTCTGC	NA	28	188	4	130.493	7.15161
73	CGAACTCAGAAATCCGCCTGCCTCTGCC	NA	28	82	0	56.9173	0
74	TCCAATTCCGGATTGTAGT	NA	19	79	9	54.835	16.0911
75	TGATTCTGTTAGCCTCTGTCAGCAGACC	NA	28	21	0	14.5764	0
76	TTCTGTTAGCCTCTGTCAGCAGACC	NA	25	40	8	27.7646	14.3032
77	TGTTAGCCTCTGTCAGCAGACC	NA	22	27	14	18.7411	25.0306
78	TTTCAAGATCAAAGTCT	NA	17	13	0	9.02348	0
79	CGGATTTCTGAGTTCGAGACCAGCCT	NA	26	11	1	7.63525	1.7879
80	CCGACTGCTCTTCCGAAGG	NA	19	23	1	15.9646	1.7879
81	CTGGCTGTCCTGGAAC	NA	16	926	36	642.75	64.3645
82	TGGGATTTGAACTTCAGACC	NA	20	27	2	18.7411	3.57581
83	TGGGATTTGAACTTCAGACCTT	NA	22	276	162	191.575	289.64
84	GTTGATGTATGACTTTTACCCGGCGCC	NA	27	5	1	3.47057	1.7879
85	TGATGTATGACTTTTACCCGGCGC	NA	24	12	1	8.32937	1.7879
86	TGATGTATGACTTTTACCCGGCGCC	NA	25	240	8	166.587	14.3032
87	TGATGTATGACTTTTACCCGGCGCCA	NA	26	19	2	13.1882	3.57581
88	TCGAACTCAGAAATCCGCCTGCCT	NA	24	251	11	174.223	19.6669
89	TCACTTTGTAGACCAGGCTGGCCTCGA	NA	27	222	8	154.093	14.3032
90	TCTCTGTATAGCCCTGGCTGT	NA	21	14	0	9.7176	0
91	CTTTGTAGACCAGGCTGGC	NA	19	135	7	93.7054	12.5153
92	TTTCTCTGTATAGCCCTGGCTGTCC	NA	25	280	43	194.352	76.8798
93	GCCCTGGCTGTCCTGGAAC	NA	19	774	9	537.244	16.0911
94	TCACTCTGTAGACCAGGCTGGCC	NA	23	651	19	451.868	33.9702
95	TCTCTGTGTAGCCCTGGCTGT	NA	21	15	1	10.4117	1.7879
96	TCACTCTGTAGACCAGGCTAGC	NA	22	56	3	38.8704	5.36371
97	TCACTCTGTAGACCAGGCTAGCC	NA	23	60	3	41.6468	5.36371
98	TCACTCTGTAGACCAGGCTGGC	NA	22	510	20	353.998	35.7581
99	CGAACTCAGAAATCCACCTGCCTCTGCC	NA	28	34	0	23.5999	0
100	TCGAACTCAGAAATCCGCCTGCCTC	NA	25	142	1	98.5642	1.7879
101	TCACTCTGTAGACCAGGCT	NA	19	101	2	70.1055	3.57581
102	TCGAACTCAGAAATCCGCCTGCCTCTG	NA	27	43	0	29.8469	0
103	ATCCAACTGTAAGGCATTT	NA	19	37	0	25.6822	0
104	TAGAATTGAAGACCCAGAAATGAACC	NA	26	101	15	70.1055	26.8185
105	CAGAACTCTTCAGCTGAGG	NA	19	67	7	46.5056	12.5153
106	TTTCTCTGTATAGTCCTGGCTGTCCT	NA	26	76	5	52.7527	8.93952
107	TGTTTTTCGAGACAGGGTT	NA	19	41	0	28.4587	0
108	TGTTAAAACTGAAAGCAG	NA	18	4	6	2.77646	10.7274
109	CTGAGTAACTGCTAGATCCT	NA	20	114	5	79.129	8.93952
110	ACTGCTAGATCCTTGGACT	NA	19	1128	20	782.961	35.7581
111	TTCTATTCCATTGGTCTACTTGTCTGTC	NA	28	19	0	13.1882	0
112	TGATCTCCTTTTGTTGTCGAATTGCTCT	NA	28	7	1	4.8588	1.7879
113	TGATTGTTGTGCCCATGTTCTCTA	NA	24	4	4	2.77646	7.15161
114	TTGTTCCTCCTGTGATTCTGTTAGCCT	NA	27	114	12	79.129	21.4548
115	TGAGACCTCGGAGCTCGACCGGCGCC	NA	26	6	1	4.16468	1.7879
116	TTTTCTAGCTCCATCCATTTGCCTAAGA	NA	28	9	6	6.24703	10.7274
117	TGGATCGCCTCAGCTGC	NA	17	7	0	4.8588	0
118	ACAATTGTTCAGTCGCAGC	NA	19	33	0	22.9058	0
119	TACCCATTCTGTATTTCCTTCACCTTC	NA	27	14	0	9.7176	0
120	TTCTGTATTTCCTTCACCTTCAGCCAGC	NA	28	10	0	6.94114	0
121	TATACTGCCTTCTGAAGAACTCTGCCC	NA	27	17	0	11.7999	0
122	TACTGCCTTCTGAAGAACTCTGCCC	NA	25	54	2	37.4822	3.57581
123	TGAATTCCATGATCGTGAGCCCACTG	NA	26	71	1	49.2821	1.7879
124	TAACAGGAGTAGAAACCATAGGCATT	NA	26	6	0	4.16468	0
125	TTAGAAGGAATATCTCTGCATGCC	NA	24	16	2	11.1058	3.57581
126	TGTCAATAAACTCAGCCTGCTC	NA	22	14	0	9.7176	0
127	TGTTACTCTAGAACC	NA	15	281	30	195.046	53.6371
128	TTCCAATTCCGGATTGTAGTTCATTC	NA	26	45	3	31.2351	5.36371
129	TTCAATTCTATTCCATTGATCTACCTG	NA	27	44	1	30.541	1.7879
130	CTTGTTGGAATAGGTGTGACCTGGT	NA	25	0	6	0	10.7274
131	TGATGATAATGGACTGAACC	NA	20	17	1	11.7999	1.7879
132	CTGCTTGGACTACATA	NA	16	19	1	13.1882	1.7879
133	TGCTTGGACTACATA	NA	15	562	135	390.092	241.367
134	CCCGGGACTCCAAGGAACT	NA	19	5	1	3.47057	1.7879
135	GCAAGATGGCGCTGACATC	NA	19	8	0	5.55291	0
136	TGGTAAACAAATAATCTGCGCATGTGCC	NA	28	28	4	19.4352	7.15161
137	TGTGCTCTGCCTTCCCCGTGACGACAAC	NA	28	33	3	22.9058	5.36371
138	TAGAATTGAAGACCCAGAAATGAACCCT	NA	28	14	4	9.7176	7.15161
139	AAGAACTCTGCCCCAGCCT	NA	19	20	0	13.8823	0
140	TACATTCTGGAACTGGGGAAATGACC	NA	26	56	15	38.8704	26.8185
141	TGCAAACTGGCTCAAATC	NA	18	10	1	6.94114	1.7879
142	TAATTCATCAAGAAAATCAAGGGCATT	NA	27	12	2	8.32937	3.57581
143	TACTTCTGCTTCTCTAGAACCACTCCT	NA	27	25	0	17.3528	0
144	TTCTGCTTCTCTAGAACCACTCCT	NA	24	6	0	4.16468	0
145	TGCTTCTCTAGAACCACTCC	NA	20	6	0	4.16468	0
146	TGCTTCTCTAGAACCACTCCTGGTACC	NA	27	103	3	71.4937	5.36371
147	TGCTTCTCTAGAACCACTCCTGGTACCA	NA	28	16	0	11.1058	0
148	TACACTTCCATACTGCTGTTCATCACT	NA	27	53	8	36.788	14.3032
149	TGAGAATTCTTTGTTTAGCTCTGAACCC	NA	28	14	12	9.7176	21.4548
150	TGCTTAGCCGTGCAACTCTCT	NA	21	8	0	5.55291	0
151	AAGCACACTCACTCTATCC	NA	19	13	1	9.02348	1.7879
152	TAGATAACCATATATCAGGGGAAGC	NA	25	14	31	9.7176	55.425
153	TGGGTAATCCTTTGATCAGGGACAGGTC	NA	28	14	1	9.7176	1.7879
154	TAATAGCCTTTTCATCTGATTCAGAAC	NA	27	58	8	40.2586	14.3032
155	TACCTGACCTAAACTTTTC	NA	19	17	0	11.7999	0
156	TTACTTCTGATAGATTGCCCTGAATT	NA	26	94	5	65.2467	8.93952
157	TTTCCCACTTTACTTCTGATAGACTGTC	NA	28	107	11	74.2702	19.6669
158	TACTTCTGATAGACTGTCTTGAATTTC	NA	27	90	83	62.4703	148.396
159	TGATAGACTGTCTTGAATTTCGTT	NA	24	75	53	52.0585	94.7589
160	TGATAGACTGTCTTGAATTTCGTTAG	NA	26	164	97	113.835	173.427
161	TAGACTGTCTTGAATTTCGTTAG	NA	23	8	0	5.55291	0
162	TAGAAAGTTCAAGGCCAGACGTACCT	NA	26	47	19	32.6234	33.9702
163	TTCTGATAGACTGTCTTGAATTTC	NA	24	4	5	2.77646	8.93952
164	TGATAGACTGTCTTGAATTTCGTTAGA	NA	27	100	69	69.4114	123.365
165	TAGAAAGTTCAAGACCAGACTTACCTT	NA	27	5	8	3.47057	14.3032
166	TTCAAGACCAGACTTACCTTGTAAAGC	NA	27	13	2	9.02348	3.57581
167	TCAAGACCAGACTTACCTTGTAAAGCT	NA	27	15	5	10.4117	8.93952
168	TAAAGCTATACTTACGGGTACCCTGTT	NA	27	30	22	20.8234	39.3339
169	TCCCCAGCTGAAGAGTTCTGAATTCAC	NA	27	60	6	41.6468	10.7274
170	TGAAGAGTTCTGAATTCACGCAGT	NA	24	20	3	13.8823	5.36371
171	TCAACAGTCTGTTTTACGGGAACACT	NA	26	287	30	199.211	53.6371
172	CAACAGTCTGTTTTACGGGAACACTTC	NA	27	54	17	37.4822	30.3944
173	CAGTCTGTTTTACGGGAACACTTCATT	NA	27	6	0	4.16468	0
174	CCCCAGCTGAAGAGTTCTGAATTCACGC	NA	28	15	0	10.4117	0
175	CAACAGTCTGTTTTACGGGAACACT	NA	25	4	4	2.77646	7.15161
176	TGTTTTACGGGAACACTTCATTACC	NA	25	54	8	37.4822	14.3032
177	TGAAGAGTTCTGAATTCACGCAGTT	NA	25	112	15	77.7408	26.8185
178	TCTTCTCGTCCCGGGTCTCAGCACC	NA	25	13	1	9.02348	1.7879
179	TTCTCGTCCCGGGTCTCAGCACCAACT	NA	27	63	6	43.7292	10.7274
180	TTCTCGTCCCGGGTCTCAGCACCAACTC	NA	28	187	9	129.799	16.0911
181	TTGCTCTGTAGATTGACCT	NA	19	8	0	5.55291	0
182	TAAAATAAAGGATAAAGGAAATTCATAC	NA	28	3	5	2.08234	8.93952
183	TAATGTCCGGTGCACCAATCTGTTCT	NA	26	40	8	27.7646	14.3032
184	TAAAAAACTTTATCTGCAAAGCCGAGA	NA	27	28	6	19.4352	10.7274
185	TGTGATTGTACAAATTCAGTATGGGC	NA	26	51	13	35.3998	23.2427
186	TGTGATTGTACAAATTCAGTATGGGCA	NA	27	14	3	9.7176	5.36371
187	TGTGATTGTACAAATTCAGTATGGGCAT	NA	28	16	1	11.1058	1.7879
188	TAAGATAAGAAAGGACAGTCTTAGCCT	NA	27	7	7	4.8588	12.5153
189	TAGTGTCGCAACAATAAAATTTGAGCCT	NA	28	22	7	15.2705	12.5153
190	GATGGAACTAGAAAATATC	NA	19	600	158	416.468	282.489
191	CCCAGAAACTTAGAATGCC	NA	19	13	0	9.02348	0
192	TGCTGTTCTGTTCAGGAATTTTTCCCCT	NA	28	28	0	19.4352	0
193	TGAAACTCACTCTGTAGACCAGGCTGGC	NA	28	18	0	12.4941	0
194	TAGCTTTACAAGGTACGTC	NA	19	9	0	6.24703	0
195	ACAAGGTACGTCTGGCCTT	NA	19	17	3	11.7999	5.36371
196	TATGTTACAGAATTGGATGGCTGAAT	NA	26	2	4	1.38823	7.15161
197	TTAAGCAATAGGTCGCTGGCCACT	NA	24	28	0	19.4352	0
198	TGGTAATCTCTGGCATTAGTTGTTATA	NA	27	6	4	4.16468	7.15161
199	ACACTTGGACACTCAACCT	NA	19	89	0	61.7761	0
200	GCACACTCACTCTATCCCG	NA	19	19	1	13.1882	1.7879
201	TGCATTAACCACATAACAGGAATCTGAC	NA	28	11	0	7.63525	0
202	CCTTCAAACTCTTTTCCGT	NA	19	7	0	4.8588	0
203	TATCTCAGGTCCTGCAGATTTCTCCCT	NA	27	206	0	142.987	0
204	TCTCAGGTCCTGCAGATTTCTCC	NA	23	33	1	22.9058	1.7879
205	TTATCTGGAGCTCTGCAATCTTTCT	NA	25	22	5	15.2705	8.93952
206	TATCTGGAGCTCTGCAATC	NA	19	11	0	7.63525	0
207	TGCTCTGAATCTCCAAAAATACGCTCT	NA	27	188	2	130.493	3.57581
208	TGAATCTCCAAAAATACGCTCTGCT	NA	25	72	5	49.9762	8.93952
209	TGAATCTCCAAAAATACGCTCTGCTGC	NA	27	300	26	208.234	46.4855
210	TGAATCTCCAAAAATACGCTCTGCTGCC	NA	28	1230	65	853.76	116.214
211	TGTCATTCTGGCCACAAAATCTGAGAA	NA	27	70	27	48.588	48.2734
212	TTCTACCGGAGCGTGGACACGCCCACCC	NA	28	6	1	4.16468	1.7879
213	TGGGAATGAATGAGTCTGCGCACTGCCT	NA	28	30	1	20.8234	1.7879
214	TTTACTTCTGATAGACTGTCTTGAATTT	NA	28	7	12	4.8588	21.4548
215	ACAGAAATCAAGACCACTC	NA	19	25	0	17.3528	0
216	CACTCTGTAGACCAGGCTGGCCT	NA	23	290	36	201.293	64.3645
217	TGAACTCAGAAATCTGCCT	NA	19	50	3	34.7057	5.36371
218	CTAAGTGGATCAAGGAACT	NA	19	13	0	9.02348	0
219	TTCAAACACATGAGTCTATG	NA	20	22	2	15.2705	3.57581
220	TGACTGCTTCTATTTCACT	NA	19	37	6	25.6822	10.7274
221	TTCTGGGAAACCACAG	NA	16	5	10	3.47057	17.879
222	TCTGGGAAACCACAG	NA	15	5	12	3.47057	21.4548
223	TTCAATTCTATTCCATTGATCTACCTGT	NA	28	119	7	82.5996	12.5153
224	TCATAGGACCAAGGACCTCTCCTTCC	NA	26	13	0	9.02348	0
225	CGGATTTCTGAGTTCGAGGCCAGCCT	NA	26	137	19	95.0936	33.9702
226	CTCACTTTGTAGACCAGGCTGGCCT	NA	25	213	20	147.846	35.7581
227	TCACTTTGTAGACCAGGC	NA	18	42	1	29.1528	1.7879
228	TCTGATCAAGGCTCAAATT	NA	19	61	10	42.341	17.879
229	GCTCAAATTTTATTGTTGCGAC	NA	22	6	3	4.16468	5.36371
230	TCAAATTTTATTGTTGCGACACTAGTT	NA	27	210	15	145.764	26.8185
231	TCTGATCAAGGCTCAAATTTTATTGTT	NA	27	18	3	12.4941	5.36371
232	TCAAATTTTATTGTTGCGACACTAGT	NA	26	49	11	34.0116	19.6669
233	ATTTTGGTTATTTTC	NA	15	4	9	2.77646	16.0911
234	TCTTCTGGTGTGTCTGAAGACAGCGAC	NA	27	11	1	7.63525	1.7879
235	TTCGCCGTTACAAGATGGCGCTGACATC	NA	28	6	0	4.16468	0
236	ACGAAATTCAGGACAGTCT	NA	19	20	0	13.8823	0
237	TACAACGTATTGAGGATTCGCAGCCT	NA	26	27	2	18.7411	3.57581
238	TTCCAGCAGTTCTGCCGTCAGATG	NA	24	7	0	4.8588	0
239	TGAGACTTCAGGTCAACTCCACGCGCT	NA	27	39	2	27.0704	3.57581
240	TCCACGCGCTTGGACCTGTCCCTGACC	NA	27	7	0	4.8588	0
241	TTGCACGGGATAGAGTGAGTGTGCTTC	NA	27	6	4	4.16468	7.15161
242	ACAAGATGGCGCTGACATC	NA	19	89	8	61.7761	14.3032
243	TTATGACTACTTGTGCTCTGCCTTCCC	NA	27	54	2	37.4822	3.57581
244	TATGACTACTTGTGCTCTGCCTTCCC	NA	26	26	1	18.047	1.7879
245	TGTGCTCTGCCTTCCCCGTGACGTCAAC	NA	28	172	5	119.388	8.93952
246	ATCCCGGACGAGCCCCCA	NA	18	376	9	260.987	16.0911
247	TCCCGGACGAGCCCCCA	NA	17	113	0	78.4349	0
248	CCCGGACGAGCCCCC	NA	15	22	0	15.2705	0
249	TCTCTGTGTAGCCCTGGCTGTCC	NA	23	59	9	40.9527	16.0911
250	TTTCTCTGTATAGCCCTGGCTGTCCT	NA	26	268	5	186.023	8.93952
251	CGAACTCAGAAATCCGCCTGCCTC	NA	24	30	1	20.8234	1.7879
252	TTTCTCTGTGTAGCCCTGGCTGTCC	NA	25	180	19	124.941	33.9702
253	TGGGAATTGAACTCAGGACCTCTGGT	NA	26	10	0	6.94114	0
254	TCACTTTGTAGACCAGGCTGGCCT	NA	24	0	354	0	632.918
255	CACTTTGTAGACCAGGCTGGCCT	NA	23	228	28	158.258	50.0613
256	TACTATGTCCAATTTTCTGAGGAACC	NA	26	8	0	5.55291	0
257	CTTTTGTAGAAGGATCTGATGGTGTTT	NA	27	0	34	0	60.7887
258	TTATATGTAAGTACACTGTAGCTGTCT	NA	27	299	32	207.54	57.2129
259	TATGGTTTTAGAGCT	NA	15	28	2	19.4352	3.57581
260	TAGTAGCGTACTTTCCACCCTTGGCTGC	NA	28	7	0	4.8588	0
261	TAGTAGCGTACTTTCCACCCTTGGCT	NA	26	9	0	6.24703	0
262	TAGTAGCGTACTTTCCACCCTTGGC	NA	25	6	0	4.16468	0
263	ATAGTAGCGTACTTTCCACCCTTGGC	NA	26	19	1	13.1882	1.7879
264	GCAGATTATTTGTTTACCACTTAGAAC	NA	27	59	3	40.9527	5.36371
265	AAGTAGAAAAGGATATGCC	NA	19	62	4	43.0351	7.15161
266	TAAGGTATGAATTTCCCTTGCTGCC	NA	25	403	6	279.728	10.7274
267	TAAGGTATGAATTTCCCTTGCTGCCC	NA	26	544	6	377.598	10.7274
268	TACTTTTATCTGCTCCGGTATCAAGGAT	NA	28	4	3	2.77646	5.36371
269	TGTATTTCAGGGGAATGTTGACAATCC	NA	27	27	9	18.7411	16.0911
270	TGTTTATCTGGAGCTCTGCAATCTTT	NA	26	70	20	48.588	35.7581
271	TGTTTATCTGGAGCTCTGCAATCTTTCT	NA	28	73	23	50.6703	41.1218
272	TGCGCAGATTATTTGTTTACCAC	NA	23	2	5	1.38823	8.93952
273	CAGAAATCCGCCTGCCTCTGCC	NA	22	17	2	11.7999	3.57581
274	AATTCTGATAGGCTTGCCT	NA	19	26	1	18.047	1.7879
275	ACTCACTCTGTAGACCAGGCTGGCCT	NA	26	18	2	12.4941	3.57581
276	TCTTTTACAATGAAC	NA	15	62	15	43.0351	26.8185
277	TTTTGTGACTAAGTTATTA	NA	19	39	105	27.0704	187.73
278	AGACTGTTGAGAAGGATCTGGCG	NA	23	4	11	2.77646	19.6669
279	TTCTAGCCTGTATTGCCTCACGACC	NA	25	8	0	5.55291	0
280	CCCAGAAACTTAGAATACC	NA	19	117	7	81.2113	12.5153
281	ATCTTCTGGATATATGCCC	NA	19	7	0	4.8588	0
282	TGAAGATGTAGAACTCTCAGCT	NA	22	145	29	100.647	51.8492
283	CAGAAGTCCGCCTGCCTCTGCC	NA	22	14	0	9.7176	0
284	AGAAGTCCGCCTGCCTCTGCCT	NA	22	31	0	21.5175	0
285	GAAGTCCGCCTGCCTCTGCCT	NA	21	593	5	411.61	8.93952
286	GAAGTCCGCCTGCCTCTGCCTC	NA	22	88	0	61.082	0
287	GAAGTCCGCCTGCCTCTGCCTCC	NA	23	51	0	35.3998	0
288	AAGTCCGCCTGCCTCTGCC	NA	19	55	0	38.1763	0
289	AAGTCCGCCTGCCTCTGCCT	NA	20	501	4	347.751	7.15161
290	AAGTCCGCCTGCCTCTGCCTC	NA	21	54	0	37.4822	0
291	AAGTCCGCCTGCCTCTGCCTCC	NA	22	250	1	173.528	1.7879
292	AGTCCGCCTGCCTCTGCCT	NA	19	77	1	53.4468	1.7879
293	AGTCCGCCTGCCTCTGCCTCCC	NA	22	141	0	97.8701	0
294	GTCCGCCTGCCTCTGCCTCC	NA	20	6	0	4.16468	0
295	TCCACTCCATGTGCTCTGCCT	NA	21	16	0	11.1058	0
296	TCTAAAACCATAGACTGTCTCTGTTCA	NA	27	60	4	41.6468	7.15161
297	TCTAAAACCATAGACTGTCTCTGTTCAT	NA	28	133	11	92.3172	19.6669
298	TAAAACCATAGACTGTCTCTGTTCAT	NA	26	59	3	40.9527	5.36371
299	TAAAACCATAGACTGTCTCTGTTCATC	NA	27	304	86	211.011	153.76
300	TAAAACCATAGACTGTCTCTGTTCATCA	NA	28	58	12	40.2586	21.4548
301	TGGCTTCACACAACCAGATGCCCACC	NA	26	8	7	5.55291	12.5153
302	TCACTTTGTAGACCAGGCTGGCT	NA	23	56	3	38.8704	5.36371
303	TTCTTAACTGCTGAGCCATCTCTCCAAC	NA	28	7	1	4.8588	1.7879
304	CTGTATAGCCCTGGCTGTTC	NA	20	10	3	6.94114	5.36371
305	TGGGATTAAAGGCGTGCACC	NA	20	11	0	7.63525	0
306	CTCACTTTGTAGACCAGGCTGGCC	NA	24	55	2	38.1763	3.57581
307	AGGTTGCTGGGAATTGAAC	NA	19	17	0	11.7999	0
308	TGGTTTTAGAGCTTTATTGTAAAAAGGC	NA	28	14	3	9.7176	5.36371
309	TAGTATCTCGCCGGCAAGAATTCACTC	NA	27	24	2	16.6587	3.57581
310	TGTGACAGTAACTGCCAAATGACCTAGG	NA	28	6	0	4.16468	0
311	TAGCAGAAGTTTGAACATTGA	NA	21	3	49	2.08234	87.6073
312	TAGCAGAAGTTTGAACATTGATGGCATC	NA	28	86	56	59.6938	100.123
313	TGAAAGCTGATTTAATTTTGTGCCT	NA	25	31	2	21.5175	3.57581
314	TTGTCCGTTTTTAGGATTGTGGGCTT	NA	26	5	2	3.47057	3.57581
315	TGTATAACATGAGAGGCTTTTTCACCT	NA	27	3	6	2.08234	10.7274
316	TATAATCAGTAGGAATTGGCTGCACT	NA	26	3	4	2.08234	7.15161
317	TAATCAGTAGGAATTGGCTGCACTCCC	NA	27	18	5	12.4941	8.93952
318	TTTCTAGGTGTGATTGCTGATCTGCATT	NA	28	7	0	4.8588	0
319	AAGCTCCTTAATCTGTATATACTCCACC	NA	28	21	0	14.5764	0
320	GCCTGTTGCATTTTCCTCTGTTCCT	NA	25	18	0	12.4941	0
321	GCCTGTTGCATTTTCCTCTGTTCCTCT	NA	27	12	0	8.32937	0
322	TGCATTTTCCTCTGTTCCTCTTT	NA	23	12	19	8.32937	33.9702
323	TGGAATGAATGAGTCTGAATGATACCT	NA	27	5	6	3.47057	10.7274
324	TGGAATGAATGAGTCTGAATGATACCTC	NA	28	5	1	3.47057	1.7879
325	TGTGTCCGTTTTGCTCCTAATCTCTCT	NA	27	6	0	4.16468	0
326	TTCGTCCAGAATTCTCTGCCCTGCCT	NA	26	6	0	4.16468	0
327	TGGAGAAATTTCAAGACTGTACGTACC	NA	27	6	0	4.16468	0
328	TGGAGAAATTTCAAGACTGTACGTACCT	NA	28	145	5	100.647	8.93952
329	GGAGAAATTTCAAGACTGTACGTACCT	NA	27	7	0	4.8588	0
330	TACCTTGTAGAGCTGTAAAGTGTCCC	NA	26	6	0	4.16468	0
331	TAAAGTGTCCCGTAGTTCTGAACCCGCC	NA	28	9	0	6.24703	0
332	TGGGATTAAAGGCCTGTGCCACC	NA	23	271	15	188.105	26.8185
333	TCTCTGTGTAGCCCTGGCTGTC	NA	22	50	0	34.7057	0
334	TCACTCTGTAGCCCAGGCTGGCCT	NA	24	53	3	36.788	5.36371
335	ATGAGATCCAGCTGTAAGG	NA	19	21	0	14.5764	0
336	TAGCTGACCTCTGGCTTTTCACCCTTGC	NA	28	6	0	4.16468	0
337	TGATTGTACAAATTCAGTATGGGCACC	NA	27	19	1	13.1882	1.7879
338	CACTTCCTTGTGACTCTTAACTGGTATC	NA	28	6	0	4.16468	0
339	CTGAAGCTCCTTTCTCTGT	NA	19	6	2	4.16468	3.57581
340	CAGAACTCTTCAGCTGGGG	NA	19	182	19	126.329	33.9702
341	GTTCCCGTAAAACAGACTG	NA	19	26	2	18.047	3.57581
342	TAGCTTTACAAGGTAGGTCTGGCCT	NA	25	7	0	4.8588	0
343	CACCCTGGAGTTGTAGATC	NA	19	136	13	94.3995	23.2427
344	AGGTTATGTGTACGGCTCC	NA	19	11	0	7.63525	0
345	ATTTGACCTCTATCTCCACT	NA	20	11	0	7.63525	0
346	ACATGTGCCAAGGGTAGTTCTCCACCC	NA	27	17	1	11.7999	1.7879
347	ACATGTGCCAAGGGTAGTTCTCCACCCC	NA	28	7	1	4.8588	1.7879
348	TTATAGCAGGAGTACTCTGTTACCT	NA	25	7	0	4.8588	0
349	TAATGTCCGGTGCACCAATCTGTT	NA	24	14	1	9.7176	1.7879
350	TAATGTCCGGTGCACCAATCTGTTCTC	NA	27	94	3	65.2467	5.36371
351	TGTGATTGTACAAATTCAGTA	NA	21	24	21	16.6587	37.546
352	CCTTGTACTACAAGAGCTGGTCGAACT	NA	27	6	1	4.16468	1.7879
353	TTGTACTACAAGAGCTGGTCGAACTCCT	NA	28	9	0	6.24703	0
354	TGTACTACAAGAGCTGGTCGAACTCCT	NA	27	14	1	9.7176	1.7879
355	TACTACAAGAGCTGGTCGAACTCCTTCT	NA	28	25	0	17.3528	0
356	TACAAGAGCTGGTCGAACTCCTTCT	NA	25	125	4	86.7642	7.15161
357	TACAAGAGCTGGTCGAACTCCTTCTC	NA	26	18	3	12.4941	5.36371
358	TACAAGAGCTGGTCGAACTCCTTCTCC	NA	27	6	3	4.16468	5.36371
359	GTTCCCGTAAAACAGACTGTT	NA	21	10	0	6.94114	0
360	AGCTTTACAAGGTACGTCTGGCCT	NA	24	32	4	22.2116	7.15161
361	ATGAAATTCAGGGCAATCT	NA	19	16	1	11.1058	1.7879
362	TGGGACGAGCAGAAGCACAGAGCCGCT	NA	27	9	0	6.24703	0
363	TAGCCATTCTGACTGGTGTGAGG	NA	23	2	24	1.38823	42.9097
364	TAGGACGTGTCTCTCCCTGATTGGCT	NA	26	20	0	13.8823	0
365	TAGGACGTGTCTCTCCCTGATTGGCTGC	NA	28	19	0	13.1882	0
366	TTGTTTACCACTTAGAACACAGGATGTC	NA	28	94	32	65.2467	57.2129
367	TTTGAACTCAGGTCCT	NA	16	20	1	13.8823	1.7879
368	TTAAAAACAATGACTTCA	NA	18	3	6	2.08234	10.7274
369	AAGAAGGACTTTAATAACT	NA	19	7	2	4.8588	3.57581
370	TAACTCTTCTGTAGTTCACCAGGTGCC	NA	27	6	0	4.16468	0
371	AGTCATAGTAGAATCT	NA	16	11	0	7.63525	0
372	ACAAGATGGCGCTGACAG	NA	18	26	3	18.047	5.36371
373	AAGGATTCAACTGTATGAATTCAGAACT	NA	28	12	1	8.32937	1.7879
374	TAGGAGATACTCGTCACTAGATGAGCTC	NA	28	7	0	4.8588	0
375	TATATGGAATGGAGAGCTCTTTGGCATG	NA	28	6	0	4.16468	0
376	TTGTCCAATGAAAACGCCCCATCGGGA	NA	27	1	5	0.694114	8.93952
377	TGATACAGGACAATTCTTGGGCT	NA	23	7	0	4.8588	0
378	TACTGATGGATCAAAAACTGGCATA	NA	25	274	13	190.187	23.2427
379	TGGACTTCCATACAACCCTCAAGGACA	NA	27	7	0	4.8588	0
380	ATGGTTAAATGGAAAAATG	NA	19	11	3	7.63525	5.36371
381	ACCCGAAAAATCCAGACTG	NA	19	175	8	121.47	14.3032
382	TCACTCTGTAGACCAGTCTGGCCT	NA	24	45	4	31.2351	7.15161
383	TTCTCAACAGTCTGTTTTACGGGAACT	NA	27	13	1	9.02348	1.7879
384	TCAAATATGTGTATTT	NA	16	7	1	4.8588	1.7879
385	TCAAACTCAGAAATTTGCCTGCCT	NA	24	5	1	3.47057	1.7879
386	CCCCTGGCTGTTCTGGAAC	NA	19	10	0	6.94114	0
387	CATTCTGACTGGTGTGAGG	NA	19	2	28	1.38823	50.0613
388	TATCTGATCGTGAACCTCTTATCCCT	NA	26	6	0	4.16468	0
389	GGGGTCTCTAACTGTAGCC	NA	19	28	0	19.4352	0
390	CCAGTGGACTATAAACAAC	NA	19	56	2	38.8704	3.57581
391	GAGAAATGATCAAATGGAA	NA	19	9	6	6.24703	10.7274
392	TCCTCTTTGGGTTCCAGAACGCCT	NA	24	129	4	89.5407	7.15161
393	GAGTTGTACGGCTAAGCAC	NA	19	72	2	49.9762	3.57581
394	TAGCTTTACGAGGTAAGCCTGGCCT	NA	25	9	3	6.24703	5.36371
395	ATAGACCTAAGCTCCGCCT	NA	19	19	1	13.1882	1.7879
396	TTACAACGTATTGAGGATTCGCAGCCT	NA	27	287	47	199.211	84.0315
397	AAGGATTACCCAATTGGAT	NA	19	45	4	31.2351	7.15161
398	TATGGTTTTAGAGCTTTATT	NA	20	20	11	13.8823	19.6669
399	TTGCTAGGTAACTGGGAGGAGTCTAGCC	NA	28	9	9	6.24703	16.0911
400	TAGGTAACTGGGAGGAGTCTAGCCT	NA	25	9	0	6.24703	0
401	TCTTACACGCGTTCTCGCGACCGGCC	NA	26	21	6	14.5764	10.7274
402	CGCAGATTATTTGTTTACCACTTAGAAC	NA	28	34	4	23.5999	7.15161
403	TTACCACTTAGAACACAGGATG	NA	22	26	0	18.047	0
404	ACTTAGAACACAGGATGTCAGCGCC	NA	25	62	3	43.0351	5.36371
405	AGAACTCTTCAGCTGAGGA	NA	19	11	2	7.63525	3.57581
406	GTTCATGCTCTGATTGGTA	NA	19	24	0	16.6587	0
407	CATGCTCTGATTGGTA	NA	16	10	2	6.94114	3.57581
408	TAAGATTGGACAAACAACC	NA	19	83	4	57.6115	7.15161
409	GATTGGACAAACAACC	NA	16	5	1	3.47057	1.7879
410	TGTTTATCAGGTTTAGGAGTTCTCTGG	NA	27	0	51	0	91.1831
411	TACATCTCAGTAGCTGT	NA	17	7	0	4.8588	0
412	TTTGCAAATTCATCTGGATT	NA	20	10	0	6.94114	0
413	CTTCAGGCTAGACTCC	NA	16	14	1	9.7176	1.7879
414	TAAAGCTCTAAAACCATAGACT	NA	22	34	1	23.5999	1.7879
415	TGTGATTTTTTTCAT	NA	15	77	20	53.4468	35.7581
416	TGGGATTATAGGCATATA	NA	18	6	0	4.16468	0
417	ATGATAAGAACTTCAAGTC	NA	19	6	0	4.16468	0
418	TATTGTAGAAAGGCAGGGGGAAAGAGA	NA	27	7	26	4.8588	46.4855
419	CTTGAACTCAGAAATCCGCCTGCCT	NA	25	16	1	11.1058	1.7879
420	TGTGATCTGTGTGTGT	NA	16	2	9	1.38823	16.0911
421	TGATGTTCTGTTCAGGAATTTTTCCCCT	NA	28	39	4	27.0704	7.15161
422	TTTCTCTGTGTAGTCCTGGCTGTCCT	NA	26	142	9	98.5642	16.0911
423	TTTCTCTGTGTAGTCCTGGCTGTCCTG	NA	27	18	0	12.4941	0
424	TCTATCCCGTGCAATGAGACTAGCCTC	NA	27	18	0	12.4941	0
425	TCCCGTGCAATGAGACTAGCCTC	NA	23	9	0	6.24703	0
426	TCTCTCCTAGTTTGGGCCTTAAGCTT	NA	26	9	0	6.24703	0
427	TTTGATCAGGGACAGGTCCAAGCGCG	NA	26	11	5	7.63525	8.93952
428	TACCAGTTTTTGATCCATCAGTATATAC	NA	28	41	4	28.4587	7.15161
429	TAAGTGGGTTTCTTACTGTTATTTGT	NA	26	13	2	9.02348	3.57581
430	TCATTAGATATTAGGTGATATGGGC	NA	25	21	6	14.5764	10.7274
431	TCATTAGATATTAGGTGATATGGGCT	NA	26	27	2	18.7411	3.57581
432	TCATTAGATATTAGGTGATATGGGCTC	NA	27	45	3	31.2351	5.36371
433	TCATTAGATATTAGGTGATATGGGCTCT	NA	28	20	0	13.8823	0
434	TTAGATATTAGGTGATATGGGCTCT	NA	25	146	30	101.341	53.6371
435	TTAGATATTAGGTGATATGGGCTCTGT	NA	27	5	4	3.47057	7.15161
436	TTAGATATTAGGTGATATGGGCTCTGTC	NA	28	30	17	20.8234	30.3944
437	TAGATATTAGGTGATATGGGCTC	NA	23	13	1	9.02348	1.7879
438	TAGATATTAGGTGATATGGGCTCT	NA	24	46	8	31.9292	14.3032
439	TAGATATTAGGTGATATGGGCTCTGTC	NA	27	6	1	4.16468	1.7879
440	TATTAGGTGATATGGGCTCTGTCCT	NA	25	17	6	11.7999	10.7274
441	TATTAGGTGATATGGGCTCTGTCCTTC	NA	27	5	8	3.47057	14.3032
442	TGATATGGGCTCTGTCCTTCCTTGCTC	NA	27	18	1	12.4941	1.7879
443	TGTCCTTCCTTGCTCTTGACGTCCT	NA	25	66	0	45.8115	0
444	TTCCTTGCTCTTGACGTCCTAACCC	NA	25	46	1	31.9292	1.7879
445	TTCCTTGCTCTTGACGTCCTAACCCT	NA	26	47	0	32.6234	0
446	TCCTTGCTCTTGACGTCCTAACCC	NA	24	12	1	8.32937	1.7879
447	TTGCTCTTGACGTCCTAACCCTTTT	NA	25	6	1	4.16468	1.7879
448	TTGCTCTTGACGTCCTAACCCTTTTCCT	NA	28	32	1	22.2116	1.7879
449	TGCTCTTGACGTCCTAACCCTTTTCCT	NA	27	52	0	36.0939	0
450	CTCTTGACGTCCTAACCCT	NA	19	23	1	15.9646	1.7879
451	TGTATTTCAGGGGAATGTTGACAAT	NA	25	7	9	4.8588	16.0911
452	TGAGGCATTAGTAGGAAGTCGGAGG	NA	25	7	2	4.8588	3.57581
453	TGTCATTCTGGCCACAAAATCTGAGA	NA	26	72	28	49.9762	50.0613
454	AAGGCCTGTATACTTATTT	NA	19	20	0	13.8823	0
455	CAGAGAAGCACCTGAAAAA	NA	19	3	7	2.08234	12.5153
456	ACAAAACACCCATGGAAGG	NA	19	7	0	4.8588	0
457	TCCAATCGCGCGGAACTTGAGACT	NA	24	12	4	8.32937	7.15161
458	CTCCATGAGATCCAACTGTAAGG	NA	23	7	0	4.8588	0
459	TTCCCGTAAAACAGACTGT	NA	19	43	0	29.8469	0
460	AATAGCTTTACAAGGTACGTCTGGCCT	NA	27	23	0	15.9646	0
461	TAGCTTTACAAGGTACGTCTGGCCT	NA	25	49	7	34.0116	12.5153
462	TTACAAGGTACGTCTGGCC	NA	19	23	2	15.9646	3.57581
463	GTACGTCTGGCCTTGAACT	NA	19	20	1	13.8823	1.7879
464	ACGAAATTCAAGACAGTCT	NA	19	65	16	45.1174	28.6065
465	TAGTATGGGCAAATATA	NA	17	3	26	2.08234	46.4855
466	TGGAGATTCAGAGCAAGCCGCACCT	NA	25	9	0	6.24703	0
467	TTTGACCTCTATCTCCACT	NA	19	401	10	278.34	17.879
468	CTTCAGTTGAGGAAATGCC	NA	19	53	6	36.788	10.7274
469	TTCAGTTGAGGAAATGC	NA	17	5	2	3.47057	3.57581
470	AACAAAGAATTCTCACCTG	NA	19	49	0	34.0116	0
471	TTATTGTAGATAAAAA	NA	16	23	29	15.9646	51.8492
472	TATTGTAGATAAAAA	NA	15	8	10	5.55291	17.879
473	TCTGAGTTCGAGGCCAGCCTGGTC	NA	24	14	3	9.7176	5.36371
474	TCGAACTCAGAAATCTGCCTGCCTC	NA	25	164	1	113.835	1.7879
475	TTTCTCTGTGTAGCCCTGGCTGTCCT	NA	26	231	12	160.34	21.4548
476	AATGGAACTAGAAAATATC	NA	19	3	3	2.08234	5.36371
477	TGATTTCCTGTAAACCTTCCCACC	NA	24	10	0	6.94114	0
478	TGATTTCCTGTAAACCTTCCCACCT	NA	25	9	0	6.24703	0
479	AGGCAGGCGAATTTCTGAG	NA	19	9	0	6.24703	0
480	TTAATAGCTGAGTAGTACT	NA	19	26	2	18.047	3.57581
481	TAGTATTATAAATAA	NA	15	1	6	0.694114	10.7274
482	TGATTTGCATTTCCTTGATGACT	NA	23	3	3	2.08234	5.36371
483	TCACTTTGTAGACCAGGCTGGC	NA	22	533	16	369.963	28.6065
484	GACAAGTAGACCAATGGAA	NA	19	13	0	9.02348	0
485	ATTTATAATAGCCAGAAGC	NA	19	5	26	3.47057	46.4855
486	TTTGTTTAGCTCTGTACTCCATTTTTAA	NA	28	8	1	5.55291	1.7879
487	TGTTTAGCTCTGTACTCCATTTTTAATA	NA	28	14	0	9.7176	0
488	TTAGTTACGTAGATTCCTTTGGCAGAAC	NA	28	7	0	4.8588	0
489	TAGTTACGTAGATTCCTTTGGCAGA	NA	25	5	1	3.47057	1.7879
490	TACGTAGATTCCTTTGGCAGAACTCCCT	NA	28	9	0	6.24703	0
491	TCACTCTATAGACCAGGCTGGCCT	NA	24	60	2	41.6468	3.57581
492	TGAGATTAAAGGCGTGCGCCACCACTGC	NA	28	18	12	12.4941	21.4548
493	TACACTTCCATACTGCTGTTCATC	NA	24	85	8	58.9997	14.3032
494	GTAACTGCTAGATCCTTGGACT	NA	22	412	59	285.975	105.486
495	TGTGACTCTAGAGAACCCTGACTAAT	NA	26	22	3	15.2705	5.36371
496	TTGCCAGCATCTGATGTCACCTGAGTTT	NA	28	10	0	6.94114	0
497	TGCCAGCATCTGATGTCACCTGAGTTTT	NA	28	15	0	10.4117	0
498	TGTAGACCAGGCTGGCCT	NA	18	40	2	27.7646	3.57581
499	TTTCTCTTTCCCCCTGCCT	NA	19	205	16	142.293	28.6065
500	TATCACATTTTCTGTATCCATTCCTCT	NA	27	11	0	7.63525	0
501	CTCACTCTGTAGACCAGGC	NA	19	121	8	83.9878	14.3032
502	TCACTCTGTAGACCAGGCTATC	NA	22	21	3	14.5764	5.36371
503	TCACTCTGTAGACCAGGCTATCC	NA	23	19	1	13.1882	1.7879
504	TCACTCTGTAGACCAGGCCAGCCT	NA	24	9	0	6.24703	0
505	CCTGCTCTCTTATAGAACC	NA	19	32	1	22.2116	1.7879
506	GCCTATCCCATCGTTCAAGC	NA	20	37	0	25.6822	0
507	TTCAACAATGACGTTT	NA	16	0	10	0	17.879
508	TCACTCTGTAGACCAGGCTGT	NA	21	8	0	5.55291	0
509	TCCCTGGCTGTCCTGGAAC	NA	19	16	0	11.1058	0
510	TAACCACTGAGCCATCTCACCAGCCCC	NA	27	16	0	11.1058	0
511	CTGGCTGTCCTGAAAC	NA	16	7	0	4.8588	0
512	TTTTCTCTGTGTAGTCCTGGCTGTCCT	NA	27	12	2	8.32937	3.57581
513	TGGGATTTGAACTCTGGACCT	NA	21	7	2	4.8588	3.57581
514	TTATATGTAAGTACACTGTAGCTGTCTT	NA	28	346	75	240.163	134.093
515	TAGACCAGGCTGGCCTTGAACTCAGAA	NA	27	10	10	6.94114	17.879
516	TTATATGTAAGTACACTGTAGCTGTC	NA	26	178	45	123.552	80.4556
517	TTGAACTCAGAAATCCGCCTGCCTC	NA	25	16	0	11.1058	0
518	CCTGGCTGTCCTGGAACTCACC	NA	22	34	0	23.5999	0
519	AACTGCTAGATCCTTGGAC	NA	19	335	12	232.528	21.4548
520	TCTGTGACTCTAGGGAACC	NA	19	19	2	13.1882	3.57581
521	TGTGACTCTAGGGAACCCT	NA	19	22	0	15.2705	0
522	TCACTCTGTAGACCATGCTGGCCT	NA	24	22	2	15.2705	3.57581
523	TCTCTGAAAACACCC	NA	15	25	1	17.3528	1.7879
524	TAGGAAATGAATATAAAATTAT	NA	22	1	7	0.694114	12.5153
525	TATCAAAATCTGTATAAATAAATG	NA	24	3	3	2.08234	5.36371
526	TGGAACTCACTTTGTAGACCAGGC	NA	24	221	2	153.399	3.57581
527	TGGAACTCACTTTGTAGACCAGGCTGGC	NA	28	321	13	222.811	23.2427
528	CTCGAACTCAAAAATCTGCCT	NA	21	7	0	4.8588	0
529	TACCACTTAGAACACAGCTGTCAGCGC	NA	27	19	0	13.1882	0
530	TCACTTTGTAGACCAGGCTGGCCTCGAA	NA	28	111	14	77.0466	25.0306
531	CACTTTGTAGACCAGGCTGGCC	NA	22	79	3	54.835	5.36371
532	TCACTCTGTAGACCAGG	NA	17	19	2	13.1882	3.57581
533	TGACTGCTCTTCCAGAGGT	NA	19	22	0	15.2705	0
534	TGTAGCCTTGGATGTCT	NA	17	8	3	5.55291	5.36371
535	TAAACTACTTGAGCTTTTG	NA	19	4	6	2.77646	10.7274
536	TCGTAAACTACTTGAGCTTTTG	NA	22	1	10	0.694114	17.879
537	TCTTTGGATCGTAAACTACTTGAGCTT	NA	27	9	0	6.24703	0
538	TCTCTGTGTAGTCCTGGCTGTCCTG	NA	25	19	0	13.1882	0
539	TAAAATAGAAGATTTTGGCGTGCACT	NA	26	5	2	3.47057	3.57581
540	TGAGAATGCAATCGGTTGGTATCATAGC	NA	28	11	1	7.63525	1.7879
541	TGGACAGTTTCGCTTTGCCTGTAGAG	NA	26	4	2	2.77646	3.57581
542	TGATCATCATGGACAGTTTCGCTTTGCC	NA	28	9	0	6.24703	0
543	TAGAAGAAAGTTGCATCTTGATTGT	NA	25	1	5	0.694114	8.93952
544	GTTCCAGGACAGCCAGGAC	NA	19	16	0	11.1058	0
545	TGGCTGTCCTGGAACTCACTCCGTAGA	NA	27	5	1	3.47057	1.7879
546	TGGAACTCACTCCGTAGACCAGGCTGGT	NA	28	10	0	6.94114	0
547	TGGACTTCAATACTTTGATAGC	NA	22	6	1	4.16468	1.7879
548	GCCTGGTCTACAAAGTGAG	NA	19	5	1	3.47057	1.7879
549	GAAATGGCTACTGTC	NA	15	14	13	9.7176	23.2427
550	TGGGAATTGAACTCAGAACCTC	NA	22	16	12	11.1058	21.4548
551	AGGGACTCATGGCTCTAGC	NA	19	19	0	13.1882	0
552	TGAGAAGAGATTTAG	NA	15	6	100	4.16468	178.79
553	TGTGTAGCCCTGGCTGTCC	NA	19	49	9	34.0116	16.0911
554	AATTAACTCAAACAAGTCAATGGCC	NA	25	19	0	13.1882	0
555	TTTGATTGTTGTGCCCATGTTCTCTATG	NA	28	8	0	5.55291	0
556	AGCTCCCTGGGACTAAACC	NA	19	25	0	17.3528	0
557	TTCACTCCTAATCTCAC	NA	17	3	4	2.08234	7.15161
558	TCCATGAGATCCAACTGTAAGGCATT	NA	26	147	2	102.035	3.57581
559	TAGGACCAAGGACCTCTCCT	NA	20	18	0	12.4941	0
560	TAACCACCTTGTCTCTCCTAGTTTGGGC	NA	28	197	4	136.74	7.15161
561	TCTCCTAGTTTGGGCCTTAAGC	NA	22	8	1	5.55291	1.7879
562	TAACCACATAACAGGAATCTG	NA	21	14	0	9.7176	0
563	AGGAGGTAACTAAAACTGC	NA	19	7	0	4.8588	0
564	ATTCCCACGTCAAGGCAAC	NA	19	82	1	56.9173	1.7879
565	CACGTCAAGGCAACGGAGC	NA	19	5	1	3.47057	1.7879
566	TGGGCCACCAATGTGTAGAGATTATACT	NA	28	9	4	6.24703	7.15161
567	TATTTCAGGGGAATGTTGACAATC	NA	24	8	2	5.55291	3.57581
568	TTATCTGGAGCTCTGCAATCTTTCTT	NA	26	31	4	21.5175	7.15161
569	TCTGAATCTCCAAAAATACGCTCTGCT	NA	27	25	0	17.3528	0
570	TGATAGACTGTCTTGAATT	NA	19	19	3	13.1882	5.36371
571	CCCGGGTTTCGGCACCA	NA	17	222	2	154.093	3.57581
572	TCACTCTGTAGAGCAGGCTGGCCT	NA	24	37	14	25.6822	25.0306
573	TGGAAGTGTAAGCCGAATAAACCCTTTC	NA	28	49	9	34.0116	16.0911
574	CTGCTCTTATAGAACC	NA	16	6	1	4.16468	1.7879
575	GATTTTCTCATCCGTAGATGAGTGGGCT	NA	28	10	0	6.94114	0
576	AAGCTTCTGACCTTCAGGC	NA	19	116	2	80.5172	3.57581
577	TGACCTTCAGGCTAGACTCCTCCCAGT	NA	27	206	2	142.987	3.57581
578	TCAGGCTAGACTCCTCCCAGTTACCT	NA	26	16	0	11.1058	0
579	AGGCTAGACTCCTCCCAGT	NA	19	164	5	113.835	8.93952
580	CTAGACTCCTCCCAGT	NA	16	48	2	33.3175	3.57581
581	TAGACTCCTCCCAGTTACCTAGCAAC	NA	26	8	0	5.55291	0
582	TTCTCTCTTTCCCCCTGCCT	NA	20	69	4	47.8939	7.15161
583	TCTCTCTTTCCCCCTGCCT	NA	19	354	10	245.716	17.879
584	TAAAACCATAGACTGTCTCTGT	NA	22	79	2	54.835	3.57581
585	AACCATAGACTGTCTCTGTTCATCAAGG	NA	28	17	2	11.7999	3.57581
586	TCTCTGTTCATCAAGGCCCACTGTGCTT	NA	28	7	0	4.8588	0
587	GTTCATCAAGGCCCACTGT	NA	19	12	0	8.32937	0
588	TGGGATTTGAACTCTGGACCTTCGGAA	NA	27	41	11	28.4587	19.6669
589	GTGGCTATTCCTGGTTGTC	NA	19	63	2	43.7292	3.57581
590	AACTGCTAGATCCTTGGACT	NA	20	204	10	141.599	17.879
591	TCCATAAGTTCTGTGACTCTAGAGAACC	NA	28	24	1	16.6587	1.7879
592	TACCATGCTGCTTCC	NA	15	5	6	3.47057	10.7274
593	TTGTTCCTCCTGTGATTCTTTAGCCT	NA	26	16	0	11.1058	0
594	TAAGTTTGGACAAACAACC	NA	19	180	23	124.941	41.1218
595	GCCCTGTCTGTCCTGGAAC	NA	19	14	0	9.7176	0
596	TAGACCAGGCTGGCCT	NA	16	200	14	138.823	25.0306
597	AGGACTTTAATAACTCACT	NA	19	9	0	6.24703	0
598	TACACGCGTTCTCGCGACCGGCC	NA	23	29	3	20.1293	5.36371
599	TATTAATGAGAGTGGAGATAGAGGTC	NA	26	36	69	24.9881	123.365
600	TGGGTAATCCTTTGATCAGGGACAGGT	NA	27	10	1	6.94114	1.7879
601	TTTGATCAGGGACAGGTCCAAGCGC	NA	25	27	7	18.7411	12.5153
602	TATCCCTCACAGAGCGACACTGGTCGGC	NA	28	42	4	29.1528	7.15161
603	TAAAACATGTCCTCCGATCATTTCTGCC	NA	28	375	45	260.293	80.4556
604	TAATAGCCTTTTCATCTGATTCAGA	NA	25	7	5	4.8588	8.93952
605	AGAACTATTAAGAACTGGCTCCTTGA	NA	26	6	1	4.16468	1.7879
606	TTTACTTCTGATAGATTGCCCTGAATTT	NA	28	9	1	6.24703	1.7879
607	TTACTTCTGATAGATTGCCCTGAATTT	NA	27	50	9	34.7057	16.0911
608	TACTTCTGATAGATTGCCCTGAATT	NA	25	71	2	49.2821	3.57581
609	TATTTCCCACTTTACTTCTGATAGACTG	NA	28	139	2	96.4818	3.57581
610	TACTTACGGGTACCCTGTTCC	NA	21	23	5	15.9646	8.93952
611	TACTTACGGGTACCCTGTTCCCCAGCT	NA	27	18	6	12.4941	10.7274
612	ATCCTTCTCAACAGTCTGT	NA	19	54	1	37.4822	1.7879
613	CCCGGGTTTCGGCACC	NA	16	20	2	13.8823	3.57581
614	TTATTGCTTACATCTTCAGGAGC	NA	23	19	4	13.1882	7.15161
615	TTCTAAGAAGGATTCTGAGCTTCT	NA	24	47	8	32.6234	14.3032
616	TGGGATTAAAGGCATGCGCCACC	NA	23	17	0	11.7999	0
617	TGCCTGCCTCTGCCTCCCGAGTGC	NA	24	8	0	5.55291	0
618	GTGGTTATTCCTGGTTGTC	NA	19	10	1	6.94114	1.7879
619	CCATAGTGGCTATGGATTC	NA	19	11	0	7.63525	0
620	ACTGCTAGATCCTTGGATT	NA	19	32	0	22.2116	0
621	CTGGGTTTAGTTGGATTCC	NA	19	14	0	9.7176	0
622	TCATGTTAGGCGTATTTAC	NA	19	3	3	2.08234	5.36371
623	TCACTCTGTAGACCAGGCTGG	miR-3470b	21	84	8	58.3056	14.3032
624	TCCTTTGTTTTAGCTGGATTGAGT	NA	24	7	0	4.8588	0
625	TTGTTTTAGCTGGATTGAGTTGCAAAGC	NA	28	2	5	1.38823	8.93952
626	CATGTAGTGGAAAACTACCCTTGGCAC	NA	27	43	28	29.8469	50.0613
627	TAGTGGAAAACTACCCTTGGCA	NA	22	112	9	77.7408	16.0911
628	TAGTGGAAAACTACCCTTGGCAC	NA	23	116	53	80.5172	94.7589
629	TAGTGGAAAACTACCCTTGGCACA	NA	24	172	45	119.388	80.4556
630	TAGTGGAAAACTACCCTTGGCACAT	NA	25	112	27	77.7408	48.2734
631	TAGTGGAAAACTACCCTTGGCACATG	NA	26	79	9	54.835	16.0911
632	TAGTGGAAAACTACCCTTGGCACATGC	NA	27	606	166	420.633	296.792
633	TAGTGGAAAACTACCCTTGGCACATGCG	NA	28	117	12	81.2113	21.4548
634	TGGAAAACTACCCTTGGCACATGCGCA	NA	27	13	8	9.02348	14.3032
635	GAAAACTACCCTTGGCACATGCGCAGA	NA	27	7	6	4.8588	10.7274
636	TGGTCTGGTCCCGTGTCGTTTTACC	NA	25	58	2	40.2586	3.57581
637	TGGTCTGGTCCCGTGTCGTTTTACCT	NA	26	22	4	15.2705	7.15161
638	TGGTCTGGTCCCGTGTCGTTTTACCTG	NA	27	72	1	49.9762	1.7879
639	TGTCGTTTTACCTGGGGAGAAGGACACT	NA	28	7	6	4.8588	10.7274
640	TAGATAACCATATATCAGGGGAAGCACC	NA	28	12	11	8.32937	19.6669
641	TTCTGTAACATATACTGAGAAAGACT	NA	26	30	2	20.8234	3.57581
642	TTCTGGCCACAAAATCTGAGAAGGACT	NA	27	154	21	106.894	37.546
643	TCTGAGAAGGACTCCTGAGGT	NA	21	4	2	2.77646	3.57581
644	TAATAGCCTTTTCATCTGATTCAGAACT	NA	28	109	5	75.6584	8.93952
645	TGATTCAGAACTACTAAGAACTGGCTCC	NA	28	77	2	53.4468	3.57581
646	TTCAGAACTACTAAGAACTGGCTCC	NA	25	37	4	25.6822	7.15161
647	AGAACTACTAAGAACTGGCTCC	NA	22	44	0	30.541	0
648	TACCTGACCTAAACTTTTCCTCGGGT	NA	26	7	0	4.8588	0
649	CAAGACCCGTGGAAAGGCCTGTATACTT	NA	28	12	1	8.32937	1.7879
650	TACTTCTGATAGATTGCCCTGAATTT	NA	26	67	13	46.5056	23.2427
651	TGATAGATTGCCCTGAATTTCATCCAGA	NA	28	175	17	121.47	30.3944
652	TAGATTGCCCTGAATTTCATCCAGAAT	NA	27	112	13	77.7408	23.2427
653	TAACACTAGAGAAAGTTTAAGGCCAAAC	NA	28	6	18	4.16468	32.1823
654	TAGAGAAAGTTTAAGGCCAAACATACC	NA	27	37	25	25.6822	44.6976
655	TAGAGAAAGTTTAAGGCCAAACATACCT	NA	28	9	8	6.24703	14.3032
656	TAAAGCTATTTCCCACTTTACTTCTGAT	NA	28	25	8	17.3528	14.3032
657	TGATAGACTGTCTTGAATTTCGT	NA	23	52	44	36.0939	78.6677
658	TATTTCCCACTTTACTTCTGATAGACT	NA	27	95	6	65.9408	10.7274
659	TCCCACTTTACTTCTGATAGACTGTCT	NA	27	69	0	47.8939	0
660	TTTACTTCTGATAGACTGTCTTGAATT	NA	27	34	17	23.5999	30.3944
661	TTCTCAACAGTCTGTTTTACGGGAAC	NA	26	75	10	52.0585	17.879
662	TCAACAGTCTGTTTTACGGGAACACTTC	NA	28	228	72	158.258	128.729
663	TTCCCCAGCTGAGGAGTTCTGAATCC	NA	26	18	1	12.4941	1.7879
664	TCCCCAGCTGAGGAGTTCTGAATCCAGG	NA	28	16	0	11.1058	0
665	TGAGGAGTTCTGAATCCAGGC	NA	21	80	24	55.5291	42.9097
666	TGAGGAGTTCTGAATCCAGGCTGGATC	NA	27	114	12	79.129	21.4548
667	TGAGGAGTTCTGAATCCAGGCTGGATCC	NA	28	157	27	108.976	48.2734
668	GAGTTCTGAATCCAGGCTGGATCCTT	NA	26	6	0	4.16468	0
669	TCAACAGTCTGTTTTACGGGAACACTT	NA	27	31	9	21.5175	16.0911
670	TTTACGGGAACACTTCATTACCATGACC	NA	28	71	15	49.2821	26.8185
671	TACGGGAACACTTCATTACCATGACC	NA	26	19	3	13.1882	5.36371
672	TTGTCCCGGGTTTTCTCGTCCC	NA	22	5	2	3.47057	3.57581
673	TCGTCCCAGGTCTTCTCGTCCC	NA	22	7	0	4.8588	0
674	TTCTCGTCCCGGGTCTCAGCACCAAC	NA	26	26	2	18.047	3.57581
675	TCTCGTCCCGGGTCTCAGCACCAACT	NA	26	9	1	6.24703	1.7879
676	CACATGTAGTGGAAAACTACCCTTGGC	NA	27	4	3	2.77646	5.36371
677	CATGTAGTGGAAAACTACCCTTGGCA	NA	26	7	3	4.8588	5.36371
678	TTTACCACTTAGAACACAGGATGTCAGC	NA	28	100	22	69.4114	39.3339
679	TTTGTAGACCAGGCTGGCC	NA	19	159	13	110.364	23.2427
680	TACACTTCCACATTGCTGTTCATC	NA	24	3	5	2.08234	8.93952
681	TAAGTGGATATTAGCCCAAAACCTAGGA	NA	28	10	12	6.94114	21.4548
682	TAGGTCGTTCCTCTAATGTCACAGCCT	NA	27	10	2	6.94114	3.57581
683	TCACTCTGTAGACCAGGCTGGCCTC	NA	25	160	6	111.058	10.7274
684	CTGAGATTCATTCAACTTAATTAACTGT	NA	28	6	0	4.16468	0
685	TGAAACCTTTGAAACT	NA	16	14	0	9.7176	0
686	GATTTCTGAGTTCGAGGCC	NA	19	17	1	11.7999	1.7879
687	GTTTATCAGGTTTAGGAGTTCTCTGG	NA	26	0	55	0	98.3347
688	AGCTCTAAAACCATAGACTGT	NA	21	30	0	20.8234	0
689	TCTAAAACCATAGACTGTCTCTGT	NA	24	9	0	6.24703	0
690	TCTAAAACCATAGACTGTCTCTGTT	NA	25	21	4	14.5764	7.15161
691	CTAAAACCATAGACTGTCT	NA	19	7	0	4.8588	0
692	TTGTAGACCAGGCTGGCCT	NA	19	0	145	0	259.246
693	TGTGACTTTTAAACTGAT	NA	18	13	5	9.02348	8.93952
694	AAATTTTATTGTTGCGACACT	NA	21	51	2	35.3998	3.57581
695	TGGGACTGTTTAGAAGGTCAACTTGATC	NA	28	5	2	3.47057	3.57581
696	ACAAATAATATAAAATATCTTGGCGTG	NA	27	7	0	4.8588	0
697	CCTAGGATAGCAAAAACTC	NA	19	11	2	7.63525	3.57581
698	GTTTGGTACTTATTT	NA	15	19	4	13.1882	7.15161
699	CATTTAATTGGGGCTGGCT	NA	19	40	5	27.7646	8.93952
700	TCTCAAGGATAAAAGAACCTCTGG	NA	24	10	32	6.94114	57.2129
701	TTCTTTGTTTAGCTCTGTACTCCATT	NA	26	5	1	3.47057	1.7879
702	CTAGTTTGGGCCTTAAGCT	NA	19	20	5	13.8823	8.93952
703	TCATTATATTGTTTGGATAC	NA	20	6	0	4.16468	0
704	TGATAACATGTGAAAAGGAACAAAAGG	NA	27	11	66	7.63525	118.002
705	TAACATGTGAAAAGGAACAAAAGGGCTT	NA	28	57	25	39.5645	44.6976
706	TACTTCTGATAGACTGTCTTGAATTT	NA	26	86	68	59.6938	121.577
707	TGATAGACTGTCTTGAATTTCGTTAGAA	NA	28	59	83	40.9527	148.396
708	GACTGTCTTGAATTTCGTTAGAAAGT	NA	26	9	1	6.24703	1.7879
709	TACCCTTGGCACATGCGCAGATTATTT	NA	27	5	2	3.47057	3.57581
710	TTAAAAACAATGGATTTATGAAATTCTT	NA	28	14	3	9.7176	5.36371
711	TCATCTCTGAATGAACACAGACCTGGC	NA	27	65	14	45.1174	25.0306
712	TCATCTCTGAATGAACACAGACCTGGCA	NA	28	201	23	139.517	41.1218
713	TCGCGACCGGCCAGGAAAGACGCAGC	NA	26	13	12	9.02348	21.4548
714	TGCGCAGATTATTTGTTTACCACT	NA	24	13	12	9.02348	21.4548
715	TTACCACTTAGAACACAGCTGTCAGCGC	NA	28	73	1	50.6703	1.7879
716	TTTATCTATGACTGTAGTCACTGAGGCT	NA	28	8	2	5.55291	3.57581
717	CTCTTTATTATTGACGCCCTGGACATC	NA	27	22	1	15.2705	1.7879
718	TCTGGCCACAAAATCTGAGAAGGACT	NA	26	37	2	25.6822	3.57581
719	TTTACTTCTGATAGATTGCCCTGAATT	NA	27	35	2	24.294	3.57581
720	TGATAGATTGCCCTGAATTTCATC	NA	24	13	1	9.02348	1.7879
721	TTCATCCAGAATTTTCAGCCCTGCCT	NA	26	10	1	6.94114	1.7879
722	TTTCGTTAGAAAGTTCAAGACCAGACT	NA	27	11	2	7.63525	3.57581
723	TGATAGACTGTCTTGAATTTCGTTA	NA	25	87	174	60.3879	311.095
724	TTGTAAAGCTATACTTACGGGTACCC	NA	26	18	5	12.4941	8.93952
725	TGTAAAGCTATACTTACGGGTACCCTGT	NA	28	32	31	22.2116	55.425
726	TACTTACGGGTACCCTGTTCCC	NA	22	5	1	3.47057	1.7879
727	CTGTTTTACGGGAACACTTCATTACC	NA	26	6	3	4.16468	5.36371
728	TGGTTTTAGAGCTTTATTG	NA	19	52	18	36.0939	32.1823
729	TTACACGCGTTCTCGCGACCGGCC	NA	24	6	0	4.16468	0
730	ATGTAGTGGAAAACTACCCTTGGC	NA	24	24	0	16.6587	0
731	TAGTGGAAAACTACCCTTGGC	NA	21	59	4	40.9527	7.15161
732	TAGTGGAAAACTACCCTTGGCAT	NA	23	8	0	5.55291	0
733	TGTTTACCACTTAGAACACAGG	NA	22	34	1	23.5999	1.7879
734	CTTAGAACACAGGATGTCAGCGCC	NA	24	15	2	10.4117	3.57581
735	AGCCCTGGCTGTCCTGGAAC	NA	20	15	0	10.4117	0
736	TCCCCGTACGGGCCACC	NA	17	31	1	21.5175	1.7879
737	TGATGCAGTTCTGAATCCT	NA	19	6	0	4.16468	0
738	TTTAATCCCAAATGACCTTGAACTC	NA	25	7	0	4.8588	0
739	TTCCAATTCTGGATTGTAGTTCATTC	NA	26	187	21	129.799	37.546
740	TCCAATTCTGGATTGTAGTTCATTC	NA	25	126	6	87.4584	10.7274
741	TAGTCAAGTTGACAACCAGGAATAGCC	NA	27	299	121	207.54	216.336
742	TTTCTCTGTATAGACCTGGCTGTCCTG	NA	27	16	0	11.1058	0
743	TCTCTGTATAGACCTGGCTGTCC	NA	23	42	3	29.1528	5.36371
744	TCTCTGTATAGACCTGGCTGTCCTG	NA	25	14	0	9.7176	0
745	TGGCTGTCCTGGAACTCAC	NA	19	110	0	76.3525	0
746	TCACTCTGTAGACCAGGCTGGCCT	NA	24	0	743	0	1328.41
747	TCGAACTCAGAAATCTGCCT	NA	20	77	5	53.4468	8.93952
748	TGGGATTAAAGGCTGCACC	NA	19	6	0	4.16468	0
749	TGGGATTTGAACTTCAGACCTTTGGAAG	NA	28	34	5	23.5999	8.93952
750	TGTGAATTTGGTTTTATCA	NA	19	6	13	4.16468	23.2427
751	CCCTGTCTTAATCTTC	NA	16	129	4	89.5407	7.15161
752	TAAGATCAAAAATTCAGGTGACAGC	NA	25	6	4	4.16468	7.15161
753	AACCCAGACCCAAAAGGAC	NA	19	66	0	45.8115	0
754	CAGGATCACAGAAAAAG	NA	17	26	2	18.047	3.57581
755	TACATTTTCAATGCTATCCCAAAGGTC	NA	27	3	4	2.08234	7.15161
756	TTAAAAACAATGGATTTATGAAATTC	NA	26	7	0	4.8588	0
757	CAGTTGAGGAAATGCC	NA	16	4	2	2.77646	3.57581
758	TTCTCAAGGATAAAAGAACT	NA	20	16	1	11.1058	1.7879
759	GCCCTGGCTGTCCTGAAAC	NA	19	39	0	27.0704	0
760	AAAGAACTCAAGAAGG	NA	16	25	13	17.3528	23.2427
761	TACAGAACTCCAAATAGACT	NA	20	16	3	11.1058	5.36371
762	GGTGGAACTAGAAAATATC	NA	19	6	1	4.16468	1.7879
763	TAATAAAATGATGCTGGACTAGGCCT	NA	26	9	1	6.24703	1.7879
764	TGACAAACTGGTACTAGCACCTGCCT	NA	26	35	8	24.294	14.3032
765	ATTATCAAGGACATTTTTC	NA	19	5	1	3.47057	1.7879
766	TTGTTCCTCCTGTGATTCTGTTAGC	NA	25	9	0	6.24703	0
767	CTGCCTCTGCCTCCCGAGT	NA	19	18	3	12.4941	5.36371
768	AAAGAACACACATGATATG	NA	19	8	1	5.55291	1.7879
769	TGTCCTGGAACTCACTTTGTAGACC	NA	25	31	0	21.5175	0
770	TCACTCTGTAGACCAGGCTGACCT	NA	24	199	10	138.129	17.879
771	TCATTCTGTAGACCAGGCTGGCCT	NA	24	86	7	59.6938	12.5153
772	TCGAACTCAAATCCACCTGCCTCTGCC	NA	27	23	0	15.9646	0
773	TCGAACTCAAATCCACCTGCCTCTGCCT	NA	28	101	0	70.1055	0
774	TCTCTGTGTAGCCCTGACTGTCCT	NA	24	13	0	9.02348	0
775	CCCGACTGCTCTTCCGAAGG	NA	20	12	0	8.32937	0
776	TGAACTCAGAAATCCGCCTGCCT	NA	23	35	1	24.294	1.7879
777	TGGGAATTGAACTCAGGACC	NA	20	17	2	11.7999	3.57581
778	TCTCTGTATAACCCTGGCTGTCC	NA	23	8	1	5.55291	1.7879
779	ACTCTGTAGACCAGGCTGGCCTTGAACT	NA	28	47	6	32.6234	10.7274
780	TGGAATTTACTCTGTAGACCAGGCT	NA	25	9	1	6.24703	1.7879
781	GAATTTACTCTGTAGACCAGGCTGGCCT	NA	28	12	0	8.32937	0
782	AATTTACTCTGTAGACCAGGCTGGCCT	NA	27	7	0	4.8588	0
783	ATTTACTCTGTAGACCAGGCTGGCC	NA	25	5	2	3.47057	3.57581
784	TCGAACTCAGAAATCTGCCTCTGCC	NA	25	30	0	20.8234	0
785	TCGAACTCAGAAATCTGCCTCTGCCT	NA	26	192	0	133.27	0
786	CTCACTTTGTAGACCAGGC	NA	19	185	5	128.411	8.93952
787	GGAACTCACTCTGTAGACCAGGCTGGC	NA	27	20	0	13.8823	0
788	TCACTCTGTAGACCAGGCTGGCCTCT	NA	26	39	5	27.0704	8.93952
789	TCTGCTCCTGTAACCCTGCCT	NA	21	14	0	9.7176	0
790	TGCTCCTGTAACCCTGCC	NA	18	8	0	5.55291	0
791	TGCTCCTGTAACCCTGCCT	NA	19	26	0	18.047	0
792	CTCGAACTCAGAAATCCACCTGCCTCT	NA	27	17	0	11.7999	0
793	TGTCCTTTCCATGTGCCTCAGTTGGTC	NA	27	13	2	9.02348	3.57581
794	TCACTCTGTAGACCAGGCTGACC	NA	23	131	4	90.9289	7.15161
795	TTGCTGGGAATTGAAC	NA	16	15	0	10.4117	0
796	TTAGTCAGGGTTCTCTAGAGTC	NA	22	33	1	22.9058	1.7879
797	CCATTCTGTATTTCCTTCACCTTCAGCC	NA	28	27	0	18.7411	0
798	TGACTTTAATCACAGGACATGGTAGT	NA	26	6	0	4.16468	0
799	TGAAACTGTACCATATATCGAGCGCT	NA	26	8	0	5.55291	0
800	TACTGCCTTCTGAAGAACTCTGCCCC	NA	26	65	2	45.1174	3.57581
801	TAAGACCAGTGAATTCCATGATCGT	NA	25	15	3	10.4117	5.36371
802	TGAATTCCATGATCGTGAGCCCACT	NA	25	7	0	4.8588	0
803	AATTCCATGATCGTGAGCCCACTGT	NA	25	10	0	6.94114	0
804	TATCCACTTGATTATTGAACTCCTCCTC	NA	28	59	2	40.9527	3.57581
805	TAGATCGTTTACTTGTGTCTGGAGCCT	NA	27	18	4	12.4941	7.15161
806	TACAGAGTGAGTTCCAGGAC	NA	20	123	5	85.376	8.93952
807	GAGATCTCTGAGTTCAAGG	NA	19	8	1	5.55291	1.7879
808	CAAGGCCAGTCTGGGC	NA	16	7	0	4.8588	0
809	TTTTTTTGAGACAGGG	NA	16	6	0	4.16468	0
810	TGTAGTCCAACTCCCAACAATGGTCAGC	NA	28	90	10	62.4703	17.879
811	TCCCAACAATGGTCAGCAGCAGCTGT	NA	26	15	0	10.4117	0
812	AACTCACTCTGTAGACCAGGCTGGCCT	NA	27	20	1	13.8823	1.7879
813	CTTGAACTCAGAAATCTGCCTGCCTC	NA	26	15	0	10.4117	0
814	TTGAACTCAGAAATCTGCCTGCCTCTGC	NA	28	47	7	32.6234	12.5153
815	TCCTTAAACAGCCTA	NA	15	41	0	28.4587	0
816	TGCATGGTGTATGACTGTGGGCCCGAGA	NA	28	19	26	13.1882	46.4855
817	TCACTTTGTAGACCAGGCTGGCCTC	NA	25	118	9	81.9054	16.0911
818	TGCTTTTGCATACTATTTGAGTCTGGG	NA	27	13	0	9.02348	0
819	TGCTTTTGCATACTATTTGAGTCTGGGG	NA	28	73	22	50.6703	39.3339
820	GTCAACTAACCTGGACCCTTGGGGGCT	NA	27	11	2	7.63525	3.57581
821	GTCAACTAACCTGGACCCTTGGGGGCTC	NA	28	99	5	68.7173	8.93952
822	ATGAAATTCAGGACAATCT	NA	19	69	8	47.8939	14.3032
823	TTCTCGGCCGGGGTTCACTCACCTTGC	NA	27	6	0	4.16468	0
824	TAAGATCAACGGAAAAGAGTTTGAAGGC	NA	28	12	5	8.32937	8.93952
825	TAGGACATCAAGAACAGGGAAGGATAGA	NA	28	5	5	3.47057	8.93952
826	TATTGAACCCTCTACCTCACCT	NA	22	20	19	13.8823	33.9702
827	TGAGCAAATGAACTTATTTGGCCC	NA	24	16	0	11.1058	0
828	TTATCCAAAACATCCAATTTTACAGTTT	NA	28	10	0	6.94114	0
829	ATAACAGTAAGAAACC	NA	16	5	1	3.47057	1.7879
830	ATGGGATTGTGGTATATAC	NA	19	27	3	18.7411	5.36371
831	TATTGTGTCAGATTCCTGTTATGTGGTT	NA	28	15	4	10.4117	7.15161
832	TTTGGATACCAGAAAGACTCACCCGAAA	NA	28	7	10	4.8588	17.879
833	TGAACAGATCCTTCGAGAATTGAGACT	NA	27	7	2	4.8588	3.57581
834	TTTCTCTGTATAGTCCTGGCTGTC	NA	24	9	0	6.24703	0
835	TGGCCTCGAACTCAGAAATCTGCCTGCC	NA	28	54	0	37.4822	0
836	CGAACTCAGAAATCTGCCTGCCTCTGC	NA	27	34	3	23.5999	5.36371
837	ACTCTGTAGACCAGGCTGGCCT	NA	22	140	10	97.176	17.879
838	TTCTCTGTATAGCCCTGGC	NA	19	84	1	58.3056	1.7879
839	TTGCATTTCCCTGATAACTAAGGA	NA	24	28	6	19.4352	10.7274
840	TTGCATTTCCCTGATAACTAAGGATG	NA	26	192	10	133.27	17.879
841	TGAGCATCCACTTCTGTATTTGCCAGGC	NA	28	12	0	8.32937	0
842	TGTAAATTCCTGCACA	NA	16	7	23	4.8588	41.1218
843	TTGGAAAAAAAAAACTCA	NA	18	8	0	5.55291	0
844	TTCTACTGGACCTGAGATTATTCGGCGG	NA	28	7	2	4.8588	3.57581
845	TAGATTCCAGGCAGAACTATTGAGC	NA	25	6	2	4.16468	3.57581
846	TGGAACTCACTCTGTAGACCAGGCTGGC	NA	28	405	33	281.116	59.0008
847	TCACTCTGTAGACCAGGCTGGCCTTGA	NA	27	30	13	20.8234	23.2427
848	CCATTGGACTTGCAAACTT	NA	19	26	0	18.047	0
849	TCTTCCAGAGGTCCTGAGT	NA	19	101	47	70.1055	84.0315
850	TACTCAGGATATTTTCTAGTTCCATCC	NA	27	10	0	6.94114	0
851	TTACAAGGTATGTTTGGCC	NA	19	17	1	11.7999	1.7879
852	GTTGCTTCTTTGGTTGGTC	NA	19	20	0	13.8823	0
853	TTAAGCAATAGGTCGCTGGCCATT	NA	24	7	0	4.8588	0
854	CTAGACTCTTCCCAGT	NA	16	140	5	97.176	8.93952
855	TGTGCTCTGCCTTCCCCGTGACGTC	NA	25	53	3	36.788	5.36371
856	CAGAAGATTCTGGTCTGTGGTGTTCT	NA	26	6	0	4.16468	0
857	TTATTATTATTATTATTATTATTGGAT	NA	27	9	1	6.24703	1.7879
858	TATTATTATTATTATTGGATATTTTCTT	NA	28	0	6	0	10.7274
859	TGAAATGAGTTCCTTGGTCAGAAGCA	NA	26	8	0	5.55291	0
860	TCAACACAAAGAATA	NA	15	17	30	11.7999	53.6371
861	AGTGAAAGATCTGTATGAT	NA	19	43	3	29.8469	5.36371
862	TAAAGCTCTAAAACCATAGACTGTCTCT	NA	28	11	0	7.63525	0
863	TTGGCTTGGTGCTTCTAA	NA	18	9	26	6.24703	46.4855
864	TTCAGTTGAGGAAATGCCT	NA	19	21	4	14.5764	7.15161
865	TACAAAGTGAGTTCCAGGACAGCCAG	NA	26	17	3	11.7999	5.36371
866	TTAGAAGTGGGAACAAAAC	NA	19	11	6	7.63525	10.7274
867	ACCCCGGAGCTCTTGACTC	NA	19	148	1	102.729	1.7879
868	TGGCTGTCCTGGAACTCACT	NA	20	102	4	70.7996	7.15161
869	TTTCTCTGTGTAGCCCTGGCTGTCT	NA	25	8	3	5.55291	5.36371
870	TGAGTTCGAGGCTAGCCTGGTCT	NA	23	21	0	14.5764	0
871	TGGAACTCACTCCGTAGACCAGGCTGGC	NA	28	43	1	29.8469	1.7879
872	TCACTCCGTAGACCAGGCTGGCCT	NA	24	94	2	65.2467	3.57581
873	CCGTAGACCAGGCTGGCCT	NA	19	377	13	261.681	23.2427
874	ATTGGACATAGTACTACCGGAGGAT	NA	25	23	6	15.9646	10.7274
875	ATAGGTGGAACAACAATAT	NA	19	25	7	17.3528	12.5153
876	TTTGCAATAGTGTTT	NA	15	8	29	5.55291	51.8492
877	TGTACACAATGTCCCAAGCTTCTGAC	NA	26	17	0	11.7999	0
878	TGTACACAATGTCCCAAGCTTCTGACC	NA	27	66	2	45.8115	3.57581
879	TGTACACAATGTCCCAAGCTTCTGACCT	NA	28	180	5	124.941	8.93952
880	TACAATAAAGCTCTAAAACCATAGACT	NA	27	52	12	36.0939	21.4548
881	AACCATAGACTGTCTCTGT	NA	19	10	0	6.94114	0
882	TTTCTCTGTATAGTCCTGGCTGT	NA	23	9	1	6.24703	1.7879
883	TCGAACTCAGAAATCTGCCTGCCT	NA	24	138	18	95.7877	32.1823
884	TGATAAGCATTTCTGTACT	NA	19	26	3	18.047	5.36371
885	TACAAACAACATTAAA	NA	16	44	18	30.541	32.1823
886	TGTTTACCACTTAGAACACAGGATGT	NA	26	89	20	61.7761	35.7581
887	TACCACTTAGAACACAGGATGTCAGCGC	NA	28	292	25	202.681	44.6976
888	TACTATGCTCGAAAACGATTGGTGATC	NA	27	12	0	8.32937	0
889	TGCTCGAAAACGATTGGTGATCCAGGAC	NA	28	7	0	4.8588	0
890	TAAGTACAACACACCCAAATATAGGATG	NA	28	5	1	3.47057	1.7879
891	TGCCCGTATAGAAGGGGATATGATCGTC	NA	28	7	0	4.8588	0
892	TAGAAGGGGATATGATCGTCTGTGC	NA	25	4	8	2.77646	14.3032
893	TAGAAGGGGATATGATCGTCTGTGCAGC	NA	28	10	4	6.94114	7.15161
894	TAAGAAAGCTCATGCTGCTATCCGAGA	NA	27	6	3	4.16468	5.36371
895	TTGATTTTTTTCTGCAG	NA	17	5	1	3.47057	1.7879
896	TGATTTTTTTCTGCAG	NA	16	5	18	3.47057	32.1823
897	TCACATTTTCTGTATCCATTCCTCTGTT	NA	28	11	0	7.63525	0
898	TCTAAAAAAACCTGC	NA	15	6	2	4.16468	3.57581
899	CAACATCCTTAATCATCAG	NA	19	23	2	15.9646	3.57581
900	GCCCTGGCTGTTCTGGAAC	NA	19	252	1	174.917	1.7879
901	CCAACATATATAAAGAACTCAAGAAGGT	NA	28	12	1	8.32937	1.7879
902	TCCCATCCCTGTAACTCTTTCAGACA	NA	26	14	0	9.7176	0
903	TTGAGTTCTTTATATATGTTGGATATT	NA	27	8	0	5.55291	0
904	TTACACTTCCATACTGCTGTTCATCACC	NA	28	17	2	11.7999	3.57581
905	CAGAAATTCGCCTGCCTCTGCCT	NA	23	8	0	5.55291	0
906	TGAGACTTTGTAAGAC	NA	16	10	0	6.94114	0
907	TGAAGATTTCTAGGC	NA	15	6	0	4.16468	0
908	TCAAGGATAAAAGAACCTCTGG	NA	22	45	94	31.2351	168.063
909	ACAAGAAACACAAAGAATGGAC	NA	22	4	4	2.77646	7.15161
910	ACAAGAAACACAAAGAATGGACAGCAAG	NA	28	5	1	3.47057	1.7879
911	CAAGAAACACAAAGAATGGACAGCAAGT	NA	28	11	13	7.63525	23.2427
912	TAGGTACCTGTCCACAAGATCTATAGCT	NA	28	36	3	24.9881	5.36371
913	TAGCTATTTGTTCTTAACTGGG	NA	22	6	0	4.16468	0
914	TAGCTATTTGTTCTTAACTGGGGG	NA	24	13	4	9.02348	7.15161
915	TAGCTATTTGTTCTTAACTGGGGGT	NA	25	38	19	26.3763	33.9702
916	TTTCTTTACCTGGAACTTGCTCTATACC	NA	28	68	8	47.1997	14.3032
917	TTCTTTACCTGGAACTTGCTCTATACC	NA	27	55	2	38.1763	3.57581
918	TCTTTACCTGGAACTTGCTCTATACC	NA	26	28	0	19.4352	0
919	TAAATAAATCTTTGGGCTGGAGTGA	NA	25	3	3	2.08234	5.36371
920	TTCCACCAGAGAACTCCTAAGCCT	NA	24	17	1	11.7999	1.7879
921	CAAGCTATCCTGGAAC	NA	16	20	1	13.8823	1.7879
922	TGCCTTTCGCCATCTGGTAATCTCTGGC	NA	28	20	0	13.8823	0
923	TGTTCCTCCTGTGATTCTGTTAGCCT	NA	26	23	4	15.9646	7.15161
924	TGTTCCTCCTGTGATTCTGTTAGCCTC	NA	27	14	1	9.7176	1.7879
925	TTCCTCCTGTGATTCTGTTAGCCT	NA	24	16	3	11.1058	5.36371
926	TTCCTCCTGTGATTCTGTTAGCCTCTGT	NA	28	13	0	9.02348	0
927	TTGAACTCAGAAATCCACC	NA	19	9	0	6.24703	0
928	TAACTGGGAGGAGTCTAGCCT	NA	21	5	2	3.47057	3.57581
929	CAGGCTGGCCTCGAACTCAG	NA	20	14	0	9.7176	0
930	ACCATGACCAAGGCAACTCT	NA	20	14	0	9.7176	0
931	TGGAAGAGACGCTGCTGGTTCGGAGCTC	NA	28	6	1	4.16468	1.7879
932	TGGTTCGGAGCTCCATAAAATAAAGGAT	NA	28	6	0	4.16468	0
933	TAAAATAAAGGATAAAGGAAATTCATA	NA	27	2	16	1.38823	28.6065
934	TCTCTGTATAGCCCTGGCTGTCCTGGAA	NA	28	24	2	16.6587	3.57581
935	GTTCCAGGACAGCCAAGGC	NA	19	5	1	3.47057	1.7879
936	TACCCATAAGTTCTGTGACT	NA	20	7	0	4.8588	0
937	TGAAGATGTAGAACTCTCAGCCCCT	NA	25	9	5	6.24703	8.93952
938	TGATAATGGACTGAACCTCTGAACCTGT	NA	28	6	5	4.16468	8.93952
939	TCTGATCCCCTGGAGC	NA	16	98	3	68.0232	5.36371
940	TGGAACTCACTTTGTAGACCAGGATGGC	NA	28	9	0	6.24703	0
941	TTCTAATAACCTCATGTAAT	NA	20	0	7	0	12.5153
942	TAATAACCTCATGTAAT	NA	17	11	12	7.63525	21.4548
943	TATTGTAGAAAGGCAGGGGGAAAGAGAG	NA	28	19	38	13.1882	67.9403
944	GTTCCAGGACAGCCAGGGC	NA	19	164	3	113.835	5.36371
945	TCACTCTGTAGATCAGGCTGGCCT	NA	24	31	13	21.5175	23.2427
946	CTCTGTAGACCAGGCTGGCCTTGAACT	NA	27	17	5	11.7999	8.93952
947	TTGTGTGTCAACTTGACACAAGC	NA	23	3	7	2.08234	12.5153
948	TGAACTCACTTTGTAGACCAGGCTGGCC	NA	28	19	0	13.1882	0
949	TTGAACTCAGAAATCTGCC	NA	19	27	0	18.7411	0
950	TCAGAAATCTGCCTGCCTC	NA	19	114	0	79.129	0
951	TCAGAAATCTGCCTGCCTCTGCCTCCC	NA	27	68	0	47.1997	0
952	TGCTCTTATAGAACCAAGACTACCAGCC	NA	28	13	1	9.02348	1.7879
953	TTATAGAACCAAGACTACCAGCCCAGAG	NA	28	12	2	8.32937	3.57581
954	AGCCTGCTCTTATAGAACC	NA	19	19	0	13.1882	0
955	ATAATAGCCAGAAGCTGGAAAGAACCC	NA	27	26	14	18.047	25.0306
956	TGAGAATTCTTTGTTTAGCTCTGAACC	NA	27	31	6	21.5175	10.7274
957	CCCGGATCCCTCTGAGACT	NA	19	10	0	6.94114	0
958	ATGTAGATCAGGCTGGCCT	NA	19	197	35	136.74	62.5766
959	CGGGGGCTGGAGAGATGGC	NA	19	9	0	6.24703	0
960	TACAGTCGGCAGCCCAATTCCCAAC	NA	25	14	3	9.7176	5.36371
961	TATACTGCCTTCTGAAGAACTCTGCCCC	NA	28	24	0	16.6587	0
962	TGGCTGTGAAATGAGTTCCTTGGTCAGA	NA	28	5	2	3.47057	3.57581
963	TCCAATGTAGTCAACCTGCC	NA	20	6	0	4.16468	0
964	TTGAACTCCTCCTCAGCTGAAGTCACC	NA	27	8	0	5.55291	0
965	TTTAACTGTCGACACACTCTGAGGCT	NA	26	9	0	6.24703	0
966	TAGCAACTTTTAGATCGTTTACTTGTGT	NA	28	8	0	5.55291	0
967	TGGAAGTCCAAGGATCTAGCAGTTACTC	NA	28	29	2	20.1293	3.57581
968	TGAGATTCATTCAACTTAATTAACTGTA	NA	28	12	1	8.32937	1.7879
969	TCTGCAGGCAAAACACT	NA	17	32	0	22.2116	0
970	TCACAGGTGAGCCTTCCAATTCTGGAT	NA	27	11	3	7.63525	5.36371
971	TGAGCCTTCCAATTCTGGATTGTAGT	NA	26	38	0	26.3763	0
972	TGAGCCTTCCAATTCTGGATTGTAGTT	NA	27	320	8	222.116	14.3032
973	CTCGAACTCAGAAATCCGCCTGC	NA	23	7	2	4.8588	3.57581
974	CTCGAACTCAGAAATCCACCTGCCT	NA	25	85	4	58.9997	7.15161
975	TTTCTATATAGCTGTAACTACC	NA	22	5	1	3.47057	1.7879
976	AGATTATTTGTTTACCACTTAGAAC	NA	25	6	0	4.16468	0
977	TGGGATTTGAACTCAGGACCTT	NA	22	32	18	22.2116	32.1823
978	TGCTTTCTTATAGAACTCAAGACTACC	NA	27	20	2	13.8823	3.57581
979	TTCCCGTAAAGCAGACTGTT	NA	20	19	0	13.1882	0
980	TTTTACCTTGGTGCAGTTAGACAGGCTC	NA	28	15	1	10.4117	1.7879
981	TAGGCCATATTGAACCCTCTACCTCACC	NA	28	24	0	16.6587	0
982	TTAATGAGCAAATGAACTTATTTGGCCC	NA	28	79	8	54.835	14.3032
983	TGAGCAAATGAACTTATTTGGCCCAGT	NA	27	7	1	4.8588	1.7879
984	ATACTGATGGATCAAAAACTGGCATA	NA	26	6	4	4.16468	7.15161
985	TACTGATGGATCAAAAACTGGCATAGGT	NA	28	193	19	133.964	33.9702
986	TTGCTGTGGATTAGTGTTGCTTCTT	NA	25	3	3	2.08234	5.36371
987	TGGAACTCACTTTGTAGACCAGGCT	NA	25	65	1	45.1174	1.7879
988	TGGATTTCTGAGTTCGAGGCCAGCCT	NA	26	158	18	109.67	32.1823
989	TAGAATTGAAGACCCAGAAATGAACCC	NA	27	67	17	46.5056	30.3944
990	CAATGTCCCAAGCTTCTGACCTTCAGGC	NA	28	18	1	12.4941	1.7879
991	TGACCTTCAGGCTAGACTCCTCCCAGTT	NA	28	50	2	34.7057	3.57581
992	ACCTTCAGGCTAGACTCCTCCCAGT	NA	25	7	0	4.8588	0
993	CAGGCTAGACTCCTCCCAGT	NA	20	12	1	8.32937	1.7879
994	TATTAAACTATTGATTTCTTTGCCT	NA	25	9	2	6.24703	3.57581
995	TCGTGCCCCACGTTGGGCGCCA	NA	22	7	0	4.8588	0
996	AGCTTTCATAGGACCAAGGACCTCTCC	NA	27	17	1	11.7999	1.7879
997	TTTCATAGGACCAAGGACCTCTCCTTCC	NA	28	13	0	9.02348	0
998	TTGACTGTCCTGGAAC	NA	16	8	0	5.55291	0
999	TTCCAATTCCGGATTGTAGTTCATTCC	NA	27	13	1	9.02348	1.7879
1000	TACTACCCATTCTGTATTTCCTTCACCT	NA	28	74	0	51.3644	0
1001	AGACTGAGTAACTGCTAGATCCTTGGAC	NA	28	17	5	11.7999	8.93952
1002	TTCCCTGAACTGTAGAGTG	NA	19	9	2	6.24703	3.57581
1003	CACGATCATGGAATTCACT	NA	19	22	1	15.2705	1.7879
1004	TGCTAGATCCTTGGACTTCCATTCACAG	NA	28	6	0	4.16468	0
1005	TCTGTGACTCTAGAGAACC	NA	19	110	14	76.3525	25.0306
1006	TCAACTAACCTGGACCCTTGG	NA	21	19	0	13.1882	0
1007	ACCAGAGAACTCCTAAACC	NA	19	36	3	24.9881	5.36371
1008	TTCCCAACAATGGTTCAGTAGTAGCT	NA	26	9	1	6.24703	1.7879
1009	TTCCCAACAATGGTTCAGTAGTAGCTGT	NA	28	32	2	22.2116	3.57581
1010	TCACTCTGTAGACCAAGCTGGCCT	NA	24	41	5	28.4587	8.93952
1011	ATGGATACAGAAAATGTGG	NA	19	28	13	19.4352	23.2427
1012	ATAGGTGGAACAACATTAT	NA	19	27	4	18.7411	7.15161
1013	TGCTGTTCTATTCAGGAATTTTTCCCCT	NA	28	8	2	5.55291	3.57581
1014	TCGAACTCAGAAATCTGCCTGCCTCTGC	NA	28	230	3	159.646	5.36371
1015	CTTGGTCAGGATGTTT	NA	16	7	0	4.8588	0
1016	TACACTGTAGCTGTCTTCAGACACTCC	NA	27	13	2	9.02348	3.57581
1017	CTGTATAGCCCTGGCTGTCCTGGAACTC	NA	28	10	0	6.94114	0
1018	TTACTCTGTAGACCAGGCTGGCCTTGAA	NA	28	23	3	15.9646	5.36371
1019	CTTGAACTCAGAAATCTGCC	NA	20	23	2	15.9646	3.57581
1020	TGATTTTGTTCAATTCCATTACCTGTT	NA	27	2	4	1.38823	7.15161
1021	TCACAAAAGAACTCACATGATATGCACT	NA	28	7	0	4.8588	0
1022	TCAACTAACCTGGACCCTTGGGGCTCTC	NA	28	64	0	44.4233	0
1023	ATGGATTGGCAGGATTAAT	NA	19	5	2	3.47057	3.57581
1024	TACAAGATATCTGCGCACC	NA	19	8	0	5.55291	0
1025	CCCCTTCTAAGAAGGATTCTGAGCTTCT	NA	28	18	1	12.4941	1.7879
1026	CATGCGCAGATTATTTGTTTACCACTT	NA	27	8	28	5.55291	50.0613
1027	TCGGGCTGCTGAAGCACAC	NA	19	19	3	13.1882	5.36371
1028	TTGTTCTTTCTTGGGGCTATGGCCACTC	NA	28	19	4	13.1882	7.15161
1029	TGTTCTTTCTTGGGGCTATGGCCACT	NA	26	9	4	6.24703	7.15161
1030	TGTTCTTTCTTGGGGCTATGGCCACTC	NA	27	17	2	11.7999	3.57581
1031	TTGCTCTGAATCTCCAAAAATACGCTCT	NA	28	83	1	57.6115	1.7879
1032	TGAATCTCCAAAAATACGCTCTGC	NA	24	31	1	21.5175	1.7879
1033	TCCAAAAATACGCTCTGCTGCCTCT	NA	25	6	0	4.16468	0
1034	TCTGATTCAGAACTACTAAGAAC	NA	23	7	0	4.8588	0
1035	TATTTCCTCTTTGCTCCTACTCTCTC	NA	26	10	6	6.94114	10.7274
1036	TTTACTTCTGATAGATTGCCCTGAAT	NA	26	38	3	26.3763	5.36371
1037	TTCTGATAGATTGCCCTGAATTTCATCC	NA	28	124	6	86.0701	10.7274
1038	TTCTGATAGACTGTCTTGAATTTCGTT	NA	27	43	40	29.8469	71.5161
1039	TAGACTGTCTTGAATTTCGTTAGAAAGT	NA	28	104	33	72.1879	59.0008
1040	TGAATTTCGTTAGAAAGTTCAAGACC	NA	26	21	3	14.5764	5.36371
1041	CCCAGCTGAAGAGTTCTGAATTCACGC	NA	27	32	3	22.2116	5.36371
1042	TGAAGAGTTCTGAATTCACGCAG	NA	23	19	13	13.1882	23.2427
1043	GCTGAGGAGTTCTGAATCCAGGC	NA	23	7	0	4.8588	0
1044	TTCTCAACAGTCTGTTTTACGGGAACA	NA	27	4	3	2.77646	5.36371
1045	TGTTTTACGGGAACACTTCATTACCATG	NA	28	17	6	11.7999	10.7274
1046	ATCCCGGGTTTCGGCACCA	NA	19	5	1	3.47057	1.7879
1047	TGTCGTCACGGGGAAG	NA	16	40	1	27.7646	1.7879
1048	TAGTGGAAAACTACCCTTGGCACATGT	NA	27	121	34	83.9878	60.7887
1049	TGGAAAACTACCCTTGGCA	NA	19	18	0	12.4941	0
1050	CACTTAGAACACAGGATGTCAGCGCC	NA	26	198	8	137.435	14.3032
1051	TAGAACACAGGATGTCAGCGCC	NA	22	72	5	49.9762	8.93952
1052	TGAATTTGGTTTTATCA	NA	17	5	8	3.47057	14.3032
1053	GAAGCTGTAACATTGAAATTGCC	NA	23	5	1	3.47057	1.7879
1054	TAAAATAGTCTTTTAAT	NA	17	16	169	11.1058	302.156
1055	TTCTATTCCATTGATCTACCTGTCTC	NA	26	16	0	11.1058	0
1056	TTCTATTCCATTGATCTACCTGTCTCTC	NA	28	265	3	183.94	5.36371
1057	TATTCCATTGATCTACCTGTCTCTC	NA	25	10	0	6.94114	0
1058	TTTCAAGAAAGAAAA	NA	15	6	20	4.16468	35.7581
1059	ATCAATGGAATAGAATTGAAGACC	NA	24	8	0	5.55291	0
1060	CTGAGAAGCACCTAAAGAA	NA	19	9	1	6.24703	1.7879
1061	CCCAGAAGCTCAGAATACC	NA	19	5	2	3.47057	3.57581
1062	TAAAACCATAGACTGTCTCTGTTCA	NA	25	52	2	36.0939	3.57581
1063	CTAATTCGTTGAAGAATTGAGT	NA	22	0	12	0	21.4548
1064	TAAGTAATCACTCTGCAGACTAGCCCT	NA	27	27	2	18.7411	3.57581
1065	TAGCTTTTTGTAGACTGGTTGGCTGT	NA	26	14	2	9.7176	3.57581
1066	TAGCTTTTTGTAGACTGGTTGGCTGTT	NA	27	9	6	6.24703	10.7274
1067	CAGAGCTCTTGACTCTAGC	NA	19	7	0	4.8588	0
1068	AGGAAATTCAAGACAGTCT	NA	19	56	5	38.8704	8.93952
1069	AAGAGTTTGAAGGCATCCTTGATACC	NA	26	2	7	1.38823	12.5153
1070	TATACTGATGGATCAAAAACTGGCATA	NA	27	93	9	64.5526	16.0911
1071	TGATGGATCAAAAACTGGCATAGGTGCC	NA	28	9	0	6.24703	0
1072	AGAAAAGAAGCCCGTGACATTGTTACTC	NA	28	12	0	8.32937	0
1073	AACCCAAACTCCTTAAGAC	NA	19	26	0	18.047	0
1074	TGGACGTAACCCACCTGAC	NA	19	31	4	21.5175	7.15161
1075	TTGGATACCAGAAAGACTCACCCGAAAA	NA	28	6	9	4.16468	16.0911
1076	CTAAGTGGTAAACAAATAATCTGC	NA	24	5	3	3.47057	5.36371
1077	CCCAGACACTGAAACAAGA	NA	19	16	1	11.1058	1.7879
1078	TCAGAAATCTGCCTGCCT	NA	18	14	1	9.7176	1.7879
1079	TGTAGACAATGTCCCAAGCTTCTGACC	NA	27	25	2	17.3528	3.57581
1080	TGACCTTCAGGCTAGACTC	NA	19	56	1	38.8704	1.7879
1081	AAGGAACTCACACAATATG	NA	19	65	5	45.1174	8.93952
1082	TGAGAAACGGCAAAGGATTTT	NA	21	2	10	1.38823	17.879
1083	AAGGGTTTATTCGGCT	NA	16	90	3	62.4703	5.36371
1084	CCCAGAAACTTAGAATATC	NA	19	61	6	42.341	10.7274
1085	TAGCATAATTAGGTATTTACTAAAGGAC	NA	28	6	1	4.16468	1.7879
1086	TTTTAATAAGAGCAATAGGCCACCCA	NA	26	22	1	15.2705	1.7879
1087	TACTGCAGTGCTTAGCCGTGCAACT	NA	25	13	2	9.02348	3.57581
1088	TCTCTCCTAGTTTGGGCCT	NA	19	210	15	145.764	26.8185
1089	CTCCAAATAATATCAATCCCACCCATT	NA	27	7	0	4.8588	0
1090	TGTAACATATACTGAGAAAGACT	NA	23	6	0	4.16468	0
1091	CCAGAGGTGCGGCTTGCTC	NA	19	66	1	45.8115	1.7879
1092	TCTCCAAAAATACGCTCTGCTGCCT	NA	25	51	1	35.3998	1.7879
1093	TCCCCGCTTTACTTCTGATAGATTGCCC	NA	28	7	0	4.8588	0
1094	TTCTGATAGATTGCCCTGAATTTCATC	NA	27	39	1	27.0704	1.7879
1095	TTCCCACTTTACTTCTGATAGACTGTCT	NA	28	114	3	79.129	5.36371
1096	TAGAAAGTTCAAGGCCAGACGTACC	NA	25	36	4	24.9881	7.15161
1097	TACTTACGGGTACCCTGTTCCCCAGC	NA	26	25	23	17.3528	41.1218
1098	TTCTCAACAGTCTGTTTTACGGGAACAC	NA	28	38	13	26.3763	23.2427
1099	TCTGTTTTACGGGAACACTTCATTACC	NA	27	10	1	6.94114	1.7879
1100	CTCGAACTCAGAAATCTGCCT	NA	21	43	3	29.8469	5.36371
1101	AAAGGCTAGGCTCACAACC	NA	19	22	0	15.2705	0
1102	CTGTAGACCAGGCTGGCCT	NA	19	0	156	0	278.913
1103	TTGTCTCTGTAACTCCTTCCATGGGT	NA	26	16	2	11.1058	3.57581
1104	TTTCTGCAAGGCAAAAGAC	NA	19	23	17	15.9646	30.3944
1105	TATGGTTTTAGAGCTTTATTG	NA	21	43	25	29.8469	44.6976
1106	TATGGAATGGAGAGCTCTTTGGCATGA	NA	27	6	4	4.16468	7.15161
1107	TCAATTAACAAAAGTTGTCCAGGGACCT	NA	28	29	2	20.1293	3.57581
1108	ACATGTTTTAATTGCGGAAAGCCTGG	NA	26	10	0	6.94114	0
1109	TGGTCTGTAAGCTTAAGGC	NA	19	7	0	4.8588	0
1110	TATGCTTAGGCAATAGGTCGCT	NA	22	7	0	4.8588	0
1111	TACACAGATCTGAGGTT	NA	17	9	0	6.24703	0
1112	CTGTGACGAAAGGATGGAC	NA	19	8	0	5.55291	0
1113	TCACTTTGTAGACCAGACTGGCCT	NA	24	90	3	62.4703	5.36371
1114	AGTAGCTGGATATAAAATT	NA	19	7	0	4.8588	0
1115	GAAGTAGCTGGATATAAAA	NA	19	7	1	4.8588	1.7879
1116	TTAAATCACTCATTTCC	NA	17	14	6	9.7176	10.7274
1117	TGAAGACCCAGAAATGAACCCACACACC	NA	28	54	5	37.4822	8.93952
1118	TCCTCCTGTGATTCTGTTAGCCTCT	NA	25	7	0	4.8588	0
1119	TGTTCCTCCTGTGATTCTGTTAGCCTCT	NA	28	13	0	9.02348	0
1120	CCAACTGTAAGGCATT	NA	16	115	1	79.8231	1.7879
1121	TTAGTTAGGGTTTTAC	NA	16	8	2	5.55291	3.57581
1122	TCTCTTATAGAACCAAGACTACCAGCCC	NA	28	30	0	20.8234	0
1123	TCTGATATTTTGCTCA	NA	16	7	0	4.8588	0
1124	TTTCTCTGTATAGCCCTAGCTGTCC	NA	25	4	3	2.77646	5.36371
1125	TCTGGTGTAATTCTAATAGTCCTGCCT	NA	27	4	2	2.77646	3.57581
1126	CTGTATAGCTCTGGCTGTCCT	NA	21	7	0	4.8588	0
1127	TGGTAAACAAATAATCTGC	NA	19	36	17	24.9881	30.3944
1128	TTCCCGTAAAGCAGACTGTTAAGAAG	NA	26	38	3	26.3763	5.36371
1129	AGACTGTTAAGAAGGATTCAACT	NA	23	9	1	6.24703	1.7879
1130	AGAAAGATTGCAGAGCTCCAGATAAAC	NA	27	50	4	34.7057	7.15161
1131	CCGACTTCCTACTAATGCCT	NA	20	20	0	13.8823	0
1132	CGGAAAAGAGTTTGAAGGC	NA	19	6	2	4.16468	3.57581
1133	TACCTTAAATGATTTTCAAAAGCTGTT	NA	27	46	1	31.9292	1.7879
1134	TTGTGTCAGATTCCTGTTATGT	NA	22	11	0	7.63525	0
1135	TCAAGGACAGGGTATTGTTGAGCGTG	NA	26	5	1	3.47057	1.7879
1136	TGAACAAAAGTTTCCGGGATTGTGTGTT	NA	28	4	4	2.77646	7.15161
1137	GCTTGGACCTGTCGCTGAC	NA	19	70	2	48.588	3.57581
1138	ACTCTGTAGACCAGGCTGGCC	NA	21	50	3	34.7057	5.36371
1139	GACACTATTAATGATACTCTGCTGTGCT	NA	28	35	2	24.294	3.57581
1140	TATGAACTAACCAGTACCCCCAGAGCT	NA	27	13	1	9.02348	1.7879
1141	TCCAGAAACTTAGAATACT	NA	19	7	2	4.8588	3.57581
1142	CCCCGGAGCTCTTGAC	NA	16	22	0	15.2705	0
1143	TGGGACTCATGGCTCTAGC	NA	19	47	1	32.6234	1.7879
1144	TGGAAGTGTAAGCTGAATAAACCCTTTC	NA	28	140	71	97.176	126.941
1145	TTCTATTCCATTGGTCTACTTGTCTG	NA	26	15	0	10.4117	0
1146	TCACAATTGCTCTGTAGTAAAGCTTT	NA	26	17	1	11.7999	1.7879
1147	TCACAAAGGAACTCACACAATATGTACT	NA	28	6	1	4.16468	1.7879
1148	AGGGCTATACAGAAAAACC	NA	19	11	2	7.63525	3.57581
1149	AGAGAACTCCTAAACCTGA	NA	19	8	0	5.55291	0
1150	AAAAATGGGGCTCAGAACT	NA	19	48	4	33.3175	7.15161
1151	AATTCTGAATATCTATGCT	NA	19	15	0	10.4117	0
1152	CAGAGACAAAGTTTGGAGC	NA	19	34	6	23.5999	10.7274
1153	TCAAGAATCGACAAATGGGA	NA	20	6	0	4.16468	0
1154	TCACTCTGTAGAACAGGCTGGCCT	NA	24	18	13	12.4941	23.2427
1155	TTTGGTCCCCTTCAACCAGC	NA	20	7	0	4.8588	0
1156	TTTGGTCCCCTTCAACCAGCT	NA	21	5	3	3.47057	5.36371
1157	AAGCTGGAAAGAACCTAGATGCCCCT	NA	26	14	0	9.7176	0
1158	TGGCGTTCCCCTGTACTGAGGCATATA	NA	27	48	0	33.3175	0
1159	TAGAAGACATGTCCT	NA	15	16	2	11.1058	3.57581
1160	CCCCAGGTGGGCATCTGGCTG	NA	21	5	1	3.47057	1.7879
1161	CCAGGTGGGCATCTGGCTG	NA	19	61	2	42.341	3.57581
1162	CAGGTTCTCAGTCTCTGGCATCCC	NA	24	9	1	6.24703	1.7879
1163	TGAGATCCAACTGTAAGGCATTT	NA	23	19	0	13.1882	0
1164	TGTCATGACGACTGCCATCCTAGAGCGC	NA	28	6	0	4.16468	0
1165	TCTTTATCTTGTCGTCCATCACTTACC	NA	27	7	0	4.8588	0
1166	TATCTTGTCGTCCATCACTTACCTCACC	NA	28	12	0	8.32937	0
1167	TCTTGTCGTCCATCACTTACCTCACC	NA	26	7	0	4.8588	0
1168	TCTTGTCGTCCATCACTTACCTCACCT	NA	27	8	0	5.55291	0
1169	CAGAAATTCTAGGTCACCCTCTGACA	NA	26	23	0	15.9646	0
1170	CAGAAATTCTAGGTCACCCTCTGACATA	NA	28	13	2	9.02348	3.57581
1171	TTTTCAAAGGCATGGTATGACTA	NA	23	6	1	4.16468	1.7879
1172	TCGAACTCAGAAATCTGCCTGCCTCT	NA	26	79	2	54.835	3.57581
1173	TGGGAATTGAACTCAGGATCTC	NA	22	5	4	3.47057	7.15161
1174	TGCCTGTCTCTCAACATCCC	NA	20	7	0	4.8588	0
1175	TGAGAGAACACATGA	NA	15	3	34	2.08234	60.7887
1176	TGTCTCACATCCGATTGGTTATACTCTC	NA	28	27	0	18.7411	0
1177	TGTCTCACATCCGATTGGTTATACTCT	NA	27	41	1	28.4587	1.7879
1178	TTGTGCTCTGTCCAA	NA	15	16	7	11.1058	12.5153
1179	TCCATGAGATCCAACTGTAAGGCAT	NA	25	31	1	21.5175	1.7879
1180	TGTAAGCTGAATAAACCCTTTCCTCCCC	NA	28	14	0	9.7176	0
1181	TGAAGACTCTTTGCA	NA	15	6	1	4.16468	1.7879
1182	TGGACAAATGGACTG	NA	15	5	1	3.47057	1.7879
1183	CTCGAACTCAAAAATCTGCCTGCCT	NA	25	9	0	6.24703	0
1184	TTGAAGACAGGTAACA	NA	16	1	9	0.694114	16.0911
1185	TTGGCTGTCCTGGAAC	NA	16	74	1	51.3644	1.7879
1186	TCACTTTGTAGACCAAGCTGGCCT	NA	24	50	1	34.7057	1.7879
1187	TTGTAGACCAGGCTGGCC	NA	18	48	7	33.3175	12.5153
1188	CTCTGTATAGCCCTGGCTGTCC	NA	22	5	1	3.47057	1.7879
1189	TCGAACTCAGAAATCCGCC	NA	19	91	1	63.1644	1.7879
1190	GAGTTCCAGGACAGCCAGG	NA	19	10	2	6.94114	3.57581
1191	TAACCACTGAGCCATCTCACCAGCCCCA	NA	28	5	1	3.47057	1.7879
1192	TTTCATGTCACAGCCTTACCCGTCCT	NA	26	5	1	3.47057	1.7879
1193	TAAAAAATGAGAAGGCATTGGTGATC	NA	26	1	5	0.694114	8.93952
1194	TGAGTTTTGCAATCTGGAGGAGCAGC	NA	26	4	2	2.77646	3.57581
1195	TCAGAAATCTGCCTGCCTCTGCCTCCCA	NA	28	12	1	8.32937	1.7879
1196	CGAACTCAGAAATCTGCCT	NA	19	73	9	50.6703	16.0911
1197	TCCTGTCCTGACTTCCCT	NA	18	21	0	14.5764	0
1198	TCAGAAATCTGCCTGCCTCTGCCT	NA	24	221	6	153.399	10.7274
1199	TTTAATCCCAGCACTCGGGAGGCAGAGG	NA	28	5	13	3.47057	23.2427
1200	CAGAAGATTCTGGTCTGTTGTGTTCTTC	NA	28	46	5	31.9292	8.93952
1201	TATTTTACGACTACTTGTACTCTGCCT	NA	27	25	0	17.3528	0
1202	TTTCTCTGTATAGCCCTGGC	NA	20	43	0	29.8469	0
1203	CGAACTCAGAAATCCACCTGCC	NA	22	49	0	34.0116	0
1204	TCACTCTGTAGACCAGGCTGGCCTCG	NA	26	79	5	54.835	8.93952
1205	TAATATCAATCCCACCCATTCTTTAAAG	NA	28	12	5	8.32937	8.93952
1206	TGAGGCCTGTTTATCTATGACTGTAGTC	NA	28	4	2	2.77646	3.57581
1207	TTGAGCATTATACATCACCGTCATTAGG	NA	28	10	1	6.94114	1.7879
1208	TTATATTGTTTGGATACCACTTTACC	NA	26	13	0	9.02348	0
1209	TAAGTGGGTTTCTTACTGTTATTTG	NA	25	4	48	2.77646	85.8194
1210	TAAAATTGGATGTTTTGGATAATGGT	NA	26	61	37	42.341	66.1524
1211	TGAAAAGGAGGTAACTAAAACTGC	NA	24	4	7	2.77646	12.5153
1212	TCCTGTATCAGAAATTTGGACT	NA	22	6	0	4.16468	0
1213	TATCTGCTCCGGTATCAAGGATGCCT	NA	26	12	4	8.32937	7.15161
1214	AGGATGCCTTCAAACTCTTTTCCGTT	NA	26	8	2	5.55291	3.57581
1215	CTGTATTTCAGGGGAATGT	NA	19	50	23	34.7057	41.1218
1216	TGACAATCCATAACTCCAGGGT	NA	22	5	1	3.47057	1.7879
1217	TACTAAGCCCTGCAAGGTGAGTGAACC	NA	27	12	4	8.32937	7.15161
1218	TCGGCTCTATGATAACCCT	NA	19	78	3	54.1409	5.36371
1219	TCTGGAGCTCTGCAATCTTTCTTAAGA	NA	27	5	2	3.47057	3.57581
1220	TAAATGAGCTGTTCTACCAGAGGTGC	NA	26	74	46	51.3644	82.2436
1221	CAAAATCTGAGAAGGACTCCTGAGGT	NA	26	14	5	9.7176	8.93952
1222	CCTGGACGATCTTTGT	NA	16	42	0	29.1528	0
1223	TACCTTGTAAAGCTATTTCCCACTTTAC	NA	28	3	3	2.08234	5.36371
1224	TGTTCCCCAGCTGAAGAGTTCTGAAT	NA	26	16	0	11.1058	0
1225	TTATATATACTATCATATCATCTGAA	NA	26	2	4	1.38823	7.15161
1226	CGGGCGTGGTGGTGCACACC	NA	20	6	1	4.16468	1.7879
1227	TATGATAGTATATATAAGTGACCCT	NA	25	7	3	4.8588	5.36371
1228	TGGTTCAGTAGTAGCTGTGAATGGAAGT	NA	28	6	0	4.16468	0
1229	TTCCAATGTCCTTATATGGTCTCCAGC	NA	27	10	10	6.94114	17.879
1230	AAGGTCAGAAGCTTGGGAC	NA	19	161	6	111.752	10.7274
1231	ATGGAACTAGAAAATATCA	NA	19	8	24	5.55291	42.9097
1232	CTCTGTAGACCAGGCTGGCC	NA	20	23	1	15.9646	1.7879
1233	AGAGGATGGCCTTGTCTGG	NA	19	8	0	5.55291	0
1234	TGAACTGATGATATC	NA	15	4	2	2.77646	3.57581
1235	TCACTTTGTAGAACAGGCTGGCCT	NA	24	11	6	7.63525	10.7274
1236	TCCCTGGGACTAAACC	NA	16	8	0	5.55291	0
1237	AATCCAACTGTAAGGCATT	NA	19	9	0	6.24703	0
1238	TTGTAGATTATTTTCC	NA	16	32	30	22.2116	53.6371
1239	AAATAAATAAATAAA	NA	15	0	7	0	12.5153
1240	TTTCTCTGTATAGTCCTGGCTGATCC	NA	26	46	1	31.9292	1.7879
1241	TTTCTCTGTATAGTCCTGGCTGATCCT	NA	27	25	0	17.3528	0
1242	TCTCTGTATAGTCCTGGCTGATCCT	NA	25	17	0	11.7999	0
1243	TTGAACTCAGGACCTC	NA	16	11	1	7.63525	1.7879
1244	TGTGAAGAATTTAGT	NA	15	60	319	41.6468	570.341
1245	TTCTGTGACTCTAGAGAACC	NA	20	15	0	10.4117	0
1246	TAATCCCAGCTCTTGGGAAGCAGAGGC	NA	27	32	10	22.2116	17.879
1247	AACTTGACTACATCTGGAATTAACT	NA	25	120	17	83.2937	30.3944
1248	AACTTGACTACATCTGGAATTAACTAAA	NA	28	6	11	4.16468	19.6669
1249	TAGATCTGCTCTTCAC	NA	16	9	0	6.24703	0
1250	TATTGTAGAAAGGCAGGGGAAAGAGAGA	NA	28	7	0	4.8588	0
1251	TTTAATCCCAGCACTTGGGAAGCAGAGG	NA	28	1	12	0.694114	21.4548
1252	TGGAACTCACTTTGTAGACCAGGCTGG	NA	27	121	7	83.9878	12.5153
1253	TCAGAAACTTGTATCTCCCAGCCT	NA	24	98	3	68.0232	5.36371
1254	TTGGTGATGAACAGCAATG	NA	19	13	15	9.02348	26.8185
1255	AAGTGTGGACACTTTGCCC	NA	19	60	2	41.6468	3.57581
1256	TGGAACTCACTCTGTAGACCAGGCTAGC	NA	28	74	9	51.3644	16.0911
1257	TGTAAACATCCTCGAC	NA	16	512	64	355.386	114.426
1258	TGTAAACATCCTCGACTGG	NA	19	321	12	222.811	21.4548
1259	TGTAAACATCCTCGACTGGA	NA	20	17170	1607	11917.9	2873.16
1260	TGTAAACATCCTCGACTGGAA	NA	21	418	125	290.14	223.488
1261	TGTAAACATCCTCGACTGGAAG	miR-30a-5p	22	653	194	453.256	346.853
1262	TGTAAACATCCTCGACTGGAAGC	NA	23	3036	789	2107.33	1410.66
1263	TGTAAACATCCTCGACTGGAAGCT	NA	24	28837	3060	20016.2	5470.98
1264	GTAAACATCCTCGACTGGA	NA	19	12	1	8.32937	1.7879
1265	GTAAACATCCTCGACTGGAAGC	NA	22	17	1	11.7999	1.7879
1266	GTAAACATCCTCGACTGGAAGCT	NA	23	481	37	333.869	66.1524
1267	TAAACATCCTCGACTGG	NA	17	9	0	6.24703	0
1268	TAAACATCCTCGACTGGA	NA	18	679	0	471.303	0
1269	TAAACATCCTCGACTGGAA	NA	19	25	0	17.3528	0
1270	TAAACATCCTCGACTGGAAG	NA	20	40	0	27.7646	0
1271	TAAACATCCTCGACTGGAAGC	NA	21	248	0	172.14	0
1272	TAAACATCCTCGACTGGAAGCT	NA	22	2090	4	1450.7	7.15161
1273	CTTTCAGTCGGATGTTTGC	NA	19	27	9	18.7411	16.0911
1274	CTTTCAGTCGGATGTTTGCA	NA	20	18	4	12.4941	7.15161
1275	CTTTCAGTCGGATGTTTGCAG	NA	21	70	16	48.588	28.6065
1276	CTTTCAGTCGGATGTTTGCAGC	miR-30a-3p	22	1236	183	857.925	327.186
1277	CTTTCAGTCGGATGTTTGCAGCT	NA	23	63	14	43.7292	25.0306
1278	TTTCAGTCGGATGTTTGCAG	NA	20	20	1	13.8823	1.7879
1279	TTTCAGTCGGATGTTTGCAGC	NA	21	247	49	171.446	87.6073
1280	TTTCAGTCGGATGTTTGCAGCT	NA	22	34	4	23.5999	7.15161
1281	TGGAAGTGTAAGCTGAATAAACCCTTT	NA	27	9	10	6.24703	17.879
1282	TGTAAACATCCTACACTCT	NA	19	4	4	2.77646	7.15161
1283	TGTAAACATCCTACACTCTC	NA	20	16	6	11.1058	10.7274
1284	TGTAAACATCCTACACTCTCA	NA	21	25	39	17.3528	69.7282
1285	TGTAAACATCCTACACTCTCAG	NA	22	80	27	55.5291	48.2734
1286	TGTAAACATCCTACACTCTCAGC	miR-30c-5p	23	2705	637	1877.58	1138.89
1287	TGTAAACATCCTACACTCTCAGCT	NA	24	22789	2359	15818.2	4217.66
1288	TGTAAACATCCTACACTCTCAGCTG	NA	25	9	0	6.24703	0
1289	TGTAAACATCCTACACTCTCAGCTGT	NA	26	36	0	24.9881	0
1290	TAAACATCCTACACTCTCAG	NA	20	10	0	6.94114	0
1291	TAAACATCCTACACTCTCAGC	NA	21	264	0	183.246	0
1292	TAAACATCCTACACTCTCAGCT	NA	22	1831	0	1270.92	0
1293	CTGGGAGAAGGCTGTTTACT	NA	20	5	2	3.47057	3.57581
1294	CTGGGAGAAGGCTGTTTACTC	NA	21	15	3	10.4117	5.36371
1295	CTGGGAGAAGGCTGTTTACTCT	miR-30c-2-3p	22	95	27	65.9408	48.2734
1296	TGGGAGAAGGCTGTTTACTCT	NA	21	8	0	5.55291	0
1297	TAGTAGCTCTGAAGCAAGTGAAGAAT	NA	26	2	4	1.38823	7.15161
1298	TTATCCAAAACATCCAATCTTACAGTTT	NA	28	11	4	7.63525	7.15161
1299	TACTGATGGATCAAAAAC	NA	18	45	30	31.2351	53.6371
1300	CTTTTGAGGAGACTGTACC	NA	19	13	1	9.02348	1.7879
1301	TAATGTCGACATTTCCACTCCCAATG	NA	26	72	2	49.9762	3.57581
1302	TTTCCACTCCCAATGACGG	NA	19	107	1	74.2702	1.7879
1303	TGTTACAGAATTGGACGGCTGAATTTGA	NA	28	11	9	7.63525	16.0911
1304	TGCAGCCAATCAGGGAGTG	NA	19	33	0	22.9058	0
1305	TACACTTCCATACTGCTGTTCATCACCA	NA	28	16	6	11.1058	10.7274
1306	TACCCAAGATACAGTCCACAGAACTC	NA	26	210	30	145.764	53.6371
1307	TACAGTCCACAGAACTCAAAATGGTC	NA	26	12	0	8.32937	0
1308	TCTGTAGACCAGGCTGGCC	NA	19	133	3	92.3172	5.36371
1309	GATCTTGTGGACAGGTACC	NA	19	33	0	22.9058	0
1310	CTTGTGGACAGGTACC	NA	16	9	0	6.24703	0
1311	TTCTCTAATTCTCCCA	NA	16	6	2	4.16468	3.57581
1312	TCTCTAATTCTCCCA	NA	15	3	7	2.08234	12.5153
1313	TTCCACCAGAGAACTCCTAAACCTGATA	NA	28	7	1	4.8588	1.7879
1314	TTGGTGATGAACAACAATG	NA	19	8	6	5.55291	10.7274
1315	CTCACACCAGTCAGAATGG	NA	19	18	0	12.4941	0
1316	TGAGATCCAACTGTAAGGCATTTTCT	NA	26	20	0	13.8823	0
1317	AACACATTCACAAAGGAAC	NA	19	5	1	3.47057	1.7879
1318	TAGGACGTGTCGCTCCCTGATT	NA	22	30	3	20.8234	5.36371
1319	TAGGACGTGTCGCTCCCTGATTGG	NA	24	53	16	36.788	28.6065
1320	TAGGACGTGTCGCTCCCTGATTGGC	NA	25	574	40	398.421	71.5161
1321	TAGGACGTGTCGCTCCCTGATTGGCT	NA	26	1921	122	1333.39	218.124
1322	TAGGACGTGTCGCTCCCTGATTGGCTG	NA	27	504	39	349.833	69.7282
1323	TAGGACGTGTCGCTCCCTGATTGGCTGC	NA	28	1943	105	1348.66	187.73
1324	TTAGAACACAGGATGTCAGCGCCATCTT	NA	28	48	22	33.3175	39.3339
1325	TGGGATTAAAGGCGTGTGCCACCATGCC	NA	28	8	1	5.55291	1.7879
1326	CAAGGATAAAAGAACCTCTGG	NA	21	16	35	11.1058	62.5766
1327	TTTTGGCAATTATTC	NA	15	29	41	20.1293	73.304
1328	TAGAACTCTCAGCTCCTCCTGCACCA	NA	26	17	0	11.7999	0
1329	AATGAATGAATGAATGAA	NA	18	2	14	1.38823	25.0306
1330	CGAACTCAGAAATCCGCCT	NA	19	83	6	57.6115	10.7274
1331	ATTCCACCAGAGAACTCCT	NA	19	41	1	28.4587	1.7879
1332	TCCATTCACAGCTACTACTGAACC	NA	24	7	0	4.8588	0
1333	TTGATGATAGTGGACTGAACCTC	NA	23	6	1	4.16468	1.7879
1334	TCACTTTGTAGACCAGGCTG	NA	20	14	0	9.7176	0
1335	TGAAGACATAGAACTCTCAGCTCTGCCT	NA	28	15	1	10.4117	1.7879
1336	TACACTTCCATACTGCTGTTCATCAC	NA	26	19	21	13.1882	37.546
1337	ACTGTAGACCAGGCTGGCC	NA	19	14	0	9.7176	0
1338	ACTGTAGACCAGGCTGGCCTTGAACTC	NA	27	27	1	18.7411	1.7879
1339	ACTGTAGACCAGGCTGGCCTTGAACTCA	NA	28	18	7	12.4941	12.5153
1340	ACCAGGCTGGCCTTGAACT	NA	19	47	1	32.6234	1.7879
1341	CCAGTGGAAGAAAGACAGC	NA	19	7	2	4.8588	3.57581
1342	TAAGATCGAGAATTGACAAATGGGACC	NA	27	8	0	5.55291	0
1343	TAGATGACTGTGAGCATCCACTTCTGTA	NA	28	2	4	1.38823	7.15161
1344	CTTGAACTCACAGAGATCTTCCTGCCT	NA	27	28	1	19.4352	1.7879
1345	CGAACTCAGAAATCTGCCTGCCT	NA	23	61	3	42.341	5.36371
1346	TGAACTCAGAAATCCGCCTGCC	NA	22	34	0	23.5999	0
1347	CTGTAGACCAGGTTGGCCT	NA	19	9	2	6.24703	3.57581
1348	TCTCAAGGATAAAAGAACT	NA	19	76	6	52.7527	10.7274
1349	TTCCTCTCTGATGACTCTAGCTTG	NA	24	6	0	4.16468	0
1350	TCCATTTGCCTAAGAATTTCATGAATTC	NA	28	3	3	2.08234	5.36371
1351	ATGAGATCCAACTGTAAGG	NA	19	27	0	18.7411	0
1352	TCAATTCCCAGCAACCACATGGTGGC	NA	26	19	11	13.1882	19.6669
1353	GAGAAAGACATATAGGAT	NA	18	9	2	6.24703	3.57581
1354	TTCCTCAACTGAAGCTCCT	NA	19	18	0	12.4941	0
1355	TGATAATGGACTGAACCT	NA	18	17	0	11.7999	0
1356	TCACTCTGTAGACCAGGCTGGCCTT	NA	25	111	11	77.0466	19.6669
1357	TGGGATTAAAGGTGTGTATC	NA	20	9	0	6.24703	0
1358	TACACTTCCATACTACTGTTCATCACC	NA	27	24	0	16.6587	0
1359	TTTAAAAAGGAAACAA	NA	16	19	140	13.1882	250.306
1360	TGGATTGTAGTTCATTCCAGATATAGTC	NA	28	77	6	53.4468	10.7274
1361	TAGTCAAGTTGACAACCAGGAATAGC	NA	26	48	28	33.3175	50.0613
1362	GACCAGGCTGGCCTCGAAC	NA	19	7	0	4.8588	0
1363	ATTAACTCAAACAAGTCAATGGCCT	NA	25	16	0	11.1058	0
1364	TCCAAATTTTGTCTCTGTA	NA	19	10	2	6.94114	3.57581
1365	TTTTGTCTCTGTAACTCCT	NA	19	80	3	55.5291	5.36371
1366	AACTCAGAAATTCGCCTGCCTCTGCCT	NA	27	22	1	15.2705	1.7879
1367	CTCGAACTCACTCTGTAGACCAGGCT	NA	26	18	0	12.4941	0
1368	ACCAATGGAACAGAATTGAAGACCCT	NA	26	7	0	4.8588	0
1369	TAACGAGCCAAGACAAAGTTCTCTGAT	NA	27	65	4	45.1174	7.15161
1370	TAACGAGCCAAGACAAAGTTCTCTGATC	NA	28	125	8	86.7642	14.3032
1371	TGAACTCAGAAATCTGCCTGCCTCTGC	NA	27	30	0	20.8234	0
1372	TCAGAAATCTGCCTGCCTCTGCCTCC	NA	26	52	0	36.0939	0
1373	TATTATTATTATTATTATTAT	NA	21	27	35	18.7411	62.5766
1374	AATTAACTCAAACAAGTCAATGGCCT	NA	26	19	3	13.1882	5.36371
1375	TGAAGATGTAGAACTCTCAGCTCCTCC	NA	27	36	16	24.9881	28.6065
1376	ATGTAGAACTCTCAGCTCC	NA	19	69	3	47.8939	5.36371
1377	TCAAGTAACATATAAAGGC	NA	19	6	1	4.16468	1.7879
1378	CACCCATTCATGATAAAAGTTC	NA	22	0	7	0	12.5153
1379	TTAACTCAAACAAGTCAATGGCCT	NA	24	104	6	72.1879	10.7274
1380	CTTTTACATTTTAAGCT	NA	17	1	6	0.694114	10.7274
1381	TTTTACATTTTAAGC	NA	15	20	70	13.8823	125.153
1382	TTTTACATTTTAAGCT	NA	16	270	772	187.411	1380.26
1383	TTTACATTTTAAGCT	NA	15	18	24	12.4941	42.9097
1384	ATTGCAGGCTTGTACAACC	NA	19	9	0	6.24703	0
1385	TCTGCCTATTTTCTA	NA	15	2	8	1.38823	14.3032
1386	CGACTAGGCCATCTTTTGA	NA	19	15	2	10.4117	3.57581
1387	TAAAAAGAAAATGTT	NA	15	44	268	30.541	479.158
1388	TTTGTAGACCAGGCTGGCCT	NA	20	33	2	22.9058	3.57581
1389	AACTCAGAAATCTGCCTGCCT	NA	21	33	1	22.9058	1.7879
1390	TGGTCTTGTTTGTTCTGATATA	NA	22	13	2	9.02348	3.57581
1391	TTATCAGGTTTAGGAGTTCTCTGG	NA	24	0	13	0	23.2427
1392	TTCTGTCAAATCTTTCTCTGATT	NA	23	23	1	15.9646	1.7879
1393	TGCTTTTGCATACTATTTGAGTCTGGGT	NA	28	14	2	9.7176	3.57581
1394	TCCTGTTCTGATTTCCT	NA	17	18	1	12.4941	1.7879
1395	GATCCAACTGTAAGGCATT	NA	19	140	1	97.176	1.7879
1396	TTGGTGATGAACAGCAGTA	NA	19	52	76	36.0939	135.881
1397	CTTTGTAGACCAGGCTGAC	NA	19	8	0	5.55291	0
1398	CGGAGCTCGTGTCTCTAGC	NA	19	6	1	4.16468	1.7879
1399	TCTGCCTCCCGAGTGC	NA	16	13	5	9.02348	8.93952
1400	TTACCACTTAGAACACAGGATGTCAGC	NA	27	446	45	309.575	80.4556
1401	ATTCTGTAAGGCTTTTTCC	NA	19	8	1	5.55291	1.7879
1402	TAGTGACGAGTATCTCCTAGAGACCT	NA	26	8	4	5.55291	7.15161
1403	TTTCTCTGTATAGCCCTTGCTGTCC	NA	25	5	3	3.47057	5.36371
1404	TATGGATTGTCAACAT	NA	16	6	2	4.16468	3.57581
1405	TTAAATGATAGACCTAAGCTCCGCCT	NA	26	9	0	6.24703	0
1406	ACGGAAAAGAGTTTGAAGGCATCCTTGA	NA	28	13	9	9.02348	16.0911
1407	TCATACCTTATGTGCTCCCACTCCC	NA	25	10	1	6.94114	1.7879
1408	ATTTTCATAACAATTTTCATGTGACGGC	NA	28	11	3	7.63525	5.36371
1409	TGAGACTTCAGGTCAACTCCACGCGCTT	NA	28	39	11	27.0704	19.6669
1410	TAATCCTGTACATGGCTCCTTTACCTAC	NA	28	6	1	4.16468	1.7879
1411	CTCTGTAGACCAGGCTGGC	NA	19	131	7	90.9289	12.5153
1412	TCCATCCATCCATCCACCCACCCACCC	NA	27	8	0	5.55291	0
1413	TGCTCCCGTGTCGTTTTGC	NA	19	13	0	9.02348	0
1414	TCCTAGTTTGGGCCTTAAGC	NA	20	21	4	14.5764	7.15161
1415	AGGTATGAATTTCCCTTGCTGCCC	NA	24	51	0	35.3998	0
1416	TAGGCCCTGTAATGAATGAGATGACTC	NA	27	82	12	56.9173	21.4548
1417	TTATCTCAGGTCCTGCAGATTTCTCC	NA	26	28	1	19.4352	1.7879
1418	TGTAAGCCTTTGTTCTTTCTTGGGGC	NA	26	7	5	4.8588	8.93952
1419	TGGAAAGGCCTGTATACTTATT	NA	22	6	4	4.16468	7.15161
1420	TACCACTTAGAACACAGCTGTCAGCGCC	NA	28	90	2	62.4703	3.57581
1421	CGAACTCAGAAATCCACCTGCCT	NA	23	65	2	45.1174	3.57581
1422	ACTTTGTAGACCAGGC	NA	16	20	2	13.8823	3.57581
1423	TATGAACTAACCAGTACCCCGGAGCTC	NA	27	24	0	16.6587	0
1424	AGGACAGCCAGGGCT	NA	15	6	0	4.16468	0
1425	GCCCTGACTGTCCTGGAAC	NA	19	240	5	166.587	8.93952
1426	TTTTATGGCAAAAAT	NA	15	2	9	1.38823	16.0911
1427	TGGCCTCAAACTCAGAAATCTGCCT	NA	25	8	0	5.55291	0
1428	TTAGAATTGGGAACAAAAC	NA	19	50	5	34.7057	8.93952
1429	TGAAGACTGAAGTGTGGACACTATGCC	NA	27	18	3	12.4941	5.36371
1430	TGAGTTCGAGGCCAGCCTGCT	NA	21	109	10	75.6584	17.879
1431	CTCATAGCTCTGAGTGCCT	NA	19	7	0	4.8588	0
1432	ACCTGGGACGAGAAGACCT	NA	19	10	0	6.94114	0
1433	TTCCGGAACCAGAACTGCG	NA	19	71	3	49.2821	5.36371
1434	TGTTTGGCCTTGAACTTTC	NA	19	46	13	31.9292	23.2427
1435	TAATCCTGTACATGGCTCCTTTACCT	NA	26	13	0	9.02348	0
1436	TTGACCTCTATCTCCACT	NA	18	24	3	16.6587	5.36371
1437	TGACTACTTGTGCTCTGCCT	NA	20	17	1	11.7999	1.7879
1438	GTTCCCGTAAAGCAGACTGTT	NA	21	8	1	5.55291	1.7879
1439	TTAAGAAGGATTCAACTGTATGAATTC	NA	27	6	2	4.16468	3.57581
1440	ACATGTTTTAATTGCGGAAAGCCTGGGC	NA	28	81	20	56.2232	35.7581
1441	CGACTTCCTACTAATGCCT	NA	19	39	0	27.0704	0
1442	TCACTCACCTTGCAGGGCT	NA	19	10	0	6.94114	0
1443	TAATACCAGGGAGAAATCTGCAGGACCT	NA	28	13	1	9.02348	1.7879
1444	TTGCCTTGACGTGGGAATCCTCTGAA	NA	26	9	1	6.24703	1.7879
1445	TAATGAGCAAATGAACTTATTTGGCCC	NA	27	88	9	61.082	16.0911
1446	TATTGTGTCAGATTCCTGTTATG	NA	23	5	1	3.47057	1.7879
1447	TTCCAACAGTTCTGCCGTCAGATGGAC	NA	27	7	0	4.8588	0
1448	CCGGGATTGTGTGTTACTT	NA	19	10	0	6.94114	0
1449	CAAGATGGCGCTGACAGC	NA	18	28	2	19.4352	3.57581
1450	AGAATTCTTAAAAGAT	NA	16	2	4	1.38823	7.15161
1451	ACCCTGTTTGAATGTTAAC	NA	19	16	0	11.1058	0
1452	CTCGAACTCAGAAATCTGCCTGCCT	NA	25	114	17	79.129	30.3944
1453	AAATCTGCCTGCCTCTGCC	NA	19	72	2	49.9762	3.57581
1454	TTGCTAGGTAACTGGAGGAGTCTAGCCT	NA	28	6	0	4.16468	0
1455	TGATGACTAAAGATGTTGAACATTTCTT	NA	28	57	10	39.5645	17.879
1456	TAGTGGAAAACTACCC	NA	16	6	0	4.16468	0
1457	TGTTTACCACTTAGAACACAGGATGTCA	NA	28	17	3	11.7999	5.36371
1458	TCAATTAGGTCCTCCTGCAGAAGTTGCC	NA	28	7	0	4.8588	0
1459	CAATTAGGTCCTCCTGCAGAAGTTGCCT	NA	28	7	1	4.8588	1.7879
1460	TCACTTTGTAGACCAGTCTGGC	NA	22	10	0	6.94114	0
1461	TGGAACTCACTCTATAGACCAGGC	NA	24	10	1	6.94114	1.7879
1462	TACAAAGAAATTTATAGC	NA	18	4	3	2.77646	5.36371
1463	TCAGAAATCCGCCTGCCTCTGCCT	NA	24	114	3	79.129	5.36371
1464	TGGCTTTTGTAGACTCTGGATTCCAGGC	NA	28	13	2	9.02348	3.57581
1465	TTGAAGAAATCCTGCCAAGATT	NA	22	1	19	0.694114	33.9702
1466	CTTAGCCATTCTGACTGGTGTGAGG	NA	25	0	28	0	50.0613
1467	TGGAACTCACTTTGTAGACC	NA	20	12	1	8.32937	1.7879
1468	TGAGAATTCTTTGTTTAACTCTGTACC	NA	27	17	1	11.7999	1.7879
1469	TGAGAATTCTTTGTTTAACTCTGTACCC	NA	28	17	2	11.7999	3.57581
1470	ACCCTGGAGCTCTTGACTC	NA	19	41	0	28.4587	0
1471	TATCATGTGAGTTCTTTTGTGATTGTGT	NA	28	13	7	9.02348	12.5153
1472	TAATTTTCACCTACATGGGACAGAAGG	NA	27	8	14	5.55291	25.0306
1473	TCATGTCTCCTGGACCCCTGGCTCCT	NA	26	27	0	18.7411	0
1474	TGCCTTTCTACAATAAAACTC	NA	21	45	4	31.2351	7.15161
1475	GCCTTTCTACAATAAAACTC	NA	20	9	0	6.24703	0
1476	CCTTTCTACAATAAAACTC	NA	19	17	8	11.7999	14.3032
1477	ATGGAACTAGAAAATATC	NA	18	16	5	11.1058	8.93952
1478	AGAAATTTCAAGACTGTACGTACCT	NA	25	11	0	7.63525	0
1479	CTCCTTCTAATTCGTTGAAGAATTGAGT	NA	28	0	6	0	10.7274
1480	TTTCCATTTTCTTTGATTGTTGTGCCGA	NA	28	6	0	4.16468	0
1481	TATCTTGTATTTGGACCTCCTCCTGGCC	NA	28	6	0	4.16468	0
1482	TAGACCAGGCTGGCCTCGAACTCAGAAA	NA	28	9	0	6.24703	0
1483	TCTCAATTGTAAACATTGCC	NA	20	24	0	16.6587	0
1484	TCTCAATTGTAAACATTGCCTGGTTCC	NA	27	30	1	20.8234	1.7879
1485	TCTCAATTGTAAACATTGCCTGGTTCCT	NA	28	10	0	6.94114	0
1486	TCAATTGTAAACATTGCCTGGTTCC	NA	25	29	0	20.1293	0
1487	TCAATTGTAAACATTGCCTGGTTCCT	NA	26	23	1	15.9646	1.7879
1488	TATCACATTTTCTGTATCCATTCCTCTG	NA	28	19	1	13.1882	1.7879
1489	AAAGAACTCACATGATATG	NA	19	10	2	6.94114	3.57581
1490	TTTTAAGGAGAATTATCCTCTGCC	NA	24	21	1	14.5764	1.7879
1491	TTTTAAGGAGAATTATCCTCTGCCT	NA	25	129	21	89.5407	37.546
1492	TAAGGAGAATTATCCTCTGCCTAGGAC	NA	27	162	11	112.446	19.6669
1493	AGTTGTCGTCACGGGGAAG	NA	19	41	1	28.4587	1.7879
1494	TTGAAAGATGACATGTCTCCCTAGAATA	NA	28	7	4	4.8588	7.15161
1495	AGCTGAATGGCCAGCGACC	NA	19	30	2	20.8234	3.57581
1496	TCCTTTGATCAGGGACAGGTCCAAGC	NA	26	14	3	9.7176	5.36371
1497	TTTGATCAGGGACAGGTCCAAGCG	NA	24	4	3	2.77646	5.36371
1498	CGTCCAATTCTGTAACATATACTGAGA	NA	27	27	4	18.7411	7.15161
1499	TCTGAATCTCCAAAAATACGCTCTGC	NA	26	8	0	5.55291	0
1500	TTCTGGCCACAAAATCTGAGAAGGACTC	NA	28	24	0	16.6587	0
1501	CAAAATCTGAGAAGGACTCCTGAGG	NA	25	10	1	6.94114	1.7879
1502	TGTTAGTTGTCCAGTGGCTTCACCTGC	NA	27	35	19	24.294	33.9702
1503	TTCAGAACTACTAAGAACTGGCTCCT	NA	26	33	2	22.9058	3.57581
1504	TTCTGATAGATTGCCCTGAATT	NA	22	7	3	4.8588	5.36371
1505	TAACCGCTTGATAACATGTGAAAAGGA	NA	27	4	12	2.77646	21.4548
1506	TATTTCCCACTTTACTTCTGATAGAC	NA	26	31	1	21.5175	1.7879
1507	TTTCCCACTTTACTTCTGATAGACT	NA	25	16	1	11.1058	1.7879
1508	TTCTGATAGACTGTCTTGAATTTCGT	NA	26	22	16	15.2705	28.6065
1509	TATACTTACGGGTACCCTGTTCCCCAGC	NA	28	3	6	2.08234	10.7274
1510	CAGCTGAAGAGTTCTGAATTCACGC	NA	25	7	3	4.8588	5.36371
1511	GCTGAAGAGTTCTGAATTCACGC	NA	23	18	0	12.4941	0
1512	TGAAGAGTTCTGAATTCACGCAGTTGA	NA	27	15	6	10.4117	10.7274
1513	CCAGCTGAAGAGTTCTGAATTCACGC	NA	26	14	1	9.7176	1.7879
1514	TGCAGCCCATCGGCCGAGTTGTCGTC	NA	26	14	0	9.7176	0
1515	CAGCCCATCGGCCGAGTTGTCGTCAC	NA	26	30	1	20.8234	1.7879
1516	TGGAAAACTACCCTTGGCACATGCGC	NA	26	24	4	16.6587	7.15161
1517	TAGAACACAGGATGTCAGCGCCAT	NA	24	6	4	4.16468	7.15161
1518	TTGAACTCAGAAATCCGCCTCTGCCT	NA	26	11	0	7.63525	0
1519	CTGTGTAGCCCTGGCTGTCC	NA	20	14	1	9.7176	1.7879
1520	GTTAGTTGACTCTGT	NA	15	14	18	9.7176	32.1823
1521	GATGGACCATGTAGAGACT	NA	19	12	0	8.32937	0
1522	TGAGTAACTGCTAGATCCT	NA	19	96	7	66.6349	12.5153
1523	TGGACTTCCATTCACAGCTGCGACT	NA	25	6	0	4.16468	0
1524	TGACTCTAGAGAACCCTGACT	NA	21	21	0	14.5764	0
1525	TACACTTCCATACTGCTATTCATCACC	NA	27	15	0	10.4117	0
1526	CCAGGTCAAAGTGGAATAAAAAT	NA	23	2	4	1.38823	7.15161
1527	AGATTTCTGAGTTCGAGGCCAGCCT	NA	25	47	8	32.6234	14.3032
1528	TAGAGCTTCATTTGTG	NA	16	2	17	1.38823	30.3944
1529	CTGACAGCTGTGTTCTAAG	NA	19	15	3	10.4117	5.36371
1530	CGTGAATTCAGAACTCTTCAGC	NA	22	30	324	20.8234	579.281
1531	TGCAATGCTCTGTTCC	NA	16	10	0	6.94114	0
1532	TAGTAGCTACAAGAA	NA	15	6	0	4.16468	0
1533	AATTTACTGAACATATT	NA	17	10	0	6.94114	0
1534	CTGTATAGCTCTGGCTGTCC	NA	20	21	12	14.5764	21.4548
1535	TCGACTGGAGACTAGACTG	NA	19	8	0	5.55291	0
1536	CTTGAACTCAGAAATCTGCCTGCCTCT	NA	27	11	1	7.63525	1.7879
1537	TTGAACTCAGAAATCTGCCT	NA	20	16	3	11.1058	5.36371
1538	TCTGTAGACCAGGCTGGCCTTGAACTCA	NA	28	15	4	10.4117	7.15161
1539	TGAACTCAGAAATCTGCCTGCC	NA	22	22	1	15.2705	1.7879
1540	GAAGACCCAGAAATGAACC	NA	19	60	1	41.6468	1.7879
1541	TATATATCAAATACT	NA	15	35	21	24.294	37.546
1542	ATAATCAGCATCCAAACGC	NA	19	26	5	18.047	8.93952
1543	TGAAGAAATAAATGAA	NA	16	6	33	4.16468	59.0008
1544	TCTTAGCCATTCTGACTGGTGTGAGA	NA	26	0	7	0	12.5153
1545	AAGGGTTTATTTGGCT	NA	16	12	1	8.32937	1.7879
1546	TTCACTCGGACAACTGGATCCTTCTA	NA	26	6	0	4.16468	0
1547	TGAAGATGTAGAACTCTCAGCTCTGCCT	NA	28	45	19	31.2351	33.9702
1548	TGAAGATGTAGAACTCTCAGCTCTGCC	NA	27	14	3	9.7176	5.36371
1549	TGATGATAAAGGACTGAACCTC	NA	22	7	0	4.8588	0
1550	TCCCGACGCGACTGACAAG	NA	19	15	0	10.4117	0
1551	TGAGCCTTCCAATTCCGGATTGTAGTT	NA	27	24	0	16.6587	0
1552	TACTACCCATTCTGTATTTCCTTCAC	NA	26	14	0	9.7176	0
1553	TCCTTGGTCAGAAGCAATACTGTG	NA	24	9	9	6.24703	16.0911
1554	TATCCACTTGATTATTGAACTCCTCCT	NA	27	108	1	74.9643	1.7879
1555	TGTGTACTGCCCGAAGTTCTGC	NA	22	7	2	4.8588	3.57581
1556	TTCAGGTCGCATAGTAACT	NA	19	6	0	4.16468	0
1557	TCCCAACAATTGTTCAGTCGCAGCTGT	NA	27	59	1	40.9527	1.7879
1558	TTCCAATTCCGGATTGTAGT	NA	20	18	1	12.4941	1.7879
1559	TATAGCTTTACAAGGTAAGTCTGGTCTT	NA	28	5	1	3.47057	1.7879
1560	TTTGGTTGTATCTTTGAATGATAGACCT	NA	28	19	0	13.1882	0
1561	ACTGGGAGGAGTCTAGCCT	NA	19	6	1	4.16468	1.7879
1562	TCACTCTGCAGACCAGGCTGGCCT	NA	24	31	1	21.5175	1.7879
1563	TGGGATTGCAAGCTTGTACAACCACT	NA	26	12	0	8.32937	0
1564	ATTCTACCAGAGAACTCCT	NA	19	23	2	15.9646	3.57581
1565	GCCTTATTTATAATAGCCAGAAGC	NA	24	0	8	0	14.3032
1566	AAGCTGGAAAGAACCTAGATGCCC	NA	24	19	2	13.1882	3.57581
1567	ATGCAAATCAAAACAACCCTGAGATT	NA	26	12	5	8.32937	8.93952
1568	TACTATGTCCAATTTTCTGAACCACC	NA	26	13	0	9.02348	0
1569	TATCTTTTGATAATGC	NA	16	4	11	2.77646	19.6669
1570	ATGGAGGGACCCATGGCTC	NA	19	22	1	15.2705	1.7879
1571	CGCTGTCCTGGAACTCACT	NA	19	31	3	21.5175	5.36371
1572	CGAACTCAGAAATCCTCCTGCCT	NA	23	13	0	9.02348	0
1573	AACCCAATCACAAAAGAAC	NA	19	28	10	19.4352	17.879
1574	GAGAAGGACACTTGGACAC	NA	19	6	0	4.16468	0
1575	CCTAGTTTGGGCCTTAAGC	NA	19	30	6	20.8234	10.7274
1576	TCAGTCTGGATTTTTCGGGTGAGTCT	NA	26	6	2	4.16468	3.57581
1577	TAATGAATGAGATGACTCTGTGGT	NA	24	88	15	61.082	26.8185
1578	TACAACCAAATAGGCAGAATCATTTCC	NA	27	20	24	13.8823	42.9097
1579	TGTTTATCTGGAGCTCTGCAATCT	NA	24	18	5	12.4941	8.93952
1580	TGTTTATCTGGAGCTCTGCAATCTTTC	NA	27	27	16	18.7411	28.6065
1581	TTGCTCTGAATCTCCAAAAATACGCT	NA	26	20	0	13.8823	0
1582	TGGCCACAAAATCTGAGAAGGACTCCT	NA	27	59	6	40.9527	10.7274
1583	GAAGCTGTAACATTGAAATTGCCT	NA	24	17	8	11.7999	14.3032
1584	TGTTCTCTATGGAATCTTCTGCACCT	NA	26	7	0	4.8588	0
1585	TCAGAAATCCACCTGCCTCTGCCTCCC	NA	27	16	0	11.1058	0
1586	TGATAAGTGGATATTAGCCCAAAACCT	NA	27	15	8	10.4117	14.3032
1587	ATCCCGGACGAGCCCC	NA	16	18	1	12.4941	1.7879
1588	TAGAACTGGGTTCAC	NA	15	12	6	8.32937	10.7274
1589	TGAGAATGTAGAGAAAGAGGAACACT	NA	26	3	3	2.08234	5.36371
1590	TCTGACTTAAGAATG	NA	15	14	2	9.7176	3.57581
1591	CGGAGCTCTTGACTCTAGC	NA	19	48	3	33.3175	5.36371
1592	TTTAATCCCAGCACTTGGGAGGCAGAGG	NA	28	10	16	6.94114	28.6065
1593	TTCTTTGTTTAGCTCTGTACTCCATTTT	NA	28	12	4	8.32937	7.15161
1594	CCGGAGCTCTTGACTCTAGC	NA	20	16	1	11.1058	1.7879
1595	TCCTGTGATTCTGTTAGCCTCTGTCAGC	NA	28	136	4	94.3995	7.15161
1596	TTCTTTCAGTTTGTTTATATAA	NA	22	1	11	0.694114	19.6669
1597	TTTCAGTTTGTTTATATAA	NA	19	2	5	1.38823	8.93952
1598	TCAATAAATGGGACT	NA	15	12	0	8.32937	0
1599	CTACCCTTCTGAGTGC	NA	16	6	0	4.16468	0
1600	TAAATTCCACCAGAGAACTCCTAAGCCT	NA	28	7	0	4.8588	0
1601	CTGTTTATCAGGTTTAGGAGTTCTCTGT	NA	28	0	7	0	12.5153
1602	CTGGATATAAAATTAACTC	NA	19	15	6	10.4117	10.7274
1603	TTACACGCGTTCTCGCGACCGGCCAGGA	NA	28	5	1	3.47057	1.7879
1604	TTTGTTTACCACTTAGAACACAGGATGT	NA	28	39	12	27.0704	21.4548
1605	TTTACCACTTAGAACACAGGATGTCAG	NA	27	26	0	18.047	0
1606	GAATCTCCAAAAATACGCTCTGCTGCCT	NA	28	23	3	15.9646	5.36371
1607	TTGTTAGTTGTCCAGTGGCTTCACCTG	NA	27	14	0	9.7176	0
1608	TAGCCTTTTCATCTGATTCAGAACT	NA	25	41	2	28.4587	3.57581
1609	TTCATCTGATTCAGAACTACTAAGAACT	NA	28	28	12	19.4352	21.4548
1610	TCAGAACTACTAAGAACTGGCTCC	NA	24	21	0	14.5764	0
1611	TCAGAACTACTAAGAACTGGCTCCTT	NA	26	9	2	6.24703	3.57581
1612	TACTTATTTTGTGAACCATATTTCCT	NA	26	16	3	11.1058	5.36371
1613	TTGTGAACCATATTTCCTCTTTGCTCC	NA	27	54	6	37.4822	10.7274
1614	TGTGAACCATATTTCCTCTTTGCTCC	NA	26	15	0	10.4117	0
1615	TGTGAACCATATTTCCTCTTTGCTCCT	NA	27	19	2	13.1882	3.57581
1616	TTACTTCTGATAGATTGCCCTGAAT	NA	25	14	2	9.7176	3.57581
1617	TAAAGCTATTTCCCACTTTACTTCTGA	NA	27	2	6	1.38823	10.7274
1618	TGTTCCCCAGCTGAAGAGTTCTGAATT	NA	27	28	0	19.4352	0
1619	TGAAGAGTTCTGAATTCACGCAGTTGAA	NA	28	26	4	18.047	7.15161
1620	TCAGCACCAACTCTTACACGCGTTCTCG	NA	28	10	0	6.94114	0
1621	CCAACTCTTACACGCGTTCTCGCGACC	NA	27	18	5	12.4941	8.93952
1622	CAAGAGCGAGGGCAAGAGCGCAAGAGC	NA	27	0	6	0	10.7274
1623	TGAGATCCAACTGTAAGGCATT	miR-3471	22	63	2	43.7292	3.57581
1624	TGTGTTCGTGTCTGTTTGTCACCCT	NA	25	6	0	4.16468	0
1625	TGACCTTCAGGCTAGACTCCTCCC	NA	24	22	0	15.2705	0
1626	GACCTTCAGGCTAGACTCC	NA	19	26	0	18.047	0
1627	TCAGGCTAGACTCCTCCCAGTTACC	NA	25	31	0	21.5175	0
1628	TAAAACCATAGACTGTCTCTG	NA	21	14	1	9.7176	1.7879
1629	TAAAACCATAGACTGTCTCTGTTC	NA	24	27	0	18.7411	0
1630	TTATTTTTCCCAGGCAGGTTTTATACCC	NA	28	11	1	7.63525	1.7879
1631	TATTTTTCCCAGGCAGGTTTTATACC	NA	26	5	1	3.47057	1.7879
1632	TATTTTTCCCAGGCAGGTTTTATACCC	NA	27	27	3	18.7411	5.36371
1633	TAGAAGCAGGATATGGGGAGG	NA	21	1	5	0.694114	8.93952
1634	TAGAAGCAGGATATGGGGAGGG	NA	22	4	4	2.77646	7.15161
1635	CTGTCCACAAGATCTATAGCT	NA	21	6	0	4.16468	0
1636	TAGCTATTTGTTCTTAACTGGGGGTA	NA	26	11	21	7.63525	37.546
1637	AAGCAGGCGGATTTCTGAG	NA	19	4	2	2.77646	3.57581
1638	AGATGACCTTGAACTCAGAGATCTCCT	NA	27	8	0	5.55291	0
1639	ACAACATTTAACTGGGACTGGCTT	NA	24	6	0	4.16468	0
1640	AGGGTTTCTCTGTGTAGCC	NA	19	14	2	9.7176	3.57581
1641	TGGCCTCGAACTCAGAAATCCGCCT	NA	25	72	2	49.9762	3.57581
1642	TGATGACTAAAGATGTTGAACATTT	NA	25	11	4	7.63525	7.15161
1643	TGAAGAGTTCTGAATTCACGCAGTTGAT	NA	28	8	1	5.55291	1.7879
1644	TGAATTCAGAACTCTTCAGC	NA	20	44	46	30.541	82.2436
1645	TTGGCCTTGAACTTTCTCT	NA	19	16	0	11.1058	0
1646	CTATTCTAGGGAGACATGT	NA	19	7	2	4.8588	3.57581
1647	TCAAACTCAGAAATCTGCC	NA	19	10	0	6.94114	0
1648	TGGAACTCACTCTGTAGACCAGGCTGG	NA	27	137	15	95.0936	26.8185
1649	TCTGTAGACCAGGCTGGCCT	NA	20	53	4	36.788	7.15161
1650	CAGAAGATTAAGACAGGGAGAGC	NA	23	3	3	2.08234	5.36371
1651	CTGAACAACTGCTAGATCCT	NA	20	17	0	11.7999	0
1652	AACAACTGCTAGATCCTTGGACT	NA	23	7	0	4.8588	0
1653	ACAACTGCTAGATCCT	NA	16	22	0	15.2705	0
1654	ACAACTGCTAGATCCTTGGAC	NA	21	15	1	10.4117	1.7879
1655	ACAACTGCTAGATCCTTGGACT	NA	22	174	6	120.776	10.7274
1656	ACAACTGCTAGATCCTTGGACTTCCATT	NA	28	38	4	26.3763	7.15161
1657	TGGGAATTGAACTCAGGACCT	NA	21	25	0	17.3528	0
1658	TATTTGCAACTTTATT	NA	16	11	40	7.63525	71.5161
1659	TGTTAGGCTGTTCTCT	NA	16	32	12	22.2116	21.4548
1660	AGAAAACACATGGTGGGACTCATGGCTC	NA	28	7	0	4.8588	0
1661	TTTGTAGACCAGGCTGGCCTCGAACT	NA	26	27	2	18.7411	3.57581
1662	CTTTCAATAAAATCTTGCT	NA	19	7	0	4.8588	0
1663	TGGAAGTGTAAGCTGAATAAACCCT	NA	25	85	8	58.9997	14.3032
1664	ATTCAACTGCGTGAATTCA	NA	19	5	5	3.47057	8.93952
1665	ATTCAGACAGCCTTGGCTC	NA	19	16	2	11.1058	3.57581
1666	TTCTACAATAAAACTCTAAAACC	NA	23	9	1	6.24703	1.7879
1667	TAAAACCATAGACTGTCTC	NA	19	49	0	34.0116	0
1668	TACACAATGTCCCAAGCTTCTGACCT	NA	26	52	2	36.0939	3.57581
1669	TACACAATGTCCCAAGCTTCTGACCTT	NA	27	11	2	7.63525	3.57581
1670	TACACAATGTCCCAAGCTTCTGACCTTC	NA	28	9	1	6.24703	1.7879
1671	TCATGTCTCCTGGACCCCTGGCTCCTGT	NA	28	12	3	8.32937	5.36371
1672	CCTTCAGGCTAGACTCCTCCCAGTTACC	NA	28	4	2	2.77646	3.57581
1673	TAGACTCCTCCCAGTTACC	NA	19	8	2	5.55291	3.57581
1674	TCTAAAACCATAGACTGTCTC	NA	21	14	2	9.7176	3.57581
1675	TGGACTGATAGAGCGGACCCGAGAATT	NA	27	0	9	0	16.0911
1676	TCACTTTGTAGACCAGGTTGGC	NA	22	9	0	6.24703	0
1677	TCACTTTGTAGACCAGGTTGGCC	NA	23	12	2	8.32937	3.57581
1678	TTGGACTGAGGTCAGGGACTCCTA	NA	24	4	9	2.77646	16.0911
1679	TTGATGAACAGAGACAGTC	NA	19	61	6	42.341	10.7274
1680	TCTAGAAAGTACTTT	NA	15	3	11	2.08234	19.6669
1681	ATCCAACTCACAATCTTCTGGGCTCCT	NA	27	18	0	12.4941	0
1682	CTCGAACTCAGAAATCTGCCTGCCTCT	NA	27	27	2	18.7411	3.57581
1683	CGAACTCAGAAATCTGCCTGC	NA	21	10	0	6.94114	0
1684	AGCTATCCTGGAACTCACT	NA	19	7	0	4.8588	0
1685	TCACTCTGTAGACCAGGCTGGCCTCGA	NA	27	244	10	169.364	17.879
1686	TAGACTCCTGTGTTTGAATGCT	NA	22	10	0	6.94114	0
1687	TTCTACTTTGTTGAC	NA	15	9	2	6.24703	3.57581
1688	TTCTACTTTGTTGACT	NA	16	9	0	6.24703	0
1689	TCTACTTTGTTGACT	NA	15	45	0	31.2351	0
1690	TTAGAATTGTGAACAAAACACCCA	NA	24	0	6	0	10.7274
1691	ATTCTGACTGGTGTGAGG	NA	18	1	15	0.694114	26.8185
1692	CCCCAGAGCTCTTGAC	NA	16	20	0	13.8823	0
1693	TATGAGGATGTTCCTCCACCCACCT	NA	25	10	0	6.94114	0
1694	TATGAGGATGTTCCTCCACCCACCTAC	NA	27	3	3	2.08234	5.36371
1695	TGCTGTCACCTGAATTTTTGATCTTAGC	NA	28	16	1	11.1058	1.7879
1696	TTAGGTCCCATTTGTCGATTCTCGATC	NA	27	20	2	13.8823	3.57581
1697	TGTTCTGTTCAGGAATTTTTCCCCTGTG	NA	28	12	0	8.32937	0
1698	TTGGAAAAAAAACTCA	NA	16	8	0	5.55291	0
1699	TGGAAAAAAAACTCA	NA	15	9	1	6.24703	1.7879
1700	TCTGAACTCCAGCCACCATGATTAAACA	NA	28	3	3	2.08234	5.36371
1701	TGGTGAATCTCTGAAGGACCACAGACC	NA	27	7	0	4.8588	0
1702	TGGTGAATCTCTGAAGGACCACAGACCC	NA	28	9	2	6.24703	3.57581
1703	TAGACTTATGTTCCTTTGGTTGGCT	NA	25	9	0	6.24703	0
1704	TAGACTTATGTTCCTTTGGTTGGCTGCT	NA	28	17	1	11.7999	1.7879
1705	TCGATCCCGGGTTTCGGCAC	NA	20	6	0	4.16468	0
1706	TCGATCCCGGGTTTCGGCACC	NA	21	4	2	2.77646	3.57581
1707	TCGATCCCGGGTTTCGGCACCA	NA	22	100	6	69.4114	10.7274
1708	TTACCACTTAGAACACAGCTGTCAGC	NA	26	21	2	14.5764	3.57581
1709	TTATTTGTTTACCACTTAGAACACAGG	NA	27	58	26	40.2586	46.4855
1710	TACTAAATAAAATGTC	NA	16	216	51	149.929	91.1831
1711	TATGGTTTTAGAGCTT	NA	16	64	4	44.4233	7.15161
1712	TGGTTTTAGAGCTTT	NA	15	4	2	2.77646	3.57581
1713	TGAGTTCGAGGCCAGCCTGCTC	NA	22	367	10	254.74	17.879
1714	TGAGTTCGAGGCCAGCCTGCTCT	NA	23	24	2	16.6587	3.57581
1715	TAGGATTAAAGGCATGTGCCACCACGC	NA	27	9	3	6.24703	5.36371
1716	TAGGATTAAAGGCATGTGCCACCACGCC	NA	28	104	37	72.1879	66.1524
1717	TTATATGTAAGTACACTGTAGCT	NA	23	232	9	161.034	16.0911
1718	TGGAACTCACTCTGTAGACCAGGCT	NA	25	125	5	86.7642	8.93952
1719	TCAGGACAGCCAGGGC	NA	16	17	0	11.7999	0
1720	AAGGACACTGTCAATAGGA	NA	19	13	0	9.02348	0
1721	AGGAAAGGGTTTATTCGGCT	NA	20	5	1	3.47057	1.7879
1722	TTTCCTCAACTGAAGCTCCTTTCTCTGT	NA	28	7	0	4.8588	0
1723	AATAATATAAAATATCTTGGCGTGACTC	NA	28	8	0	5.55291	0
1724	TGAAATTCCTAGGCAAATG	NA	19	29	5	20.1293	8.93952
1725	TGCCTCTGCCTCCCAAGTGC	NA	20	9	3	6.24703	5.36371
1726	TTTGCTTTTGATTGTGACTGTGCCCT	NA	26	5	1	3.47057	1.7879
1727	AGTGGATCAAGGAACTTCACATAAAACC	NA	28	6	0	4.16468	0
1728	TGGGACCTAATGAAACTCC	NA	19	6	0	4.16468	0
1729	TCAAGATGTAGAACCCTCAGCT	NA	22	6	0	4.16468	0
1730	TGCTGAAATACTATAAGG	NA	18	1	8	0.694114	14.3032
1731	TGAAATACTATAAGG	NA	15	6	12	4.16468	21.4548
1732	TGAAATACTATAAGGTGGATGAAAATG	NA	27	3	3	2.08234	5.36371
1733	TCGAGAGTGTCCTTCTGATGAATG	NA	24	9	0	6.24703	0
1734	TCGAGAGTGTCCTTCTGATGAATGTGG	NA	27	4	4	2.77646	7.15161
1735	TCGAGAGTGTCCTTCTGATGAATGTGGT	NA	28	6	3	4.16468	5.36371
1736	TTACTGTGGCAAGTGTTGTCTGACT	NA	25	45	6	31.2351	10.7274
1737	TTACTGTGGCAAGTGTTGTCTGACTT	NA	26	17	1	11.7999	1.7879
1738	TACTGTGGCAAGTGTTGTCTGACT	NA	24	7	1	4.8588	1.7879
1739	TACTGTGGCAAGTGTTGTCTGACTTACT	NA	28	36	6	24.9881	10.7274
1740	TTAGCCCAAAACCTAGGAT	NA	19	7	0	4.8588	0
1741	AACCAGTTCAAGACTC	NA	16	6	0	4.16468	0
1742	TATCATTCAGTGGTTCCTGTATAGCTCC	NA	28	7	0	4.8588	0
1743	TGATAATGGACTAAACTTCTGAACCT	NA	26	23	8	15.9646	14.3032
1744	TGATAATGGACTAAACTTCTGAACCTAT	NA	28	6	4	4.16468	7.15161
1745	TATGTAAGTACACTGTAGC	NA	19	82	11	56.9173	19.6669
1746	CTGAGTTCGAGGCCAGCCT	NA	19	32	2	22.2116	3.57581
1747	CTGGAACTCACTCTGTAGACCAGGCT	NA	26	19	0	13.1882	0
1748	TACTCGGGGTCGAACTCCTCTACC	NA	24	14	0	9.7176	0
1749	TCACTCTGTAGACCAGGCTGGT	NA	22	12	0	8.32937	0
1750	TTTAATCCCAGCACTCGGGAGGCAGA	NA	26	15	11	10.4117	19.6669
1751	CTGGAGTGTCTGAAGACAG	NA	19	10	3	6.94114	5.36371
1752	TAGGAAAGACTCGATGCCTCTGGTTTCC	NA	28	6	0	4.16468	0
1753	ATGTCTGGTACTGGAAACTTCTCACAGC	NA	28	6	0	4.16468	0
1754	TCACTCTGTAGACCAAGCTGGCCTCGAA	NA	28	7	4	4.8588	7.15161
1755	TTTCGAGACAGGGTTTCTCTGTGTAGCC	NA	28	17	0	11.7999	0
1756	GTAACTGCTAGATCCTTGGAC	NA	21	47	8	32.6234	14.3032
1757	TGTGACTCTAGAGAACCCT	NA	19	51	5	35.3998	8.93952
1758	TGTGACTCTAGAGAACCCTGACT	NA	23	54	3	37.4822	5.36371
1759	GAATCTTTTAAAATAC	NA	16	21	78	14.5764	139.456
1760	TCAGGGACTTGGAAAGATC	NA	19	9	0	6.24703	0
1761	TGGTATTCCACACAGTATTGCTTCTGAC	NA	28	22	2	15.2705	3.57581
1762	TAGTCTGTTGCAATT	NA	15	10	0	6.94114	0
1763	CAGACTGTTAAGAAGGATTCAACTGT	NA	26	6	2	4.16468	3.57581
1764	AACTTTCTAAGGAAATTCAAGACAGTCT	NA	28	5	2	3.47057	3.57581
1765	TTGACCTCTATCTCCACTCTCATTAAT	NA	27	11	0	7.63525	0
1766	TATGACTACTTGTGCTCTGCCTTCCCC	NA	27	49	0	34.0116	0
1767	TTCCCAACAATTGTTCAGTCGCAGCT	NA	26	22	1	15.2705	1.7879
1768	TCCAATTCCGGATTGTAGTTCATTCC	NA	26	67	4	46.5056	7.15161
1769	TTGGTTGTCAACTTGACTACATC	NA	23	11	15	7.63525	26.8185
1770	TTTCTCTGTATAGCCCTGGTTGTCCT	NA	26	25	1	17.3528	1.7879
1771	TCTCTGTATAGCCCTGGTTGTCC	NA	23	8	11	5.55291	19.6669
1772	ACTCACAACTGTCTGTAAC	NA	19	68	2	47.1997	3.57581
1773	TAGCCCTGGCTGTCCTGGAACTCACT	NA	26	18	0	12.4941	0
1774	TTCTGTCAAATCTTTCTCTGATTCGT	NA	26	13	1	9.02348	1.7879
1775	TTCTGTCAAATCTTTCTCTGATTCGTC	NA	27	100	4	69.4114	7.15161
1776	TGTCAAATCTTTCTCTGATTCGTCACT	NA	27	746	28	517.809	50.0613
1777	TGTCAAATCTTTCTCTGATTCGTCACTT	NA	28	15	3	10.4117	5.36371
1778	AAATCTTTCTCTGATTCGTCACTTT	NA	25	7	0	4.8588	0
1779	AATCTTTCTCTGATTCGTCACTTTGTC	NA	27	14	0	9.7176	0
1780	ATCTTTCTCTGATTCGTCACTTTGTC	NA	26	8	2	5.55291	3.57581
1781	TCTTTCTCTGATTCGTCACTTTGTCT	NA	26	47	3	32.6234	5.36371
1782	TCTTTCTCTGATTCGTCACTTTGTCTG	NA	27	6	0	4.16468	0
1783	TTTCTCTGATTCGTCACTTTGTCTGCC	NA	27	105	3	72.882	5.36371
1784	TTCTCTGATTCGTCACTTTGTCTGCC	NA	26	74	2	51.3644	3.57581
1785	TCTCTGATTCGTCACTTTGTCTGCC	NA	25	22	0	15.2705	0
1786	TCTGATTCGTCACTTTGTCTGCC	NA	23	52	2	36.0939	3.57581
1787	TCTGTAACAAGATCTGACGCCC	NA	22	12	0	8.32937	0
1788	TGAAGATGTAGAACTCTCAGCTCCGCCT	NA	28	5	4	3.47057	7.15161
1789	TCGAACTCAGAAATCCACCTGCCTCTGC	NA	28	82	2	56.9173	3.57581
1790	TAAGAATTCAAATATATGAGCCTA	NA	24	6	6	4.16468	10.7274
1791	TGCAATCTTTTCTAAGATGTTCAGAGC	NA	27	4	2	2.77646	3.57581
1792	TTCTAAGATGTTCAGAGCAACTGCCAGC	NA	28	12	2	8.32937	3.57581
1793	TCTAAGATGTTCAGAGCAACTGCCAGCT	NA	28	5	2	3.47057	3.57581
1794	TAAGATGTTCAGAGCAACTGCCAGCTT	NA	27	9	6	6.24703	10.7274
1795	TAAGATGTTCAGAGCAACTGCCAGCTTC	NA	28	3	5	2.08234	8.93952
1796	CAGCTTCCTCTGGCCCTAGCACC	NA	23	7	0	4.8588	0
1797	CAGCTTCCTCTGGCCCTAGCACCTT	NA	25	7	0	4.8588	0
1798	CAGCTTCCTCTGGCCCTAGCACCTTAAG	NA	28	13	0	9.02348	0
1799	TTCCTCTGGCCCTAGCACCTTAAG	NA	24	12	0	8.32937	0
1800	TTCCTCTGGCCCTAGCACCTTAAGG	NA	25	12	0	8.32937	0
1801	TTCCTCTGGCCCTAGCACCTTAAGGA	NA	26	26	1	18.047	1.7879
1802	TTCCTCTGGCCCTAGCACCTTAAGGAG	NA	27	16	0	11.1058	0
1803	TTCCTCTGGCCCTAGCACCTTAAGGAGA	NA	28	48	2	33.3175	3.57581
1804	TCCTCTGGCCCTAGCACCT	NA	19	6	0	4.16468	0
1805	TAGCACCTTAAGGAGACAGCA	NA	21	9	21	6.24703	37.546
1806	TAGCACCTTAAGGAGACAGCATGGA	NA	25	3	3	2.08234	5.36371
1807	TAGCACCTTAAGGAGACAGCATGGAG	NA	26	2	5	1.38823	8.93952
1808	TAGCACCTTAAGGAGACAGCATGGAGA	NA	27	11	37	7.63525	66.1524
1809	TAGCACCTTAAGGAGACAGCATGGAGAC	NA	28	43	31	29.8469	55.425
1810	ATGGAGACCCATAACCCC	NA	18	2	4	1.38823	7.15161
1811	TGGAGACCCATAACCCC	NA	17	24	13	16.6587	23.2427
1812	TGGGAAAGAATATGAAGGTGGCC	NA	23	5	2	3.47057	3.57581
1813	TGGGAAAGAATATGAAGGTGGCCT	NA	24	13	7	9.02348	12.5153
1814	TGGGAAAGAATATGAAGGTGGCCTGAGG	NA	28	22	8	15.2705	14.3032
1815	TCCATGCCTCTGAGAATGTGATACTGC	NA	27	6	5	4.16468	8.93952
1816	TGCCTCTGAGAATGTGATACTGCTG	NA	25	10	4	6.94114	7.15161
1817	TGCCTCTGAGAATGTGATACTGCTGT	NA	26	34	5	23.5999	8.93952
1818	TGCCTCTGAGAATGTGATACTGCTGTC	NA	27	138	69	95.7877	123.365
1819	TGCCTCTGAGAATGTGATACTGCTGTCT	NA	28	127	34	88.1525	60.7887
1820	TCTGAGAATGTGATACTGCTGTC	NA	23	6	1	4.16468	1.7879
1821	TCTGAGAATGTGATACTGCTGTCT	NA	24	30	5	20.8234	8.93952
1822	TCTGAGAATGTGATACTGCTGTCTG	NA	25	14	2	9.7176	3.57581
1823	TCTGAGAATGTGATACTGCTGTCTGA	NA	26	10	4	6.94114	7.15161
1824	TCTGAGAATGTGATACTGCTGTCTGAG	NA	27	8	1	5.55291	1.7879
1825	TCTGAGAATGTGATACTGCTGTCTGAGG	NA	28	172	34	119.388	60.7887
1826	TGAGAATGTGATACTGCTGTCT	NA	22	7	0	4.8588	0
1827	TGAGAATGTGATACTGCTGTCTGAG	NA	25	50	13	34.7057	23.2427
1828	TGAGAATGTGATACTGCTGTCTGAGG	NA	26	500	156	347.057	278.913
1829	TGAGAATGTGATACTGCTGTCTGAGGG	NA	27	26	8	18.047	14.3032
1830	TGAGAATGTGATACTGCTGTCTGAGGGA	NA	28	50	24	34.7057	42.9097
1831	ATGTGATACTGCTGTCTGAGG	NA	21	7	0	4.8588	0
1832	TGTGATACTGCTGTCTGAGG	NA	20	10	0	6.94114	0
1833	TGTGATACTGCTGTCTGAGGGAGG	NA	24	23	0	15.9646	0
1834	TGTGATACTGCTGTCTGAGGGAGGA	NA	25	11	1	7.63525	1.7879
1835	TGTGATACTGCTGTCTGAGGGAGGAC	NA	26	8	3	5.55291	5.36371
1836	TGAAAGCCCAGCCTTCCTTGTGAC	NA	24	16	1	11.1058	1.7879
1837	TGAAAGCCCAGCCTTCCTTGTGACAG	NA	26	27	1	18.7411	1.7879
1838	TGTGACAGAGGCTGACATCAGGC	NA	23	3	3	2.08234	5.36371
1839	TAGGATGTGGGGTTTGCTTAATTGGCC	NA	27	7	1	4.8588	1.7879
1840	TAGGATGTGGGGTTTGCTTAATTGGCCT	NA	28	20	6	13.8823	10.7274
1841	TCCAAAGAACAACCTGGTGAGGACC	NA	25	6	0	4.16468	0
1842	TCCAAAGAACAACCTGGTGAGGACCTGT	NA	28	37	1	25.6822	1.7879
1843	TGATGAGACAGGTGCCCCCTCATGAGC	NA	27	3	4	2.08234	7.15161
1844	TGATGAGACAGGTGCCCCCTCATGAGCT	NA	28	11	2	7.63525	3.57581
1845	CAGATGTTCCACACCAAAAATTCATTC	NA	27	2	5	1.38823	8.93952
1846	TGAACCTGGTCTCCAAAGTCACAAAATT	NA	28	8	1	5.55291	1.7879
1847	TCCAAAGTCACAAAATTTGTTGTTCTGC	NA	28	6	5	4.16468	8.93952
1848	CAAAGTCACAAAATTTGTTGTTCTGCCT	NA	28	6	3	4.16468	5.36371
1849	TGCCTCCCATAGCAGGATGTTTT	NA	23	7	17	4.8588	30.3944
1850	TGCCTCCCATAGCAGGATGTTTTTGGAT	NA	28	11	3	7.63525	5.36371
1851	TCCCATAGCAGGATGTTTT	NA	19	7	41	4.8588	73.304
1852	TAGCAGGATGTTTTTGGA	NA	18	8	1	5.55291	1.7879
1853	TAGCAGGATGTTTTTGGAT	NA	19	14	1	9.7176	1.7879
1854	TAGCAGGATGTTTTTGGATT	NA	20	45	2	31.2351	3.57581
1855	TAGCAGGATGTTTTTGGATTC	NA	21	53	2	36.788	3.57581
1856	TAGCAGGATGTTTTTGGATTCAG	NA	23	22	4	15.2705	7.15161
1857	TAGCAGGATGTTTTTGGATTCAGG	NA	24	45	11	31.2351	19.6669
1858	TAGCAGGATGTTTTTGGATTCAGGT	NA	25	155	91	107.588	162.699
1859	TAGCAGGATGTTTTTGGATTCAGGTC	NA	26	593	221	411.61	395.127
1860	TAGCAGGATGTTTTTGGATTCAGGTCT	NA	27	285	99	197.822	177.002
1861	TAGCAGGATGTTTTTGGATTCAGGTCTC	NA	28	445	166	308.881	296.792
1862	AGCAGGATGTTTTTGGATTCAGGTCTC	NA	27	6	0	4.16468	0
1863	CAGGATGTTTTTGGATTCAGGTCTCT	NA	26	7	3	4.8588	5.36371
1864	TGCTGAGCTCTGCTGCCCTCTGGTG	NA	25	5	1	3.47057	1.7879
1865	TGCTGAGCTCTGCTGCCCTCTGGTGG	NA	26	6	5	4.16468	8.93952
1866	TGCTGAGCTCTGCTGCCCTCTGGTGGT	NA	27	26	0	18.047	0
1867	TGCTGAGCTCTGCTGCCCTCTGGTGGTC	NA	28	32	5	22.2116	8.93952
1868	TGATCCTGTCTGAGTGATCCACAGACT	NA	27	5	1	3.47057	1.7879
1869	TGGCTGTCATGTTAAAAGAAGAGTTC	NA	26	9	5	6.24703	8.93952
1870	TGGCTGTCATGTTAAAAGAAGAGTTCT	NA	27	13	6	9.02348	10.7274
1871	TGGCTGTCATGTTAAAAGAAGAGTTCTC	NA	28	17	9	11.7999	16.0911
1872	TGTCATGTTAAAAGAAGAGTTCTCCATG	NA	28	2	6	1.38823	10.7274
1873	TCACACAACAAATGAGGTCTCTG	NA	23	8	0	5.55291	0
1874	TCACACAACAAATGAGGTCTCTGG	NA	24	11	0	7.63525	0
1875	TCACACAACAAATGAGGTCTCTGGG	NA	25	37	2	25.6822	3.57581
1876	TCACACAACAAATGAGGTCTCTGGGT	NA	26	68	5	47.1997	8.93952
1877	TCACACAACAAATGAGGTCTCTGGGTC	NA	27	81	13	56.2232	23.2427
1878	TCACACAACAAATGAGGTCTCTGGGTCC	NA	28	315	40	218.646	71.5161
1879	CACAACAAATGAGGTCTCTGGGTCCC	NA	26	7	2	4.8588	3.57581
1880	TAGTAATACTTTCATACTCCATAAGGAT	NA	28	3	10	2.08234	17.879
1881	TGTGCACAGTAGAATGTCTGTCTG	NA	24	2	4	1.38823	7.15161
1882	TGCACAGTAGAATGTCTGTCTG	NA	22	13	15	9.02348	26.8185
1883	TTTCAATCTGGGGAAGATTCAAGGA	NA	25	3	5	2.08234	8.93952
1884	TTTCAATCTGGGGAAGATTCAAGGAT	NA	26	18	3	12.4941	5.36371
1885	TTTCAATCTGGGGAAGATTCAAGGATGG	NA	28	15	26	10.4117	46.4855
1886	TTCAATCTGGGGAAGATTCAAGGAT	NA	25	14	6	9.7176	10.7274
1887	TTCAATCTGGGGAAGATTCAAGGATG	NA	26	6	1	4.16468	1.7879
1888	TCCTGTACCACAGTAGACTCTCAGTTTG	NA	28	9	0	6.24703	0
1889	GTGAATTCCATGATCGTGAGCCCACTG	NA	27	14	0	9.7176	0
1890	TATCCACTTGATTATTGAACTCCTCC	NA	26	29	0	20.1293	0
1891	TGTAACTTGCTTGTGCCTTCAGGACC	NA	26	7	0	4.8588	0
1892	TACATTCTGGAACTGGGGAAATCACC	NA	26	33	5	22.9058	8.93952
1893	TCAACTCAGAACCAGTATCCAGCAGACC	NA	28	12	0	8.32937	0
1894	TCTGTAGTTCAGCCAACCT	NA	19	17	0	11.7999	0
1895	TCTGAGTTCGAGGCTAGCCTGGTC	NA	24	25	8	17.3528	14.3032
1896	ACCAGAGAACTCCTAAGCC	NA	19	32	0	22.2116	0
1897	TATTTTTTGTCTTAG	NA	15	13	3	9.02348	5.36371
1898	TGTCCCAAGCTTCTGACCT	NA	19	28	0	19.4352	0
1899	TCTGTACTTGTGGTATATCTGGCACT	NA	26	7	0	4.8588	0
1900	TATGGACACTGACATCGTTGTTAAGGA	NA	27	6	0	4.16468	0
1901	TTCTACTACATGGCTGTACAGGTATCCC	NA	28	11	1	7.63525	1.7879
1902	TTCTACTACATGGCTGTACAGGTATCC	NA	27	6	0	4.16468	0
1903	TTCACCTGAGGATGCTCTCTGTAACT	NA	26	5	1	3.47057	1.7879
1904	TCATATGCAAAACCCGAAGGACTGGACC	NA	28	17	0	11.7999	0
1905	TCCCAAATGACTCTAGCTTGCATC	NA	24	13	0	9.02348	0
1906	TGAAGATGTAGAACTCTCAGCTCC	NA	24	24	3	16.6587	5.36371
1907	TCACTCTGTAGACCAGGCTGGCCTCGAA	NA	28	131	14	90.9289	25.0306
1908	CAATTCTGAATATCTATGC	NA	19	6	2	4.16468	3.57581
1909	TTCAACTGCATGAATTCAGAACTTTTC	NA	27	14	0	9.7176	0
1910	TGTAGATCAGGATTGTAAAGGGGAAC	NA	26	6	3	4.16468	5.36371
1911	CTGATTACTTAATAATGCCT	NA	20	8	2	5.55291	3.57581
1912	TGCAGTAGAAAGGCTCTGCGGCATA	NA	25	23	0	15.9646	0
1913	CCACATTCGCCGTTACAAG	NA	19	19	2	13.1882	3.57581
1914	CAGAAGATTCTGGTCTGTGGTGTTCTTC	NA	28	127	40	88.1525	71.5161
1915	TCGAACTCAGAAATCCACTTGCCT	NA	24	52	1	36.0939	1.7879
1916	TCGAACTCAGAAATCCACTTGCCTC	NA	25	49	0	34.0116	0
1917	TCGAACTCAGAAATCCACTTGCCTCT	NA	26	63	1	43.7292	1.7879
1918	CGAACTCAGAAATCCACTTGCCTCTGCC	NA	28	10	0	6.94114	0
1919	TCCGAAGGTCCGAAGTTCAAATCCCAGC	NA	28	22	28	15.2705	50.0613
1920	TCTTAACTGCTGAGCCATCTCTCCAGCC	NA	28	6	0	4.16468	0
1921	TTTCTCTGTATAGCCCTGGCT	NA	21	33	3	22.9058	5.36371
1922	TGGAACTCACTCTGCAGACCAGGCTGGC	NA	28	32	2	22.2116	3.57581
1923	TATTGCTTACATCTTCAGGAGCC	NA	23	8	0	5.55291	0
1924	TAATCTGGGCTACACCTTCTGCTGGAGA	NA	28	8	1	5.55291	1.7879
1925	CTGAGCAACTGCTAGATCCT	NA	20	15	0	10.4117	0
1926	GCAACTGCTAGATCCTTGGACT	NA	22	134	4	93.0113	7.15161
1927	CAACTGCTAGATCCTTGGACT	NA	21	8	2	5.55291	3.57581
1928	TCACAGCTACTACTGAACC	NA	19	23	2	15.9646	3.57581
1929	CTCCATGAGATCCAACTGTAAGGCATT	NA	27	38	3	26.3763	5.36371
1930	AGAACTCTTCAGCTGGGGA	NA	19	60	4	41.6468	7.15161
1931	TTCGCCTCTACAATCAAGC	NA	19	6	2	4.16468	3.57581
1932	ACAAAGAATTCTCACCTG	NA	18	10	0	6.94114	0
1933	TTCCAATTCGTTGAAGAATTGAGT	NA	24	0	6	0	10.7274
1934	ACCCCCAGTTGGTTCTGAT	NA	19	41	0	28.4587	0
1935	GAACTCACTTTGTAGACCAGGCTGGCCT	NA	28	13	2	9.02348	3.57581
1936	TGTTGCAGCGTCGTTCTTCCTGGC	NA	24	6	1	4.16468	1.7879
1937	CTGTAGACCAGGCTAGCCT	NA	19	23	4	15.9646	7.15161
1938	TTGGAAATGTAAATGAGCT	NA	19	21	2	14.5764	3.57581
1939	TGTAGACCAGGCTGGCCTCGAACTCAGA	NA	28	15	5	10.4117	8.93952
1940	TGAAGATGTAGAACTCTCAGCTT	NA	23	10	0	6.94114	0
1941	CAGGTTCTCAGTCTCTGGCATCC	NA	23	7	0	4.8588	0
1942	ACCATTCTGGATAAT	NA	15	11	0	7.63525	0
1943	CCATTCTGGATAATT	NA	15	19	0	13.1882	0
1944	TATGGAATGGAGAGCGCTTTGGCACG	NA	26	5	2	3.47057	3.57581
1945	ACATGTTTTAACTGCGGAAAGCCT	NA	24	79	5	54.835	8.93952
1946	ACATGTTTTAACTGCGGAAAGCCTGGGC	NA	28	34	7	23.5999	12.5153
1947	TCAACTGGTAGAGGAACAATTAAAATT	NA	27	6	3	4.16468	5.36371
1948	ATGAGCAAATGAACTTATTTGGCCC	NA	25	5	3	3.47057	5.36371
1949	TGAGCAAATGAACTTATTTGGCCCAGTA	NA	28	11	6	7.63525	10.7274
1950	TCTGATACAGGACAATTCTTGGGCT	NA	25	9	2	6.24703	3.57581
1951	TAATGTCGACATTTCCACTCCCAATGAC	NA	28	14	0	9.7176	0
1952	TTTGACCTCTATCTCCAC	NA	18	4	2	2.77646	3.57581
1953	CGTGGATTCAGAACTCTTCAGC	NA	22	0	11	0	19.6669
1954	GCCTTGATGATAATGGACT	NA	19	16	0	11.1058	0
1955	AGGCAGGTGGATTTCTGAG	NA	19	22	3	15.2705	5.36371
1956	TCCTGTCCTGACTTCCCTCAAT	NA	22	6	0	4.16468	0
1957	TGCAACGGCACATGTGGCTTCCCACATC	NA	28	45	8	31.2351	14.3032
1958	GGCTGTCCTGGAACTCACT	NA	19	154	4	106.894	7.15161
1959	TACTGAATAAGACAT	NA	15	56	12	38.8704	21.4548
1960	TAGACAGGAAACACAA	NA	16	5	9	3.47057	16.0911
1961	TACAAAGTGAGTTCCAGGACAGT	NA	23	21	0	14.5764	0
1962	TACAACATGAGACTCCTGATTGCACT	NA	26	9	0	6.24703	0
1963	CAGAAATCCGCCTGCCTCTGCCT	NA	23	19	0	13.1882	0
1964	ATGGCTGGCCTGGAAC	NA	16	50	8	34.7057	14.3032
1965	TGACTCTAGCTTGTGTCAAGTTGACA	NA	26	10	1	6.94114	1.7879
1966	CGACTGCTCTTCCGAAGGT	NA	19	39	1	27.0704	1.7879
1967	GACTGAGTAACTGCTAGATCCT	NA	22	63	6	43.7292	10.7274
1968	TTCAAAGTTTGTCTCCTTTCTTAGAACT	NA	28	10	0	6.94114	0
1969	TGTGCAATCGCCTGTAGAAGAGAGCCT	NA	27	4	3	2.77646	5.36371
1970	CTCAATCTCTGCTCTGCCTTTATCC	NA	25	6	0	4.16468	0
1971	TCACTTTGTAGACCAGGATGGCC	NA	23	6	0	4.16468	0
1972	GCTGTCCTGGAACTCACTC	NA	19	6	0	4.16468	0
1973	TGAAAAACAAGCGTGACTTCTCTGCCT	NA	27	5	1	3.47057	1.7879
1974	TCTCTGTGTAGCCCTGGCCGTCC	NA	23	7	0	4.8588	0
1975	TCTTAACTGCAGAGCCATCTCTCCAGCC	NA	28	32	0	22.2116	0
1976	TAACTGCAGAGCCATCTCTCCAGCCC	NA	26	25	1	17.3528	1.7879
1977	CTCTGTAGACCAGGCTAGC	NA	19	7	1	4.8588	1.7879
1978	TTTCTGAGTTCGAGGCCAGCCT	NA	22	36	1	24.9881	1.7879
1979	TGGAACTCACTCTGTAGACCAGGC	NA	24	134	5	93.0113	8.93952
1980	AACTACTAGACTCTTGGACT	NA	20	6	0	4.16468	0
1981	ACTACTAGACTCTTGGACT	NA	19	83	7	57.6115	12.5153
1982	ACTAGACTCTTGGACT	NA	16	15	1	10.4117	1.7879
1983	TAGACTCCTGTGTTTGAATGCTTGGC	NA	26	59	7	40.9527	12.5153
1984	TAGACTCCTGTGTTTGAATGCTTGGCC	NA	27	161	13	111.752	23.2427
1985	TATCTTGGTCTGTATC	NA	16	6	0	4.16468	0
1986	CTTCTAATTCGTTGAAGAATTGAGT	NA	25	0	6	0	10.7274
1987	TGATCTCGGAAGCTAAGCAGGGTCGGG	NA	27	11	3	7.63525	5.36371
1988	ATCTCGGAAGCTAAGCAGGGTCGGGCCT	NA	28	6	0	4.16468	0
1989	TCTCGGAAGCTAAGCAGGGTCGGGCCT	NA	27	10	1	6.94114	1.7879
1990	GTTAGTACTTGGATGGGAGACCGCC	NA	25	0	32	0	57.2129
1991	TTAGTACTTGGATGGGAGACCGCC	NA	24	0	33	0	59.0008
1992	TAGTACTTGGATGGGAGACCGCC	NA	23	3	14	2.08234	25.0306
1993	TAGTACTTGGATGGGAGACCGCCT	NA	24	36	6	24.9881	10.7274
1994	AGTACTTGGATGGGAGACCGCC	NA	22	0	17	0	30.3944
1995	GTACTTGGATGGGAGACCGCC	NA	21	1	14	0.694114	25.0306
1996	TACTTGGATGGGAGACCGCC	NA	20	0	9	0	16.0911
1997	ACTTGGATGGGAGACCGCC	NA	19	2	12	1.38823	21.4548
1998	TGATAATGGACTGAACCCC	NA	19	103	6	71.4937	10.7274
[truncated: 182,331 more rows]

## Sheet: D. melanogaster
				Raw reads		Normalised reads
	Sequences	miRname	Length	Dm FDFSS	Dm NSS	Dm FDFSS	Dm NSS
1	CAACGACTATCCTTAGGTACTCCGGGA	NA	27	61	11	43.2967	18.6089
2	TTTCGGCAACAGGACTAGCTTCTGGC	NA	26	10	0	7.09782	0
3	TGCCAAAGCGCGGTCGTTTAAGGAGC	NA	26	7	17	4.96847	28.7591
4	CAGAACTTGAAGTCGCCGAGGCAGC	NA	25	59	10	41.8771	16.9171
5	CAGAACTTGAAGTCGCCGAGGCAGCC	NA	26	22	10	15.6152	16.9171
6	TCTGATTTTAGACAAATA	NA	18	4	14	2.83913	23.684
7	TAAATTACTGTTGTGATGCTTGCCT	NA	25	16	1	11.3565	1.69171
8	TTATTTCGCGTTTACTCATTCGGCCT	NA	26	12	5	8.51738	8.45857
9	TACTGCAGTACATAAGCCACAGGCGCC	NA	27	10	1	7.09782	1.69171
10	TGTGTGATCGAGAAGCGAGATGTCCT	NA	26	6	0	4.25869	0
11	TGCCTTATTAATTTTTCACACGTCGC	NA	26	18	0	12.7761	0
12	GAGAAAATCAATGAACAAACGC	NA	22	5	20	3.54891	33.8343
13	TTTGTAAGAAACTGGTTTTATT	NA	22	5	29	3.54891	49.0597
14	TTGTAAGAAACTGGTTTTATT	NA	21	14	45	9.93695	76.1272
15	TGTAAGAAACTGGTTTTATT	NA	20	2	6	1.41956	10.1503
16	TAAGAAACTGGTTTTATT	NA	18	74	223	52.5239	377.252
17	TCCAAACAGGTGATCCGTACTCGAGAA	NA	27	1	5	0.709782	8.45857
18	TTTTTGATCAATTGGCACCATGCGA	NA	25	64	11	45.4261	18.6089
19	TTTTGATCAATTGGCACCATGCGA	NA	24	11	2	7.8076	3.38343
20	TCAGATGAGAGACAAATTAGAATT	NA	24	12	4	8.51738	6.76686
21	CACACGAGAACGGATTGTTGACAAAAT	NA	27	5	2	3.54891	3.38343
22	TACCCGGGACGGTCGTTTGGCGCTGC	NA	26	13	0	9.22717	0
23	TTTTTGATCAATTGGCACCATGCGAA	NA	26	294	55	208.676	93.0443
24	TTTTTGATCAATTGGCACCATGCGAAAA	NA	28	7	0	4.96847	0
25	CACTAACTCATTTACTCTCCCGCC	NA	24	6	1	4.25869	1.69171
26	TCCTAACGGGGATATGATCGTATGCT	NA	26	77	20	54.6532	33.8343
27	AACTCTAGAAATTCATTTGTCGCC	NA	24	18	0	12.7761	0
28	TTAAGTCTCTTTGGATGTTTTCACT	NA	25	18	8	12.7761	13.5337
29	TATAGAATTGTAGAGCAAGACCT	NA	23	60	34	42.5869	57.5183
30	TGGATAGGGGACCTTGAACGGCT	NA	23	17	2	12.0663	3.38343
31	TATAAGGTTGGCCCAAGAACGCTGCCT	NA	27	6	0	4.25869	0
32	TTTGACAAAATATGCCCTTCACCT	NA	24	14	59	9.93695	99.8112
33	TCCCCCTGATCGCAACGACCCGTT	NA	24	6	0	4.25869	0
34	CCTGCAAGGACACTGACAGGGC	NA	22	8	0	5.67826	0
35	CCTGCAAGGACACTGACAGGGCAGACT	NA	27	3	3	2.12935	5.07514
36	TTTGTCAGTTTCTCCACCTCTTGGG	NA	25	18	0	12.7761	0
37	TGTAGATTCAGAAGCTTGGCAGAT	NA	24	9	5	6.38804	8.45857
38	TGTAGATTCAGAAGCTTGGCAGATA	NA	25	33	10	23.4228	16.9171
39	TCTGGTATCAGAGATGTGGCTAGCCT	NA	26	17	3	12.0663	5.07514
40	TCAGATTTAAATTCAATTCGGTCGCT	NA	26	29	7	20.5837	11.842
41	TTCAATGTCACTATCGGACTCAGCGCC	NA	27	18	0	12.7761	0
42	TCACTAGAATCGCTAAACCATCCCATT	NA	27	13	0	9.22717	0
43	TTAGTTGTTAATAAATGTGGTTGGC	NA	25	6	0	4.25869	0
44	TGTAAACGGTAGCTAATTCGAGCGGC	NA	26	81	4	57.4923	6.76686
45	AAAGAGAGTAATTTTGGCCGTCACC	NA	25	8	0	5.67826	0
46	CATCGATGTACTACTGGTATCAGA	NA	24	7	4	4.96847	6.76686
47	TGGATGCTGTCCTCCCTGCACCCGGA	NA	26	4	2	2.83913	3.38343
48	TCTTGTAATGCCTGTATGACCTCCT	NA	25	5	3	3.54891	5.07514
49	GTATGGTCTAAAATGGGTAATTGCC	NA	25	6	0	4.25869	0
50	TAGTCGGCGAAGTTCCTTATAAATC	NA	25	5	1	3.54891	1.69171
51	TAGTTGCAGAATGCTACAAATCGTCT	NA	26	6	0	4.25869	0
52	AAAGCCTAAAAATAGTTATT	NA	20	1	10	0.709782	16.9171
53	TGTTATCTCTGTCTTCTA	NA	18	20	7	14.1956	11.842
54	TAAAATTTGCGAACTGCCTTGGTAATC	NA	27	20	0	14.1956	0
55	TCATATGGACAGTAATTATGCATGACT	NA	27	73	5	51.8141	8.45857
56	AATGAATTGCCTGATAAAAAGGATTA	NA	26	156	54	110.726	91.3526
57	AATGAATTGCCTGATAAAAAGGATTACC	NA	28	25	3	17.7446	5.07514
58	AAAGGATTACCTTGATAGGGT	NA	21	12	0	8.51738	0
59	AAGGATTACCTTGATAGGGT	NA	20	29	0	20.5837	0
60	GGTCTTATAGTCAATAATGATATCAAAC	NA	28	0	31	0	52.4432
61	AATAAGGACAAATTAATTA	NA	19	15	49	10.6467	82.894
62	AATAAGGACAAATTAATT	NA	18	7	2	4.96847	3.38343
63	AATAAGGACAAATTAAT	NA	17	15	7	10.6467	11.842
64	TTATATTTTATTTTTGGAGCTTGAGC	NA	26	0	8	0	13.5337
65	TATATTTTATTTTTGGAGCTTGAGC	NA	25	0	6	0	10.1503
66	TTATTTTTGGAGCTTGAGC	NA	19	3	5	2.12935	8.45857
67	TATTTTTGGAGCTTGAGC	NA	18	6	8	4.25869	13.5337
68	ATTTTTGGAGCTTGAGC	NA	17	2	4	1.41956	6.76686
69	AAGTAGAATAGTTGAAAA	NA	18	1	5	0.709782	8.45857
70	CAACAGGAATTTCATTAGATCGT	NA	23	8	0	5.67826	0
71	TGTATGAGCTCATCATATATTTACCGT	NA	27	0	37	0	62.5934
72	GTTGGAATAGATGTAGATACTCGAGC	NA	26	7	1	4.96847	1.69171
73	TGATTAGCTACTTTACA	NA	17	9	3	6.38804	5.07514
74	TCAACATTTTTTAGGATTGGC	NA	21	2	13	1.41956	21.9923
75	ACATTTTTTAGGATTGGC	NA	18	0	6	0	10.1503
76	CTGAAAGCAAGTACTGGTCTCTTAAACC	NA	28	5	1	3.54891	1.69171
77	TGAAAGCAAGTACTGGTCTCTTAAACC	NA	27	6	0	4.25869	0
78	GAAAGCAAGTACTGGTCTC	NA	19	6	0	4.25869	0
79	GAAAGCAAGTACTGGTCTCTTAAACC	NA	26	10	1	7.09782	1.69171
80	AAAGCAAGTACTGGTCTCTTAAACC	NA	25	13	2	9.22717	3.38343
81	AAGCAAGTACTGGTCTCTTAAACC	NA	24	21	1	14.9054	1.69171
82	AGCAAGTACTGGTCTCTTAAAC	NA	22	6	0	4.25869	0
83	AGCAAGTACTGGTCTCTTAAACC	NA	23	22	5	15.6152	8.45857
84	GCAAGTACTGGTCTCTTAAACC	NA	22	15	0	10.6467	0
85	CAAGTACTGGTCTCTTAAACC	NA	21	7	0	4.96847	0
86	AAGTACTGGTCTCTTAAACC	NA	20	15	1	10.6467	1.69171
87	AGTACTGGTCTCTTAAACC	NA	19	15	0	10.6467	0
88	TCAGGAGTTACTGTAACTTGAGCC	NA	24	6	1	4.25869	1.69171
89	AGGAGTTACTGTAACTTGAGCCCACC	NA	26	7	0	4.96847	0
90	GGAGTTACTGTAACTTGAGCC	NA	21	15	0	10.6467	0
91	GTTACTGTAACTTGAGCCCACC	NA	22	8	1	5.67826	1.69171
92	TACTGTAACTTGAGCCCACCATAGACT	NA	27	6	0	4.25869	0
93	AGTATATTTGACTTCCAATC	NA	20	9	0	6.38804	0
94	TATATTTGACTTCCAATC	NA	18	6	1	4.25869	1.69171
95	ATTGATTGCAATTAGTTTCGACC	NA	23	11	1	7.8076	1.69171
96	ATTGATTGCAATTAGTTTCGACCT	NA	24	14	1	9.93695	1.69171
97	TGATTGCAATTAGTTTCGACC	NA	21	4	3	2.83913	5.07514
98	TGATTGCAATTAGTTTCGACCT	NA	22	6	0	4.25869	0
99	GAAATATGATGATCAAGT	NA	18	4	2	2.83913	3.38343
100	GAAATATGATGATCAAGTA	NA	19	216	49	153.313	82.894
101	GAAATATGATGATCAAGTAAAAGC	NA	24	32	13	22.713	21.9923
102	GAAATATGATGATCAAGTAAAAGCT	NA	25	73	11	51.8141	18.6089
103	GAAATATGATGATCAAGTAAAAGCTGC	NA	27	25	12	17.7446	20.3006
104	GAAATATGATGATCAAGTAAAAGCTGCT	NA	28	159	16	112.855	27.0674
105	AATATGATGATCAAGTAAAAGCTGCT	NA	26	9	0	6.38804	0
106	ATATGATGATCAAGTAAAAGCTGCT	NA	25	6	0	4.25869	0
107	TATGATGATCAAGTAAAAGCTGCT	NA	24	8	1	5.67826	1.69171
108	ATGTGGAATACCTTTTTTAGC	NA	21	1	5	0.709782	8.45857
109	GTATCTTATGAACGTCTTGGAAGTC	NA	25	11	0	7.8076	0
110	TGTATCTTATGAACGTCTTGGAAGTC	NA	26	52	2	36.9087	3.38343
111	TGTATCTTATGAACGTCT	NA	18	5	6	3.54891	10.1503
112	ATACTAAAATTAGGAGGTTA	NA	20	0	14	0	23.684
113	TATACTAAAATTAGGAGGTTA	NA	21	0	34	0	57.5183
114	TTATACTAAAATTAGGAGGTTA	NA	22	0	25	0	42.2929
115	ATTATACTAAAATTAGGAGGTTA	NA	23	0	18	0	30.4509
116	TATTATACTAAAATTAGGAGGTTA	NA	24	0	17	0	28.7591
117	GTATTATACTAAAATTAGGAGGTTA	NA	25	0	24	0	40.6012
118	GGTATTATACTAAAATTAGGAGGTTA	NA	26	0	18	0	30.4509
119	AGGTATTATACTAAAATTAGGAGGTTA	NA	27	0	12	0	20.3006
120	CAGGTATTATACTAAAATTAGGAGGTTA	NA	28	0	8	0	13.5337
121	AGTTTTAAAAGAAATAATCTTATTTTT	NA	27	22	4	15.6152	6.76686
122	ATTTTAGTACGAAAGGACC	NA	19	6	1	4.25869	1.69171
123	GATATTTTAGTACGAAAGGACC	NA	22	11	1	7.8076	1.69171
124	TGATATTTTAGTACGAAAGGACC	NA	23	8	0	5.67826	0
125	ATGATATTTTAGTACGAAAGGACC	NA	24	6	3	4.25869	5.07514
126	TATGATATTTTAGTACGAAAGGACC	NA	25	8	0	5.67826	0
127	TTATGATATTTTAGTACGAAAGGACC	NA	26	13	0	9.22717	0
128	ATTATGATATTTTAGTACGAAAGGACC	NA	27	6	2	4.25869	3.38343
129	AATTATGATATTTTAGTACGAAAGGACC	NA	28	11	0	7.8076	0
130	AATTTTAAGTCTGTTCGACT	NA	20	10	0	7.09782	0
131	CGTTCAAATTTTAAGTCTGTT	NA	21	12	0	8.51738	0
132	CCGTTCAAATTTTAAGTCTGTT	NA	22	14	2	9.93695	3.38343
133	AGCCGTTCAAATTTTAAGTCTGTT	NA	24	7	0	4.96847	0
134	GATATAATTTTGGGTGTAGCC	NA	21	4	2	2.83913	3.38343
135	AAGATATAATTTTGGGTGTAGCC	NA	23	6	0	4.25869	0
136	GAATGGTTGGACGAAATATTAACT	NA	24	5	1	3.54891	1.69171
137	GGCTGGAATGAATGGTTGGAC	NA	21	6	0	4.25869	0
138	TCTTTTAATTGAAGGC	NA	16	1	8	0.709782	13.5337
139	TGGCCGCAGTATTTTGACTGTG	NA	22	6	0	4.25869	0
140	AATGGCCGCAGTATTTTGAC	NA	20	6	0	4.25869	0
141	AATTTATAATTTTAATGTTTTA	NA	22	0	7	0	11.842
142	TTAATTTATAATTTTAATGTTTTA	NA	24	0	6	0	10.1503
143	ATATCAGATCAAGGTGTAGCT	NA	21	7	0	4.96847	0
144	AAACTAGGATTAGATACC	NA	18	6	2	4.25869	3.38343
145	AAAACTAGGATTAGATACC	NA	19	8	0	5.67826	0
146	GAGGAAAGTAGCAGGTGTTGAGC	NA	23	9	6	6.38804	10.1503
147	GAGGAAAGTAGCAGGTGTTGAGCC	NA	24	41	7	29.1011	11.842
148	CAACTCAATCTACGGTCTCCAGCT	NA	24	6	0	4.25869	0
149	TACGCCTTATGACAATGGACTGCC	NA	24	27	0	19.1641	0
150	CTGACATTGAAGACTCTGCTGCC	NA	23	9	1	6.38804	1.69171
151	CTGACATTGAAGACTCTGCTGCCC	NA	24	34	0	24.1326	0
152	CTGACATTGAAGACTCTGCTGCCCGA	NA	26	23	0	16.325	0
153	TAATATCTATTGCCCCAGAAAGTCTGAC	NA	28	11	1	7.8076	1.69171
154	CACTCTAAGAACTATTGCGCCCAGGA	NA	26	18	3	12.7761	5.07514
155	ACTCTAAGAACTATTGCGCCCAGGA	NA	25	35	3	24.8424	5.07514
156	TATACCAACGTCGGACAATAGCCT	NA	24	9	1	6.38804	1.69171
157	TATGACGTTAGACAACTCCATTCGGGC	NA	27	12	0	8.51738	0
158	TATACACGAAACTGTAGAGGCT	NA	22	6	0	4.25869	0
159	CGGATTAACAAGGGGCTCTGAGGA	NA	24	11	3	7.8076	5.07514
160	TACAAACTCTCCAGGAACTCTCGTC	NA	25	21	1	14.9054	1.69171
161	TCTTCCTATTCTGGCTGTATTGCACGC	NA	27	10	1	7.09782	1.69171
162	TTCCTATTCTGGCTGTATTGCACGC	NA	25	7	0	4.96847	0
163	CACAGTAGACTGGCCAACTGCCT	NA	23	71	22	50.3945	37.2177
164	AGCATAATTATGATCCATAAGACT	NA	24	6	0	4.25869	0
165	TACTCAGTTTTTGCTTCGGACATGCC	NA	26	42	1	29.8108	1.69171
166	TACTCAGTTTTTGCTTCGGACATGCCT	NA	27	36	0	25.5522	0
167	ACGAAAAGTAAAAGTATCCTGGCTGC	NA	26	2	7	1.41956	11.842
168	GTCACCTTAATAAGATCCGGATCT	NA	24	22	1	15.6152	1.69171
169	AAAAATGATGACCAACCATGCTAATAT	NA	27	0	6	0	10.1503
170	TAAGCGTATAGCTTTTCCCCTT	miR-965-3p	22	183	9	129.89	15.2254
171	TAAGCGTATAGCTTTTCCCCT	NA	21	631	6	447.872	10.1503
172	TAAGCGTATAGCTTTTCCCC	NA	20	13	1	9.22717	1.69171
173	GGGGTAAAACTGTACGTTATATGT	NA	24	7	0	4.96847	0
174	GGGTAAAACTGTACGTTATATG	NA	22	10	0	7.09782	0
175	GGGGTAAAACTGTACGTTATATG	miR-965-5p	23	84	7	59.6217	11.842
176	TCTTACCTAAATACTGCGACTGCGCC	NA	26	7	0	4.96847	0
177	TTCGGTAGTGGACCAATGGTATCAAT	NA	26	8	0	5.67826	0
178	TACTTTGAGATTGTCTTGGTCATC	NA	24	68	0	48.2652	0
179	TTGAAACTCTAATACGCAATTGTAT	NA	25	7	1	4.96847	1.69171
180	TGGCACTAGAACATCCTGAATGCGTA	NA	26	7	4	4.96847	6.76686
181	TCAAGATCTACTGTACCTATAGACT	NA	25	9	1	6.38804	1.69171
182	CAAGATCTACTGTACCTATAGACT	NA	24	32	2	22.713	3.38343
183	TATAGACTGTATGGTTCCTTGCCC	NA	24	9	0	6.38804	0
184	ATAGACTGTATGGTTCCTTGCCC	NA	23	19	0	13.4859	0
185	TTTTCCGATTGTACGTTACGCACATT	NA	26	11	1	7.8076	1.69171
186	TTTCCGATTGTACGTTACGCACATT	NA	25	16	0	11.3565	0
187	TATTTCTGTAACATACTGAGACGCGG	NA	26	8	0	5.67826	0
188	TTTCGTCGAATTCTGCTATTTTGG	NA	24	9	0	6.38804	0
189	TATTTTGGTTAGTTCTGTTGGGACT	NA	25	5	1	3.54891	1.69171
190	TGAGAACTTTGAAGCAT	NA	17	8	12	5.67826	20.3006
191	TGAGAACTTTGAAGCATTGGACTTTA	NA	26	9	7	6.38804	11.842
192	TCGACAACATTAATATAATATTTGGGC	NA	27	0	10	0	16.9171
193	CTATTACCTCTTTGATACTTGGCAGA	NA	26	8	1	5.67826	1.69171
194	TCGCTGTTTAGAATTCCCAAATCAAA	NA	26	7	0	4.96847	0
195	TTTGTAAGAAACTGATTTTATT	NA	22	12	52	8.51738	87.9692
196	TTGTAAGAAACTGATTTTATT	NA	21	7	85	4.96847	143.796
197	TAAGAAACTGATTTTATT	NA	18	117	206	83.0445	348.493
198	TGAGAATCGCATCTTAAAGTAAATGGC	NA	27	19	2	13.4859	3.38343
199	TGACTGACTCATGTAGTGTGCACT	NA	24	301	42	213.644	71.052
200	TTATTCAATCGTTCAAATTCCTCAGT	NA	26	30	2	21.2935	3.38343
201	GCACTAATGATCAATTTATCGTCGAT	NA	26	192	15	136.278	25.3757
202	TTATAATGCCTGCTTGAATTTTTTCGCC	NA	28	6	1	4.25869	1.69171
203	TAATGCCTGCTTGAATTTTTTCGCCT	NA	26	15	6	10.6467	10.1503
204	TTTGTCTATAGAATATCTTGGTGC	NA	24	32	7	22.713	11.842
205	TGCATCTTTACTTTAGCCACTCGGACCT	NA	28	79	1	56.0728	1.69171
206	TTTTTGAACATTTAACATAATAAGGACC	NA	28	5	3	3.54891	5.07514
207	TACTGAAATAATTGATGAATAGGCTT	NA	26	8	1	5.67826	1.69171
208	TACAGACTGCTGCCGAGGCCAAAGTTC	NA	27	6	2	4.25869	3.38343
209	TAAATCTGCTGGATTATCCTCTGACT	NA	26	9	0	6.38804	0
210	TTCCGTAAGTGACTGTGGTTAATTTA	NA	26	8	3	5.67826	5.07514
211	TTTCTTCTTCTTCCACTTCCCAGT	NA	24	4	2	2.83913	3.38343
212	TTCTTCTTCTTCCACTTCCCAGTAGC	NA	26	4	4	2.83913	6.76686
213	TTACATCCAGAAACTATCCACCCGA	NA	25	69	14	48.975	23.684
214	TTACATCCAGAAACTATCCACCCGAAA	NA	27	116	96	82.3347	162.405
215	TAAAGTTCTTCCATTTTTTCTGATC	NA	25	18	1	12.7761	1.69171
216	AACATTAATCGTGTTGACTGGAAGTGCC	NA	28	6	1	4.25869	1.69171
217	ACATTAATCGTGTTGACTGGAAGTGCCT	NA	28	7	3	4.96847	5.07514
218	CATTAATCGTGTTGACTGGAAGTGCCT	NA	27	61	11	43.2967	18.6089
219	TTAATCGTGTTGACTGGAAGTGCCT	NA	25	292	70	207.256	118.42
220	TCGTGTTGACTGGAAGTGCCT	NA	21	6	3	4.25869	5.07514
221	TTCTGGATTATGACCTGCAAAGT	NA	23	12	1	8.51738	1.69171
222	TACGACAAGTCGAACAAAGCTGCTCGCT	NA	28	24	1	17.0348	1.69171
223	TAGATATACTCGAAATTGGCCAACAT	NA	26	9	3	6.38804	5.07514
224	TTAAAATATTCATGATCGACAACGCC	NA	26	7	0	4.96847	0
225	TAAAATATTCATGATCGACAACGCC	NA	25	12	0	8.51738	0
226	TTATGAGCTGATTTAATGCTATTAGAGC	NA	28	0	30	0	50.7514
227	TAATTTCACAATTGCTGATGTATGGCC	NA	27	22	5	15.6152	8.45857
228	TTTCACAATTGCTGATGTATGGCCT	NA	25	7	0	4.96847	0
229	GCTGATGTATGGCCTCAAGCACGCCT	NA	26	7	0	4.96847	0
230	TTTATACTCTGTTCCTTACCTTTGGTA	NA	27	65	10	46.1358	16.9171
231	TGTAAGAAACTGATTTTATT	NA	20	5	19	3.54891	32.1426
232	TGACTGACTCATGTAGTGTGCACTT	NA	25	8	3	5.67826	5.07514
233	TTTTGAGCAATGCACCCATGTCGCC	NA	25	6	0	4.25869	0
234	TTACATAAGATATGAACGGAGCC	NA	23	50	4	35.4891	6.76686
235	TTACATAAGATATGAACGGAGCCC	NA	24	92	5	65.2999	8.45857
236	TTACATAAGATATGAACGGAGCCCAAAA	NA	28	5	2	3.54891	3.38343
237	CCCCACGTTGGGCGCCA	NA	17	42	1	29.8108	1.69171
238	TCCCCAAAACATGACTGTGCCCCCACC	NA	27	9	0	6.38804	0
239	CCCCAAAACATGACTGTGCCCCCA	NA	24	6	0	4.25869	0
240	TAGCCTGCGACGAATTGTAGAACTACT	NA	27	9	1	6.38804	1.69171
241	GCCTGCGACGAATTGTAGAACTACT	NA	25	7	0	4.96847	0
242	TGTAGAACTACTAACTTGTTTGCC	NA	24	7	1	4.96847	1.69171
243	TGATTCTAAGGCAATTTTTACCGGACT	NA	27	45	1	31.9402	1.69171
244	TTTACCGGACTGGCACTAGGATTCTTC	NA	27	5	4	3.54891	6.76686
245	TACCGGACTGGCACTAGGATTCTTC	NA	25	37	34	26.2619	57.5183
246	TACCGGACTGGCACTAGGATTCTTCGC	NA	27	39	10	27.6815	16.9171
247	TATTTGCCTGCATTGCCTTTGGTC	NA	24	14	3	9.93695	5.07514
248	TTAATGTGCCAACTGTATCAAACT	NA	24	15	4	10.6467	6.76686
249	TTAATGTGCCAACTGTATCAAACTT	NA	25	55	4	39.038	6.76686
250	TTAATGTGCCAACTGTATCAAACTTT	NA	26	207	8	146.925	13.5337
251	TAATGTGCCAACTGTATCAAACTTT	NA	25	12	0	8.51738	0
252	TATTTAAGCAAACAAACCGGCACT	NA	24	8	1	5.67826	1.69171
253	ACAACTGATAAAGATCTCTTCATT	NA	24	10	1	7.09782	1.69171
254	TAAAGATCTCTTCATTTGCCTCTTCCT	NA	27	31	3	22.0032	5.07514
255	ACTTGGGCCAAGGGAATGCAAACT	miR-375-5p	24	43	6	30.5206	10.1503
256	TTTGTTCGTTTGGCTTAAG	NA	19	29	2	20.5837	3.38343
257	TTTGTTCGTTTGGCTTAAGT	NA	20	262	57	185.963	96.4277
258	TTTGTTCGTTTGGCTTAAGTT	NA	21	2760	579	1959	979.503
259	TTTGTTCGTTTGGCTTAAGTTA	miR-375-3p	22	712	367	505.365	620.859
260	TTTGTTCGTTTGGCTTAAGTTAT	NA	23	32	11	22.713	18.6089
261	TTTGTTCGTTTGGCTTAAGTTATT	NA	24	9	8	6.38804	13.5337
262	GATGTAGAAATTCTAAAATTAAATGAGC	NA	28	3	23	2.12935	38.9094
263	AAGAACTTTAAATTAGCCGACCCCGA	NA	26	34	1	24.1326	1.69171
264	TTTGATCCGTTAGGATGGTTGGCACC	NA	26	7	5	4.96847	8.45857
265	TTCAGTCATTCAGATTCACGGATTT	NA	25	2	4	1.41956	6.76686
266	CACGAATATATTTAAAGACTTACAAT	NA	26	3	12	2.12935	20.3006
267	TGAGAATCGCATCTTAAAGTAAATGGCC	NA	28	56	12	39.7478	20.3006
268	TTATTCAATCGTTCAAATTCCTCAG	NA	25	21	1	14.9054	1.69171
269	TTTCAGCGGATCCCAAATAATCTTCGGC	NA	28	6	0	4.25869	0
270	TCTACCCAGTAACTTTTAGAGTCGAC	NA	26	9	0	6.38804	0
271	ACCGGAATAAGCCTGAACAATTTGG	NA	25	8	2	5.67826	3.38343
272	TTTGTCTATAGAATATCTTGGTGCT	NA	25	44	5	31.2304	8.45857
273	TACTGAAATAATTGATGAATAGGCT	NA	25	33	1	23.4228	1.69171
274	TACATCCAGAAACTATCCACCCGAAA	NA	26	23	17	16.325	28.7591
275	TAAAGTTCTTCCATTTTTTCTGATCAA	NA	27	8	0	5.67826	0
276	CATTAATCGTGTTGACTGGAAGTGCC	NA	26	21	0	14.9054	0
277	TTTATTCTCATATCGCTTGGTCAAAAAC	NA	28	7	0	4.96847	0
278	TCTGGACTACTGTCTATTAGTTTAGACG	NA	28	2	7	1.41956	11.842
279	TGTTTTCTACCGACTCGCCCTTAATT	NA	26	15	5	10.6467	8.45857
280	TAATTTCCAAAATAATTTCGGACT	NA	24	6	0	4.25869	0
281	TATAAGGCACTGTTTTCAGGCACT	NA	24	16	1	11.3565	1.69171
282	TACATGTTTTTGAGCAATGCACCCA	NA	25	8	1	5.67826	1.69171
283	TAAGATTAGACACTCTGTAGAGGT	NA	24	16	0	11.3565	0
284	GGATAAAGGATAAAGGATTCCACC	NA	24	12	9	8.51738	15.2254
285	TACAAGAGTACAAGGCACGGACT	NA	23	52	0	36.9087	0
286	TACAAGAGTACAAGGCACGGACTGC	NA	25	24	1	17.0348	1.69171
287	TACAAGAGTACAAGGCACGGACTGCAGC	NA	28	7	3	4.96847	5.07514
288	ATCGAACTACTGAAGACGGCAACT	NA	24	5	1	3.54891	1.69171
289	TTTCATGTAGTACCTGAGAATTTTCC	NA	26	4	5	2.83913	8.45857
290	ATTACCATACGGACTGAAAGTAGCACC	NA	27	6	0	4.25869	0
291	TACTGTAGAATATCTTAAGGGGA	NA	23	8	2	5.67826	3.38343
292	TTTCATAATAAAACTTAAATAACGGCC	NA	27	7	2	4.96847	3.38343
293	GATGGTATCTAGGACT	NA	16	12	0	8.51738	0
294	ACGCTAAACAGACAAGACTGTCCT	NA	24	18	0	12.7761	0
295	TGCATGAACGACTGCCCTCGACCAT	NA	25	5	1	3.54891	1.69171
296	TTTCTGTGTTTTCTAACAATTGCC	NA	24	17	1	12.0663	1.69171
297	TTTCTGTGTTTTCTAACAATTGCCT	NA	25	98	22	69.5586	37.2177
298	TAACCTTGGAATTCTAAAGCCCACC	NA	25	44	2	31.2304	3.38343
299	TAACCTTGGAATTCTAAAGCCCACCT	NA	26	7	0	4.96847	0
300	GGTTCCATGGTGTAATGGTTAGC	NA	23	21	2	14.9054	3.38343
301	TGGTGTAATGGTTAGCACTCAGGACT	NA	26	6	0	4.25869	0
302	GGTGTAATGGTTAGCACTCAGGACT	NA	25	6	0	4.25869	0
303	GTGTAATGGTTAGCACTCAGGACT	NA	24	6	1	4.25869	1.69171
304	TGTAATGGTTAGCACTC	NA	17	6	0	4.25869	0
305	TGTAATGGTTAGCACTCAGGACT	NA	23	48	2	34.0695	3.38343
306	TGTAATGGTTAGCACTCAGGACTC	NA	24	8	3	5.67826	5.07514
307	TGTAATGGTTAGCACTCAGGACTCT	NA	25	7	0	4.96847	0
308	TGTAATGGTTAGCACTCAGGACTCTG	NA	26	5	1	3.54891	1.69171
309	TGTAATGGTTAGCACTCAGGACTCTGA	NA	27	6	0	4.25869	0
310	TGTAATGGTTAGCACTCAGGACTCTGAA	NA	28	6	0	4.25869	0
311	GTAATGGTTAGCACTCAGGACT	NA	22	46	2	32.65	3.38343
312	GTAATGGTTAGCACTCAGGACTC	NA	23	19	0	13.4859	0
313	GTAATGGTTAGCACTCAGGACTCT	NA	24	4	4	2.83913	6.76686
314	GTAATGGTTAGCACTCAGGACTCTG	NA	25	5	5	3.54891	8.45857
315	GTAATGGTTAGCACTCAGGACTCTGA	NA	26	7	0	4.96847	0
316	GTAATGGTTAGCACTCAGGACTCTGAA	NA	27	20	0	14.1956	0
317	GTAATGGTTAGCACTCAGGACTCTGAAT	NA	28	6	2	4.25869	3.38343
318	TAATGGTTAGCACTCAGGACT	NA	21	9	0	6.38804	0
319	TAATGGTTAGCACTCAGGACTCTG	NA	24	2	4	1.41956	6.76686
320	TAATGGTTAGCACTCAGGACTCTGAA	NA	26	7	0	4.96847	0
321	TAATGGTTAGCACTCAGGACTCTGAATC	NA	28	5	4	3.54891	6.76686
322	AATGGTTAGCACTCAGGACTCTGAAT	NA	26	6	0	4.25869	0
323	AATGGTTAGCACTCAGGACTCTGAATC	NA	27	37	7	26.2619	11.842
324	AATGGTTAGCACTCAGGACTCTGAATCC	NA	28	46	34	32.65	57.5183
325	ATGGTTAGCACTCAGGACT	NA	19	6	0	4.25869	0
326	ATGGTTAGCACTCAGGACTC	NA	20	7	0	4.96847	0
327	ATGGTTAGCACTCAGGACTCT	NA	21	8	0	5.67826	0
328	ATGGTTAGCACTCAGGACTCTG	NA	22	7	2	4.96847	3.38343
329	ATGGTTAGCACTCAGGACTCTGA	NA	23	14	0	9.93695	0
330	ATGGTTAGCACTCAGGACTCTGAA	NA	24	34	1	24.1326	1.69171
331	ATGGTTAGCACTCAGGACTCTGAAT	NA	25	8	0	5.67826	0
332	ATGGTTAGCACTCAGGACTCTGAATC	NA	26	110	19	78.076	32.1426
333	ATGGTTAGCACTCAGGACTCTGAATCC	NA	27	148	84	105.048	142.104
334	ATGGTTAGCACTCAGGACTCTGAATCCT	NA	28	6	1	4.25869	1.69171
335	TGGTTAGCACTCAGGACTCTGAA	NA	23	10	1	7.09782	1.69171
336	TGGTTAGCACTCAGGACTCTGAAT	NA	24	5	1	3.54891	1.69171
337	TGGTTAGCACTCAGGACTCTGAATC	NA	25	30	5	21.2935	8.45857
338	TGGTTAGCACTCAGGACTCTGAATCC	NA	26	89	54	63.1706	91.3526
339	GGTTAGCACTCAGGACTCTGAA	NA	22	5	1	3.54891	1.69171
340	GGTTAGCACTCAGGACTCTGAAT	NA	23	14	0	9.93695	0
341	GGTTAGCACTCAGGACTCTGAATC	NA	24	26	8	18.4543	13.5337
342	GGTTAGCACTCAGGACTCTGAATCC	NA	25	110	60	78.076	101.503
343	GGTTAGCACTCAGGACTCTGAATCCTGC	NA	28	0	6	0	10.1503
344	GTTAGCACTCAGGACTCTGAATCC	NA	24	25	4	17.7446	6.76686
345	TTAGCACTCAGGACTCTGAATC	NA	22	7	3	4.96847	5.07514
346	TTAGCACTCAGGACTCTGAATCC	NA	23	75	19	53.2337	32.1426
347	TTAGCACTCAGGACTCTGAATCCT	NA	24	5	3	3.54891	5.07514
348	TAGCACTCAGGACTCTGAATC	NA	21	8	1	5.67826	1.69171
349	TAGCACTCAGGACTCTGAATCC	NA	22	34	10	24.1326	16.9171
350	AGCACTCAGGACTCTGAATC	NA	20	12	1	8.51738	1.69171
351	AGCACTCAGGACTCTGAATCC	NA	21	48	13	34.0695	21.9923
352	AGCACTCAGGACTCTGAATCCT	NA	22	22	2	15.6152	3.38343
353	AGCACTCAGGACTCTGAATCCTGC	NA	24	8	3	5.67826	5.07514
354	AGCACTCAGGACTCTGAATCCTGCGA	NA	26	6	0	4.25869	0
355	AGCACTCAGGACTCTGAATCCTGCGAT	NA	27	6	1	4.25869	1.69171
356	GCACTCAGGACTCTGAAT	NA	18	6	0	4.25869	0
357	GCACTCAGGACTCTGAATC	NA	19	36	5	25.5522	8.45857
358	GCACTCAGGACTCTGAATCC	NA	20	126	67	89.4325	113.345
359	GCACTCAGGACTCTGAATCCT	NA	21	28	4	19.8739	6.76686
360	CACTCAGGACTCTGAATCC	NA	19	53	9	37.6184	15.2254
361	ACTCAGGACTCTGAATCC	NA	18	128	32	90.8521	54.1349
362	ACTCAGGACTCTGAATCCT	NA	19	10	2	7.09782	3.38343
363	CTCAGGACTCTGAATCC	NA	17	80	35	56.7826	59.21
364	CTCAGGACTCTGAATCCT	NA	18	6	0	4.25869	0
365	CTCAGGACTCTGAATCCTGCGATC	NA	24	6	0	4.25869	0
366	TCAGGACTCTGAATCC	NA	16	7	8	4.96847	13.5337
367	TCAGGACTCTGAATCCTGCGATCCGA	NA	26	3	4	2.12935	6.76686
368	TCAGGACTCTGAATCCTGCGATCCGAG	NA	27	9	7	6.38804	11.842
369	TCAGGACTCTGAATCCTGCGATCCGAGT	NA	28	11	9	7.8076	15.2254
370	CAGGACTCTGAATCCTGC	NA	18	7	0	4.96847	0
371	CAGGACTCTGAATCCTGCGATCCGAGT	NA	27	18	13	12.7761	21.9923
372	AGGACTCTGAATCCTGCGATC	NA	21	21	1	14.9054	1.69171
373	AGGACTCTGAATCCTGCGATCC	NA	22	21	2	14.9054	3.38343
374	AGGACTCTGAATCCTGCGATCCG	NA	23	31	1	22.0032	1.69171
375	AGGACTCTGAATCCTGCGATCCGA	NA	24	46	6	32.65	10.1503
376	AGGACTCTGAATCCTGCGATCCGAG	NA	25	12	3	8.51738	5.07514
377	AGGACTCTGAATCCTGCGATCCGAGT	NA	26	58	24	41.1674	40.6012
378	AGGACTCTGAATCCTGCGATCCGAGTTC	NA	28	1	6	0.709782	10.1503
379	GGACTCTGAATCCTGC	NA	16	13	1	9.22717	1.69171
380	GGACTCTGAATCCTGCG	NA	17	6	0	4.25869	0
381	GGACTCTGAATCCTGCGA	NA	18	11	0	7.8076	0
382	GGACTCTGAATCCTGCGAT	NA	19	13	0	9.22717	0
383	GGACTCTGAATCCTGCGATC	NA	20	158	2	112.146	3.38343
384	GGACTCTGAATCCTGCGATCC	NA	21	84	0	59.6217	0
385	GGACTCTGAATCCTGCGATCCG	NA	22	97	1	68.8489	1.69171
386	GGACTCTGAATCCTGCGATCCGA	NA	23	201	9	142.666	15.2254
387	GGACTCTGAATCCTGCGATCCGAG	NA	24	4	3	2.83913	5.07514
388	GGACTCTGAATCCTGCGATCCGAGT	NA	25	55	15	39.038	25.3757
389	GGACTCTGAATCCTGCGATCCGAGTTC	NA	27	10	6	7.09782	10.1503
390	GACTCTGAATCCTGCGA	NA	17	14	0	9.93695	0
391	GACTCTGAATCCTGCGAT	NA	18	7	0	4.96847	0
392	GACTCTGAATCCTGCGATC	NA	19	85	1	60.3315	1.69171
393	GACTCTGAATCCTGCGATCC	NA	20	74	5	52.5239	8.45857
394	GACTCTGAATCCTGCGATCCG	NA	21	73	1	51.8141	1.69171
395	GACTCTGAATCCTGCGATCCGA	NA	22	133	5	94.401	8.45857
396	GACTCTGAATCCTGCGATCCGAGT	NA	24	11	5	7.8076	8.45857
397	GACTCTGAATCCTGCGATCCGAGTTC	NA	26	8	0	5.67826	0
398	ACTCTGAATCCTGCGATC	NA	18	15	0	10.6467	0
399	ACTCTGAATCCTGCGATCCG	NA	20	15	0	10.6467	0
400	ACTCTGAATCCTGCGATCCGA	NA	21	26	0	18.4543	0
401	ACTCTGAATCCTGCGATCCGAGTTC	NA	25	5	1	3.54891	1.69171
402	ACTCTGAATCCTGCGATCCGAGTTCA	NA	26	8	0	5.67826	0
403	CTCTGAATCCTGCGATCCGA	NA	20	9	2	6.38804	3.38343
404	CTCTGAATCCTGCGATCCGAGT	NA	22	12	4	8.51738	6.76686
405	CTGAATCCTGCGATCCGA	NA	18	11	0	7.8076	0
406	CTGAATCCTGCGATCCGAGT	NA	20	6	3	4.25869	5.07514
407	CTGAATCCTGCGATCCGAGTTC	NA	22	18	3	12.7761	5.07514
408	CTGAATCCTGCGATCCGAGTTCA	NA	23	6	3	4.25869	5.07514
409	GAGTTCAAATCTCGGTGGAAC	NA	21	5	1	3.54891	1.69171
410	TAATGGTTAGCACTCAGGACTCTGAAT	NA	27	4	2	2.83913	3.38343
411	TTAGCACTCAGGACTCTGAATCCTGC	NA	26	6	0	4.25869	0
412	TAGCACTCAGGACTCTGAATCCTGC	NA	25	8	0	5.67826	0
413	GGTTCTATGGTGTAATGGTTAGC	NA	23	69	5	48.975	8.45857
414	GGTTCTATGGTGTAATGG	NA	18	151	25	107.177	42.2929
415	GCATCGGTGGTTCAGTG	NA	17	12	0	8.51738	0
416	GCATCGGTGGTTCAGTGG	NA	18	6	4	4.25869	6.76686
417	GCATCGGTGGTTCAGTGGTA	NA	20	10	0	7.09782	0
418	GCATCGGTGGTTCAGTGGTAG	NA	21	39	3	27.6815	5.07514
419	GCATCGGTGGTTCAGTGGTAGA	NA	22	205	8	145.505	13.5337
420	GCATCGGTGGTTCAGTGGTAGAA	NA	23	18	7	12.7761	11.842
421	GCATCGGTGGTTCAGTGGTAGAAT	NA	24	17	1	12.0663	1.69171
422	GCATCGGTGGTTCAGTGGTAGAATG	NA	25	283	8	200.868	13.5337
423	GCATCGGTGGTTCAGTGGTAGAATGC	NA	26	848	60	601.895	101.503
424	GCATCGGTGGTTCAGTGGTAGAATGCT	NA	27	830	128	589.119	216.539
425	GCATCGGTGGTTCAGTGGTAGAATGCTC	NA	28	856	174	607.573	294.358
426	CATCGGTGGTTCAGTGGTAGAATGC	NA	25	7	3	4.96847	5.07514
427	CATCGGTGGTTCAGTGGTAGAATGCT	NA	26	17	8	12.0663	13.5337
428	CATCGGTGGTTCAGTGGTAGAATGCTC	NA	27	4	3	2.83913	5.07514
429	ATCGGTGGTTCAGTGGTAGA	NA	20	37	4	26.2619	6.76686
430	ATCGGTGGTTCAGTGGTAGAA	NA	21	12	3	8.51738	5.07514
431	ATCGGTGGTTCAGTGGTAGAATG	NA	23	89	12	63.1706	20.3006
432	ATCGGTGGTTCAGTGGTAGAATGC	NA	24	646	23	458.519	38.9094
433	ATCGGTGGTTCAGTGGTAGAATGCT	NA	25	3937	404	2794.41	683.453
434	ATCGGTGGTTCAGTGGTAGAATGCTC	NA	26	687	105	487.62	177.63
435	ATCGGTGGTTCAGTGGTAGAATGCTCGC	NA	28	23	6	16.325	10.1503
436	TCGGTGGTTCAGTGGTAGAATGCT	NA	24	65	11	46.1358	18.6089
437	TCGGTGGTTCAGTGGTAGAATGCTC	NA	25	9	3	6.38804	5.07514
438	TCGGTGGTTCAGTGGTAGAATGCTCGCC	NA	28	6	2	4.25869	3.38343
439	GGTGGTTCAGTGGTAGAATGC	NA	21	13	1	9.22717	1.69171
440	GGTGGTTCAGTGGTAGAATGCT	NA	22	16	0	11.3565	0
441	GGTGGTTCAGTGGTAGAATGCTC	NA	23	8	1	5.67826	1.69171
442	GGTGGTTCAGTGGTAGAATGCTCGC	NA	25	17	1	12.0663	1.69171
443	GGTGGTTCAGTGGTAGAATGCTCGCC	NA	26	32	4	22.713	6.76686
444	GGTGGTTCAGTGGTAGAATGCTCGCCT	NA	27	46	5	32.65	8.45857
445	GTGGTTCAGTGGTAGAATGCT	NA	21	9	0	6.38804	0
446	GTGGTTCAGTGGTAGAATGCTCGCC	NA	25	31	3	22.0032	5.07514
447	GTGGTTCAGTGGTAGAATGCTCGCCT	NA	26	31	7	22.0032	11.842
448	TGGTTCAGTGGTAGAATGCTCGCC	NA	24	10	1	7.09782	1.69171
449	TGGTTCAGTGGTAGAATGCTCGCCT	NA	25	40	3	28.3913	5.07514
450	GGTTCAGTGGTAGAATGCTCGCC	NA	23	32	0	22.713	0
451	GGTTCAGTGGTAGAATGCTCGCCT	NA	24	52	7	36.9087	11.842
452	GGTTCAGTGGTAGAATGCTCGCCTGCC	NA	27	10	0	7.09782	0
453	GTTCAGTGGTAGAATGCTCGCC	NA	22	36	2	25.5522	3.38343
454	GTTCAGTGGTAGAATGCTCGCCT	NA	23	54	4	38.3282	6.76686
455	GTTCAGTGGTAGAATGCTCGCCTGCC	NA	26	41	3	29.1011	5.07514
456	TTCAGTGGTAGAATGCTCGC	NA	20	12	0	8.51738	0
457	TTCAGTGGTAGAATGCTCGCC	NA	21	64	1	45.4261	1.69171
458	TTCAGTGGTAGAATGCTCGCCT	NA	22	84	8	59.6217	13.5337
459	TTCAGTGGTAGAATGCTCGCCTGCC	NA	25	47	2	33.3598	3.38343
460	TCAGTGGTAGAATGCTCGCC	NA	20	75	3	53.2337	5.07514
461	TCAGTGGTAGAATGCTCGCCT	NA	21	112	20	79.4956	33.8343
462	TCAGTGGTAGAATGCTCGCCTGCC	NA	24	99	3	70.2684	5.07514
463	CAGTGGTAGAATGCTCGCC	NA	19	55	6	39.038	10.1503
464	CAGTGGTAGAATGCTCGCCT	NA	20	111	25	78.7858	42.2929
465	CAGTGGTAGAATGCTCGCCTGCC	NA	23	144	12	102.209	20.3006
466	CAGTGGTAGAATGCTCGCCTGCCA	NA	24	5	2	3.54891	3.38343
467	AGTGGTAGAATGCTCGCC	NA	18	136	7	96.5304	11.842
468	AGTGGTAGAATGCTCGCCT	NA	19	147	42	104.338	71.052
469	AGTGGTAGAATGCTCGCCTGC	NA	21	8	1	5.67826	1.69171
470	AGTGGTAGAATGCTCGCCTGCC	NA	22	182	6	129.18	10.1503
471	AGTGGTAGAATGCTCGCCTGCCA	NA	23	16	1	11.3565	1.69171
472	GTGGTAGAATGCTCGCC	NA	17	89	8	63.1706	13.5337
473	GTGGTAGAATGCTCGCCT	NA	18	198	54	140.537	91.3526
474	GTGGTAGAATGCTCGCCTGCC	NA	21	255	3	180.994	5.07514
475	GTGGTAGAATGCTCGCCTGCCA	NA	22	24	1	17.0348	1.69171
476	TGGTAGAATGCTCGCC	NA	16	17	8	12.0663	13.5337
477	TGGTAGAATGCTCGCCT	NA	17	46	23	32.65	38.9094
478	TGGTAGAATGCTCGCCTGCC	NA	20	16	3	11.3565	5.07514
479	GGTAGAATGCTCGCCT	NA	16	16	14	11.3565	23.684
480	GGTAGAATGCTCGCCTGCC	NA	19	48	2	34.0695	3.38343
481	GGTAGAATGCTCGCCTGCCACGC	NA	23	6	0	4.25869	0
482	GGTAGAATGCTCGCCTGCCACGCG	NA	24	5	2	3.54891	3.38343
483	GTAGAATGCTCGCCTGCC	NA	18	28	2	19.8739	3.38343
484	GTAGAATGCTCGCCTGCCAC	NA	20	9	2	6.38804	3.38343
485	GTAGAATGCTCGCCTGCCACGC	NA	22	9	0	6.38804	0
486	TAGAATGCTCGCCTGCC	NA	17	6	0	4.25869	0
487	TAGAATGCTCGCCTGCCAC	NA	19	10	0	7.09782	0
488	AGAATGCTCGCCTGCC	NA	16	8	3	5.67826	5.07514
489	CGCGGGCGGCCCGGGTTC	NA	18	5	1	3.54891	1.69171
490	TTATTCAATCGTTCAAATTCCTCAGTA	NA	27	50	1	35.4891	1.69171
491	TAAGCCTGAACAATTTGGATGGATGCC	NA	27	8	0	5.67826	0
492	ACTAATGATCAATTTATCGTCGAT	NA	24	7	0	4.96847	0
493	TTTCTTCTAATTGCTCTCTATCATC	NA	25	6	7	4.25869	11.842
494	TGCATCTTTACTTTAGCCACTCGGACC	NA	27	20	4	14.1956	6.76686
495	CCTTATCATCATTCCCCTTATGCACC	NA	26	9	1	6.38804	1.69171
496	TTCTTCTACAGACTGCTGCCGAGGC	NA	25	7	0	4.96847	0
497	CAGTTGATCAACTGGTTAGAATCCACT	NA	27	5	1	3.54891	1.69171
498	AATGACTGAAGAACTGTTTGAATT	NA	24	4	6	2.83913	10.1503
499	TACGCTGAACTTAAATAAATCCT	NA	23	19	2	13.4859	3.38343
500	TACTCTCAATTTGGTCGTAAGGCT	NA	24	49	3	34.7793	5.07514
501	TATCCACCCGAAATCAGTTTTTTGCC	NA	26	11	7	7.8076	11.842
502	TTACGACAAGTCGAACAAAGCTGCT	NA	25	28	0	19.8739	0
503	TCCTGTGAGAATGATGATATAGAATT	NA	26	7	3	4.96847	5.07514
504	TGATATAGAATTGAGCCTTTGCTCT	NA	25	8	0	5.67826	0
505	TTTCTTCTTCGAATAGCGAACTCT	NA	24	6	1	4.25869	1.69171
506	TCCTTATTTTAAGGAAATCTGGACT	NA	25	35	1	24.8424	1.69171
507	TATTTTAAGGAAATCTGGACTACTGTC	NA	27	8	1	5.67826	1.69171
508	TTTGTAGTCCAGTCAGATTTTTTGTT	NA	26	8	4	5.67826	6.76686
509	TTTTTATATTTATACTCTGTTCCT	NA	24	29	0	20.5837	0
510	TTAGATCAGATTTGTGGAAAATTT	NA	24	7	4	4.96847	6.76686
511	TACCTTGTTGTCTTCCTGTACCT	NA	23	13	0	9.22717	0
512	TGCCGCCGGAAATCTGTCAGACCCTGA	NA	27	6	0	4.25869	0
513	TCTGTCAGACCCTGATAGTTTACCCT	NA	26	6	0	4.25869	0
514	TTCTAGGAACGTAGAG	NA	16	34	73	24.1326	123.495
515	TTATTTCACAAATTTCCTCTGCGCC	NA	25	17	0	12.0663	0
516	TATTTCACAAATTTCCTCTGCGCC	NA	24	37	0	26.2619	0
517	TGAACTGTCATGTAAAGCGCTATGGGC	NA	27	3	5	2.12935	8.45857
518	TCGCAGTTGTATTCCTCTATACGAGCCT	NA	28	6	0	4.25869	0
519	TCCTGTAGTACGAGGTCATGCC	NA	22	12	0	8.51738	0
520	TCCTGTAGTACGAGGTCATGCCT	NA	23	239	11	169.638	18.6089
521	TCCTGTAGTACGAGGTCATGCCTAGAA	NA	27	1	8	0.709782	13.5337
522	TCCTGTAGTACGAGGTCATGCCTAGAAA	NA	28	4	19	2.83913	32.1426
523	TCGCTCTGACCTTTTTCGGATCTGCCT	NA	27	6	0	4.25869	0
524	TGATAAACTCGCTAATACCAATCGGA	NA	26	4	2	2.83913	3.38343
525	TTAGAGTAGAGAAAGCTGTCTT	NA	22	1	8	0.709782	13.5337
526	TGTTTTTCTCCGTTTGGTTTAGGT	NA	24	2	4	1.41956	6.76686
527	AAGGAATGTAAATTCGGTAGTACGA	NA	25	6	2	4.25869	3.38343
528	AAGGAATGTAAATTCGGTAGTACGAA	NA	26	17	5	12.0663	8.45857
529	TTACGGACTGTGGTACACCCGGC	NA	23	5	1	3.54891	1.69171
530	TTACGGACTGTGGTACACCCGGCT	NA	24	9	1	6.38804	1.69171
531	TCAAGGTTATGTGGAGCATCTGTAACT	NA	27	33	12	23.4228	20.3006
532	TCCTTCGGACATTCTCTTAATACC	NA	24	22	0	15.6152	0
533	TCCTTCGGACATTCTCTTAATACCGG	NA	26	9	0	6.38804	0
534	TCCTTCGGACATTCTCTTAATACCGGA	NA	27	52	2	36.9087	3.38343
535	TAAGATTGACCCGACCGATTGGAT	NA	24	15	0	10.6467	0
536	TAAGATTGACCCGACCGATTGGATT	NA	25	8	1	5.67826	1.69171
537	TTCCATTTTTATGGCCTGTCTAGGACCC	NA	28	5	2	3.54891	3.38343
538	TAGGAGTTTTGCGAAAATCTGCCT	NA	24	47	0	33.3598	0
539	TGATAGTTCTGAGCTGTGAAATTTCT	NA	26	9	5	6.38804	8.45857
540	TGGAACAATCTCTCCCCACTCCT	NA	23	9	0	6.38804	0
541	TGGTCTAGAACCTTGGCACATAGCGC	NA	26	11	5	7.8076	8.45857
542	TGGTCTAGAACCTTGGCACATAGCGCC	NA	27	38	5	26.9717	8.45857
543	TCTAGAACCTTGGCACATAGCGCC	NA	24	6	0	4.25869	0
544	TTATGTCGTCCCAATCGTCGTCT	NA	23	6	0	4.25869	0
545	TAATCAAGTCATATTCGGTCAGTAT	NA	25	2	4	1.41956	6.76686
546	TAATCAAGTCATATTCGGTCAGTATT	NA	26	16	3	11.3565	5.07514
547	TAAGCCTCCTGCCGTCCTTCGAACGCC	NA	27	11	2	7.8076	3.38343
548	TTTCTTAATATCTTCCTTAATGCCT	NA	25	7	1	4.96847	1.69171
549	TAATATCTTCCTTAATGCCTGTCACC	NA	26	8	4	5.67826	6.76686
550	TATTACTCGTACTGCCGCAGGTAAACT	NA	27	11	0	7.8076	0
551	TGGACTTTCAAGTTATACTGTATTACT	NA	27	17	3	12.0663	5.07514
552	CCTTCGATAGCTCAGTTGGTAGA	NA	23	4	2	2.83913	3.38343
553	ATCCATAGGTCGCTGGTTC	NA	19	19	1	13.4859	1.69171
554	ATCCATAGGTCGCTGGTTCA	NA	20	37	3	26.2619	5.07514
555	ATAGGTCGCTGGTTCA	NA	16	8	3	5.67826	5.07514
556	ATAGGTCGCTGGTTCAAATC	NA	20	6	0	4.25869	0
557	TCAATATACCGAACTCATTGCGCAGC	NA	26	15	11	10.6467	18.6089
558	TCAATATACCGAACTCATTGCGCAGCT	NA	27	14	4	9.93695	6.76686
559	CGTTCTTGTAAACATCCTAAAGCCT	NA	25	63	4	44.7163	6.76686
560	ATCCAAAGAATAAAGTCGTGAAAC	NA	24	62	3	44.0065	5.07514
561	ATCCAAAGAATAAAGTCGTGAAACTAT	NA	27	5	1	3.54891	1.69171
562	AAAGAATAAAGTCGTGAAACT	NA	21	13	3	9.22717	5.07514
563	CACCAAACTACAAACTTCTGGAGAACT	NA	27	7	1	4.96847	1.69171
564	TAATAAACTCTCAATTTCACAGGCACC	NA	27	18	0	12.7761	0
565	CTATTTTTTATTTCTTGGCGT	NA	21	6	0	4.25869	0
566	TGTTTCTGTACGGCCATGCTCCC	NA	23	11	1	7.8076	1.69171
567	TTTCTGTACGGCCATGCTCCCAAAAGCA	NA	28	10	0	7.09782	0
568	TTCTGTACGGCCATGCTCCCAAAAGCA	NA	27	6	0	4.25869	0
569	ATAGAACTTACTAAAAACCGAAGAGGC	NA	27	6	4	4.25869	6.76686
570	TACGATCGCTAATAACGCAACACGCACC	NA	28	7	0	4.96847	0
571	AAGGAAATGAATTAGCCGATCAAGC	NA	25	8	6	5.67826	10.1503
572	CACTCTAGTAATTTTCCATAACGTATC	NA	27	3	3	2.12935	5.07514
573	CGTTCTTGTAAACATCCTAAAGCC	NA	24	8	0	5.67826	0
574	TCAAATACTGAGGCTTCTCCT	NA	21	5	2	3.54891	3.38343
575	ATCCAAAGAATAAAGTCGTGAAACT	NA	25	47	1	33.3598	1.69171
576	CTTGTAAACATCCTAAAGCCT	NA	21	48	6	34.0695	10.1503
577	AATCCGGCTCGAAGGACC	NA	18	7	0	4.96847	0
578	TGAATGAGTGGATAATACCTTGGTC	NA	25	6	1	4.25869	1.69171
579	TTATAAAAGAGTGCAGTTTCGTCAGC	NA	26	13	0	9.22717	0
580	CGAAATGCCGCCGGGCCGT	NA	19	0	6	0	10.1503
581	CGATTTGGAAATTTAGAATTAGGGCTC	NA	27	6	3	4.25869	5.07514
582	TATCATGTGAAATTTGTGAACCCT	NA	24	15	3	10.6467	5.07514
583	CAAGATTTTGTAGCCAAGAGTGAAGCT	NA	27	9	0	6.38804	0
584	TAATCAACAGAATTCCTAGTAGAGCACT	NA	28	9	0	6.38804	0
585	TAATACTTGGACAATTACAAAAAGGCC	NA	27	9	0	6.38804	0
586	TATTTACAAAACCGTTGCCTGCT	NA	23	7	0	4.96847	0
587	GCAGTCGTGGCCGAGC	NA	16	41	11	29.1011	18.6089
588	GCAGTCGTGGCCGAGCGG	NA	18	54	16	38.3282	27.0674
589	GCAGTCGTGGCCGAGCGGTTAAG	NA	23	25	3	17.7446	5.07514
590	GCAGTCGTGGCCGAGCGGTTAAGG	NA	24	93	15	66.0097	25.3757
591	GCAGTCGTGGCCGAGCGGTTAAGGC	NA	25	244	19	173.187	32.1426
592	AGTCGTGGCCGAGCGGTTAAGG	NA	22	16	2	11.3565	3.38343
593	AGTCGTGGCCGAGCGGTTAAGGC	NA	23	20	1	14.1956	1.69171
594	GTCGTGGCCGAGCGGTTAAGG	NA	21	5	1	3.54891	1.69171
595	GTCGTGGCCGAGCGGTTAAGGC	NA	22	12	1	8.51738	1.69171
596	CGTGGCCGAGCGGTTAAGG	NA	19	11	1	7.8076	1.69171
597	GGCCGAGCGGTTAAGGC	NA	17	15	0	10.6467	0
598	AGCGTAGGTTCGAATCCT	NA	18	7	2	4.96847	3.38343
599	ATGACAAGAGTTACTTTT	NA	18	25	0	17.7446	0
600	ATGACAAGAGTTACTTTTT	NA	19	171	13	121.373	21.9923
601	ATGACAAGAGTTACTTTTTT	NA	20	33	5	23.4228	8.45857
602	AGAAGGTTTACGGATTTT	NA	18	6	4	4.25869	6.76686
603	TTCTATCATATTTTATCTTTCTATCGGC	NA	28	1	6	0.709782	10.1503
604	TTTTATCTTTCTATCGGCTTTTGCCT	NA	26	6	8	4.25869	13.5337
605	TTAAAATCTATGAACTGTCTTGGTAATC	NA	28	8	0	5.67826	0
606	TAAAATCTATGAACTGTCTTGGTAATC	NA	27	44	0	31.2304	0
607	ACTGATTTTGCACTTTTATT	NA	20	2	4	1.41956	6.76686
608	TGATTTTGCACTTTTATT	NA	18	2	24	1.41956	40.6012
609	TACTCATTTCCGTTTTCTGATCTTGGC	NA	27	7	0	4.96847	0
610	TTCTAGAAATTCCTGAATGGCCTCC	NA	25	13	1	9.22717	1.69171
611	TTCGAAGATTTGTTCACTTGGTGAC	NA	25	9	0	6.38804	0
612	TGTTTTCCTCTTTTCAACAAACACT	NA	25	6	0	4.25869	0
613	CCCCTTGAGATATTCTACTGTGAATTC	NA	27	11	1	7.8076	1.69171
614	TGCTAGCTCCTGCTCTGTAGTGGACT	NA	26	14	0	9.93695	0
615	TCCTGCTCTGTAGTGGACTTATTACT	NA	26	5	6	3.54891	10.1503
616	CTCTGTAGTGGACTTATTACTTTCGCCT	NA	28	59	6	41.8771	10.1503
617	TCTGTAGTGGACTTATTACTTTCGCCT	NA	27	446	36	316.563	60.9017
618	CTGTAGTGGACTTATTACTTTCGCCT	NA	26	21	5	14.9054	8.45857
619	TGTAGTGGACTTATTACTTTCGCCT	NA	25	167	17	118.534	28.7591
620	AAATTGTTTGCTGAAATCTGGGTACT	NA	26	6	3	4.25869	5.07514
621	TTTCTGGTTTTTGACTTTCTGGCATT	NA	26	12	1	8.51738	1.69171
622	TTCTGGTTTTTGACTTTCTGGCATT	NA	25	8	1	5.67826	1.69171
623	TCTGGTTTTTGACTTTC	NA	17	26	2	18.4543	3.38343
624	TACTAACTATAGCGTCTTTTTCAGT	NA	25	5	2	3.54891	3.38343
625	TTTCTAAATGTAGTGTACCTAGAGACT	NA	27	10	0	7.09782	0
626	TACCTAGAGACTGAATTGTCCCTTGCCC	NA	28	52	1	36.9087	1.69171
627	CCTAGAGACTGAATTGTCCCTTGCCC	NA	26	14	0	9.93695	0
628	TATAATTTTATTGTAGATTGTCGCT	NA	25	7	8	4.96847	13.5337
629	TTATTGTAGATTGTCGCTCAAGGGGG	NA	26	12	1	8.51738	1.69171
630	TATGTTCGTTTTCCGATTGTATGTT	NA	25	6	7	4.25869	11.842
631	TATGTTTCGGACATTGTGGGCATGACT	NA	27	18	5	12.7761	8.45857
632	TTTCGGACATTGTGGGCATGACT	NA	23	6	0	4.25869	0
633	TTTGAATTGCCGGTCATTTCTGTACT	NA	26	5	4	3.54891	6.76686
634	TGTAGCGAATTTGTCTGCATTGT	NA	23	2	19	1.41956	32.1426
635	TCTAAACCATCATCTATATAGGCTGCT	NA	27	7	0	4.96847	0
636	TCTTGATTACCTCAACCGCTAGCATC	NA	26	12	0	8.51738	0
637	TCAACCGCTAGCATCTCCTGATCTCCT	NA	27	7	0	4.96847	0
638	TCAAGTTTAACTTTTTGCCGTCAAACT	NA	27	10	3	7.09782	5.07514
639	TATTCCTGTATTTGAATCTGAAAGT	NA	25	2	8	1.41956	13.5337
640	TTCCTGTATTTGAATCTGAAAGTTCT	NA	26	5	2	3.54891	3.38343
641	TCCTGTATTTGAATCTGAAAGTTCT	NA	25	4	3	2.83913	5.07514
642	TTCAAGTAATTCGGGTAATGTTATT	NA	25	71	2	50.3945	3.38343
643	TCAAGTAATTCGGGTAATGTTATT	NA	24	10	2	7.09782	3.38343
644	TTATTTCTATTTCTGATTCTCCTACACT	NA	28	26	3	18.4543	5.07514
645	TTGTAATATTTAAGTTGTGTCTGTACT	NA	27	6	6	4.25869	10.1503
646	TGCAATCGAACTTTATAAATTTTGGCC	NA	27	5	2	3.54891	3.38343
647	TTCTCTGCTTTGCCTATATAACGCC	NA	25	18	2	12.7761	3.38343
648	CTATCGTCAGATCCAAACCAACCCATT	NA	27	6	0	4.25869	0
649	TATCGTCAGATCCAAACCAACCCAT	NA	25	9	0	6.38804	0
650	TATCGTCAGATCCAAACCAACCCATT	NA	26	38	1	26.9717	1.69171
651	CACCAAAGTAGATTGCTCGGACGCACC	NA	27	7	0	4.96847	0
652	TCCTTACAATACGTCGGTGGTAGCC	NA	25	7	0	4.96847	0
653	TCTTTACCGATCACCAACCTCTGACGT	NA	27	6	0	4.25869	0
654	TCCTCACCGTCGAGCACAACAGAGCT	NA	26	8	0	5.67826	0
655	TTGACAAGAAAACGAGAGAACGCT	NA	24	19	10	13.4859	16.9171
656	CGATTTGGAAATTTAGAATTAGGGC	NA	25	6	4	4.25869	6.76686
657	TAAAGTAGTTGATGGTTTAATGCCT	NA	25	14	3	9.93695	5.07514
658	TCCGGCTCGAAGGACC	NA	16	59	15	41.8771	25.3757
659	TCCGGCTCGAAGGACCA	NA	17	35	5	24.8424	8.45857
660	GTTGGGGGACATTGATCTCGGAGA	NA	24	13	0	9.22717	0
661	TCTCACATCACTTCCCTCACAG	miR-1004-3p	22	34	1	24.1326	1.69171
662	TGCCCTTCCCAAAATCGGATATGTT	NA	25	6	0	4.25869	0
663	TAGAGTAAATTTTTAGAC	NA	18	1	8	0.709782	13.5337
664	TTCAGTTCGTCGTTTCAGTACCCAGGC	NA	27	12	3	8.51738	5.07514
665	TCAGTTCGTCGTTTCAGTACCCAGGC	NA	26	18	0	12.7761	0
666	GTAGATTATCTTTATGAACGACCCT	NA	25	8	2	5.67826	3.38343
667	GTGTAGAGGACAGCCTTTCAGATC	NA	24	6	0	4.25869	0
668	CCGTGTAGAGGACAGCCTTTCAGATC	NA	26	6	0	4.25869	0
669	CACCGTGTAGAGGACAGCCTTTCAGATC	NA	28	23	26	16.325	43.9846
670	TCACCGTGTAGAGGACAGCCTTTCAGAT	NA	28	14	8	9.93695	13.5337
671	TCACCGTGTAGAGGACAGCCTTT	NA	23	13	2	9.22717	3.38343
672	TCACCGTGTAGAGGACAGCCT	NA	21	9	5	6.38804	8.45857
673	CAACATGAAGATACACCCAAGGCGATG	NA	27	7	0	4.96847	0
674	TCCGTTTTCTGATCTTGGCAGTGGACC	NA	27	32	0	22.713	0
675	TTTTAGTATGTTTTGTAGTCTTGGCT	NA	26	16	0	11.3565	0
676	TTCTAGAAATTCCTGAATGGCCTCCT	NA	26	11	5	7.8076	8.45857
677	TCTAGAAATTCCTGAATGGCCTCCT	NA	25	13	1	9.22717	1.69171
678	TTAGACAGTATTGCTTTTATTTGAACCT	NA	28	7	4	4.96847	6.76686
679	TAGACAGTATTGCTTTTATTTGAACCT	NA	27	6	3	4.25869	5.07514
680	TCTGCGACATGATTATCTTTCCCCT	NA	25	7	1	4.96847	1.69171
681	TTCTACTGTGAATTCAAACTCCTCCAAG	NA	28	6	1	4.25869	1.69171
682	TCTAGTCTCATTCTGGTTAATTTTGAAC	NA	28	9	0	6.38804	0
683	CTCTGTAGTGGACTTATTACTTTCGCC	NA	27	18	1	12.7761	1.69171
684	TCTGTAGTGGACTTATTACTTTCGCC	NA	26	23	3	16.325	5.07514
685	GTAGTGGACTTATTACTTTCGCCT	NA	24	12	1	8.51738	1.69171
686	TTCTTTGGAAAGAATTTGGGGCTATT	NA	26	2	10	1.41956	16.9171
687	TTCTTGGGTACCAAGAGAAGAGGGC	NA	25	3	3	2.12935	5.07514
688	TGAACCAATCTTCTTGGTCG	NA	20	16	30	11.3565	50.7514
689	TTGGTCGTGGAATTCCAAAATACAAT	NA	26	17	2	12.0663	3.38343
690	TAGTGTACCTAGAGACTGAATTGTCCCT	NA	28	7	0	4.96847	0
691	TTGGTACTCATATTCTTCAATCGTA	NA	25	7	0	4.96847	0
692	TATTGTAGATTGTCGCTCAAGGGGG	NA	25	9	4	6.38804	6.76686
693	TTTTGGTTACCACCTCGTCCTCTGTT	NA	26	8	1	5.67826	1.69171
694	TCCTCTGTTTCCACCATGGTAACCACC	NA	27	8	1	5.67826	1.69171
695	TAATTTCCTCGGCCATTACCTCTGTT	NA	26	5	1	3.54891	1.69171
696	TACACTATTTGAATTGCCGGTCATT	NA	25	5	1	3.54891	1.69171
697	TCTAAACCATCATCTATATAGGCTGC	NA	26	10	7	7.09782	11.842
698	TGCCGCGCTGTTGTGTACTAAGCATT	NA	26	7	0	4.96847	0
699	TCTTCAAGTAATTCGGGTAATGTTATT	NA	27	13	0	9.22717	0
700	TATTTCTATTTCTGATTCTCCTACACT	NA	27	13	0	9.22717	0
701	AAAATCCACAGGAAGG	NA	16	5	1	3.54891	1.69171
702	AATCTCGCGGACATCGGGCATGCCT	NA	25	5	2	3.54891	3.38343
703	TTCCATCGTCGACTTGCTTAACCACT	NA	26	15	1	10.6467	1.69171
704	TATTTCACAAATTTCCTCTGCGCCA	NA	25	6	0	4.25869	0
705	TGGACTGAAAGCGTTGCAAATGTGC	NA	25	14	1	9.93695	1.69171
706	TTCGCATTGAAATTTCTGTTGCCT	NA	24	5	1	3.54891	1.69171
707	TCCTGTAGTACGAGGTCATGCCTAGA	NA	26	5	2	3.54891	3.38343
708	TCCGGATTTCAGCCTTGACGGCCGTC	NA	26	13	0	9.22717	0
709	CCCGTGTCGATCAAAAACTTCAGCCT	NA	26	7	0	4.96847	0
710	TTTTATACACAGCTCACGCAGCACT	NA	25	5	1	3.54891	1.69171
711	TTCCTAGACAGGCCCCGAGTCGCCT	NA	25	8	3	5.67826	5.07514
712	TCCTGACGAAGATCGCAAGAAGAGG	NA	25	6	0	4.25869	0
713	TATTTGATCAACGCACTGTTACCCA	NA	25	7	0	4.96847	0
714	TGGACTTGTAAATATTGACCTTGCAGC	NA	27	9	5	6.38804	8.45857
715	TATTCCTGTAGACCAGAAGTGGCAGC	NA	26	3	13	2.12935	21.9923
716	TTTTAACAACCAAATATAGCTGCGGC	NA	26	1	5	0.709782	8.45857
717	TTTTCGAACTCTTCGTTTTAGCCT	NA	24	274	7	194.48	11.842
718	TTTCGAACTCTTCGTTTTAGCCT	NA	23	13	1	9.22717	1.69171
719	TTTTATGATGACTGCAGAGCCACC	NA	24	9	1	6.38804	1.69171
720	TTTTATGATGACTGCAGAGCCACCT	NA	25	8	1	5.67826	1.69171
721	TCATTTAGGAATACGTGTAATTAGAACC	NA	28	8	8	5.67826	13.5337
722	TAAGAGATGTTGGTTCTTAATGCCT	NA	25	16	6	11.3565	10.1503
723	TATTATTAGTCATCGGTAGCCTGGACC	NA	27	9	0	6.38804	0
724	TTATTAGTCATCGGTAGCCTGGACC	NA	25	11	1	7.8076	1.69171
725	TATTAGTCATCGGTAGCCTGGAC	NA	23	11	1	7.8076	1.69171
726	TATTAGTCATCGGTAGCCTGGACC	NA	24	497	20	352.762	33.8343
727	TATTAGTCATCGGTAGCCTGGACCT	NA	25	117	12	83.0445	20.3006
728	TATTAGTCATCGGTAGCCTGGACCTT	NA	26	20	0	14.1956	0
729	TTTCTACGTGTAGCGCGCTCAACAG	NA	25	14	0	9.93695	0
730	TAAGAGACTCTTTAACATTCGGGCCT	NA	26	20	1	14.1956	1.69171
731	TAACATTCGGGCCTTGTTTAAGATT	NA	25	2	4	1.41956	6.76686
732	TACACTTGGTACGCATATGGCTG	NA	23	8	2	5.67826	3.38343
733	TTTGCTATATTTAGCGGATTGTCCACC	NA	27	25	3	17.7446	5.07514
734	ATAAGGCGTAGTTGGGCAAATGCT	NA	24	7	0	4.96847	0
735	TTATATCAATTGTCTTTATACTTA	NA	24	0	24	0	40.6012
736	TCCTCGATAGTATAGTGGTTAG	NA	22	9	6	6.38804	10.1503
737	TCCTCGATAGTATAGTGGTTAGT	NA	23	44	51	31.2304	86.2774
738	TCCTCGATAGTATAGTGGTTAGTA	NA	24	9	122	6.38804	206.389
739	TCCTCGATAGTATAGTGGTTAGTAT	NA	25	5	88	3.54891	148.871
740	TCCTCGATAGTATAGTGGTTAGTATC	NA	26	37	62	26.2619	104.886
741	TCCTCGATAGTATAGTGGTTAGTATCC	NA	27	52	109	36.9087	184.397
742	TCCTCGATAGTATAGTGGTTAGTATCCC	NA	28	195	295	138.408	499.056
743	CCTCGATAGTATAGTGGTTAGTATCC	NA	26	2	7	1.41956	11.842
744	CCTCGATAGTATAGTGGTTAGTATCCC	NA	27	8	8	5.67826	13.5337
745	CTCGATAGTATAGTGGTTAGTA	NA	22	0	10	0	16.9171
746	CTCGATAGTATAGTGGTTAGTATCC	NA	25	5	9	3.54891	15.2254
747	CTCGATAGTATAGTGGTTAGTATCCC	NA	26	7	14	4.96847	23.684
748	CTCGATAGTATAGTGGTTAGTATCCCC	NA	27	4	3	2.83913	5.07514
749	TCGATAGTATAGTGGTTAGTATCCC	NA	25	14	13	9.93695	21.9923
750	TCGATAGTATAGTGGTTAGTATCCCC	NA	26	3	7	2.12935	11.842
751	TCGATAGTATAGTGGTTAGTATCCCCGC	NA	28	1	5	0.709782	8.45857
752	CGATAGTATAGTGGTTAGTATCCCCGCC	NA	28	10	4	7.09782	6.76686
753	GATAGTATAGTGGTTAGTATCCCCGCCT	NA	28	5	2	3.54891	3.38343
754	ATAGTATAGTGGTTAGTATCCCCGCCT	NA	27	4	7	2.83913	11.842
755	TAGTATAGTGGTTAGTATCCCCGCCT	NA	26	2	5	1.41956	8.45857
756	AGTATAGTGGTTAGTATCCCCGCC	NA	24	4	2	2.83913	3.38343
757	AGTATAGTGGTTAGTATCCCCGCCT	NA	25	3	8	2.12935	13.5337
758	AGTATAGTGGTTAGTATCCCCGCCTG	NA	26	7	0	4.96847	0
759	GTATAGTGGTTAGTATCCCCGCC	NA	23	3	3	2.12935	5.07514
760	GTATAGTGGTTAGTATCCCCGCCTGTC	NA	27	8	4	5.67826	6.76686
761	TAGTGGTTAGTATCCCCGCCT	NA	21	6	0	4.25869	0
762	TAGTGGTTAGTATCCCCGCCTGTC	NA	24	9	0	6.38804	0
763	TAGTGGTTAGTATCCCCGCCTGTCACG	NA	27	5	2	3.54891	3.38343
764	GTGGTTAGTATCCCCGCCTGTC	NA	22	11	3	7.8076	5.07514
765	GTTCAATTCCCCGTCGG	NA	17	17	0	12.0663	0
766	GTTCAATTCCCCGTCGGG	NA	18	16	2	11.3565	3.38343
767	GTTCAATTCCCCGTCGGGG	NA	19	33	5	23.4228	8.45857
768	GTTCAATTCCCCGTCGGGGA	NA	20	12	0	8.51738	0
769	TCAGAATTCTTGACTGTGCTCGCT	NA	24	16	2	11.3565	3.38343
770	TAGAAGAGCTTTGAACTCCAGACT	NA	24	27	10	19.1641	16.9171
771	TATAAGATTGGACCCAGTACACTGCCT	NA	27	76	1	53.9434	1.69171
772	TAAGATTGGACCCAGTACACTGCC	NA	24	64	2	45.4261	3.38343
773	TAAGATTGGACCCAGTACACTGCCT	NA	25	1112	31	789.278	52.4432
774	TAATTGCAAAATCGATCAGGTC	NA	22	1	5	0.709782	8.45857
775	TAATTGCAAAATCGATCAGGTCT	NA	23	14	3	9.93695	5.07514
776	TGAGTATTCCAGATTGCATAG	NA	21	15	1	10.6467	1.69171
777	TGAGTATTCCAGATTGCATAGC	miR-960-5p	22	3	4	2.12935	6.76686
778	TACGGTCTGGGACACTTTTAAC	NA	22	6	3	4.25869	5.07514
779	TACGGTCTGGGACACTTTTAACA	NA	23	5	3	3.54891	5.07514
780	ATAAGGTAGAGAAATTGATGCTGTC	miR-962-5p	25	8	12	5.67826	20.3006
781	ATAAGGTAGAGAAATTGATGCTGTCT	NA	26	9	5	6.38804	8.45857
782	ACAAGGTAAATATCAGGTTGTT	NA	22	5	2	3.54891	3.38343
783	ACAAGGTAAATATCAGGTTGTTT	NA	23	12	13	8.51738	21.9923
784	ACAAGGTAAATATCAGGTTGTTTC	miR-963-5p	24	14	11	9.93695	18.6089
785	ACATCTGTATATACCTTTGTTCC	NA	23	12	0	8.51738	0
786	TTAGAATAGGGGAGCTTAACT	NA	21	35	13	24.8424	21.9923
787	TTAGAATAGGGGAGCTTAACTT	miR-964-5p	22	7	7	4.96847	11.842
788	TAGAATAGGGGAGCTTAACT	NA	20	5	3	3.54891	5.07514
789	CACCGGAATAAGCCTGAACAATTTGGA	NA	27	12	2	8.51738	3.38343
790	ACCGGAATAAGCCTGAACAATTTGGA	NA	26	29	9	20.5837	15.2254
791	TCCGTACCTGACCGTTTTCC	NA	20	7	2	4.96847	3.38343
792	TACTCTCAATTTGGTCGTAAGGCTT	NA	25	5	1	3.54891	1.69171
793	TTACATCCAGAAACTATCCACCCGAAAT	NA	28	7	4	4.96847	6.76686
794	TTTTTTCTTACCCAGTCAGACCGT	NA	24	4	2	2.83913	3.38343
795	TATTTTAGGCAGGGTTGGTAACTCC	NA	25	4	2	2.83913	3.38343
796	TTTCTACATCTGTTAATGTTGGTTT	NA	25	1	6	0.709782	10.1503
797	TAATTTCACAATTGCTGATGTATGGCCT	NA	28	11	7	7.8076	11.842
798	TGCTGATGTATGGCCTCAAGCACGCCT	NA	27	14	2	9.93695	3.38343
799	TGTGGGTTGTGGGCTGTGTGGCT	NA	23	9	0	6.38804	0
800	TCAACCAACATCAGCATCATCGTCGT	NA	26	11	0	7.8076	0
801	GCCAATTGTAAAAAGTCTGTGGACAGCC	NA	28	9	0	6.38804	0
802	ACCTATAAGAAACTGTAACTTGT	NA	23	8	0	5.67826	0
803	CACCGACTTGACTACTGACCCC	NA	22	8	0	5.67826	0
804	GAGTCAGTCACTTGAGATCGTTCCCC	NA	26	37	2	26.2619	3.38343
805	TCATCTTTAAACATCGACGGAGCCT	NA	25	21	2	14.9054	3.38343
806	TCTGACTGGGTAAGAAAAAA	NA	20	4	6	2.83913	10.1503
807	TTCGGTCTCATACTGAAATAAG	NA	22	2	4	1.41956	6.76686
808	AAGAACTTTAAATTAGCCGACCCC	NA	24	20	0	14.1956	0
809	TCACTTACGGAACTGCATCTGCACCA	NA	26	8	0	5.67826	0
810	CACTTACGGAACTGCATCTGCACC	NA	24	25	0	17.7446	0
811	CACTTACGGAACTGCATCTGCACCA	NA	25	9	0	6.38804	0
812	TTCAGTCATTCAGATTCACGGATT	NA	24	17	27	12.0663	45.6763
813	TTATCTGTGGTCTCCCACTAAGGGAC	NA	26	7	4	4.96847	6.76686
814	TTAAACAACGATATAGTGGACTGTA	NA	25	7	4	4.96847	6.76686
815	TTAAACAACGATATAGTGGACTGTAT	NA	26	17	0	12.0663	0
816	GCACGCTTGCTTCTAGATCTAGACT	NA	25	15	0	10.6467	0
817	TATTCACTTTTCCACTTAACCCAGAA	NA	26	9	3	6.38804	5.07514
818	TCTGCTAGCCATTTCGGACCTTTCCACC	NA	28	6	0	4.25869	0
819	TAATAGTCGACTCAGTGGCAC	NA	21	7	1	4.96847	1.69171
820	TAAAGTCAGCATTAAAAGGAGAAGC	NA	25	5	1	3.54891	1.69171
821	TCACTTACGGAACTGCATCTGCACC	NA	25	35	2	24.8424	3.38343
822	TCAGATTCACGGATTTGCGGACGCC	NA	25	11	0	7.8076	0
823	TCGGAAATTAAAAAATACTGAA	NA	22	3	25	2.12935	42.2929
824	TAAAGTCTGTTGACAAAAATGAGGCT	NA	26	9	0	6.38804	0
825	TGAGATTGTGAGTACTTCT	NA	19	46	61	32.65	103.195
826	TAAGAGAATATGCAAAGGAAGTTGGC	NA	26	10	0	7.09782	0
827	GAGTCAGTCACTTGAGATCGTTCCC	NA	25	46	3	32.65	5.07514
828	CTAATGGATAAGGCATC	NA	17	6	1	4.25869	1.69171
829	TGGATAAGGCATCGGC	NA	16	9	2	6.38804	3.38343
830	TAAGCCGGGGATTGTGGGTTC	NA	21	3	5	2.12935	8.45857
831	GCCGGGGATTGTGGGTTC	NA	18	5	2	3.54891	3.38343
832	AGCGAATCGATATCATTTTTGGAGC	NA	25	4	9	2.83913	15.2254
833	GAGGAACTTTGACCCCAGTATGACGC	NA	26	15	1	10.6467	1.69171
834	ACAGATATCTTCAACTCGAAAGGCGCC	NA	27	6	0	4.25869	0
835	TCTACCACCAGCTAAATGGACTATAGGC	NA	28	8	0	5.67826	0
836	TCAATTCCGTAGTGCATTGCAG	miR-932-5p	22	17	1	12.0663	1.69171
837	TCAATTCCGTAGTGCATTGCAGT	NA	23	122	22	86.5934	37.2177
838	TGCAAGCGCTGCGGATTTGGC	NA	21	8	1	5.67826	1.69171
839	TGCAAGCGCTGCGGATTTGGCA	miR-932-3p	22	11	1	7.8076	1.69171
840	TAAGGAATTAACTGATTCAATA	NA	22	0	12	0	20.3006
841	TAATTCTGCAAACCTATGGCCAACTC	NA	26	6	0	4.25869	0
842	TTCTATGTCGGTTTCCTGTTTTTGCC	NA	26	9	0	6.38804	0
843	TTCTATGTCGGTTTCCTGTTTTTGCCT	NA	27	12	1	8.51738	1.69171
844	TAAGTATTTCTTCCTCTTGTTCGGC	NA	25	9	0	6.38804	0
845	TAAGTATTTCTTCCTCTTGTTCGGCT	NA	26	8	0	5.67826	0
846	TTATTCAATATCATTCTCTGTTCCACC	NA	27	26	1	18.4543	1.69171
847	TCGTTTCCTCTGAAACTCGACT	NA	22	7	0	4.96847	0
848	TTCTGTATTCGGGCTCGACGACCT	NA	24	7	0	4.96847	0
849	TAATGCTGTCAACTGTTCGACACT	NA	24	6	0	4.25869	0
850	TAACATAGAATTGTTGCGGTCACT	NA	24	7	0	4.96847	0
851	TCCCTGTTCGGGCGCC	NA	16	5	3	3.54891	5.07514
852	CGCGCTAATCAGTGACCGGGGC	NA	22	27	16	19.1641	27.0674
853	CGCGCTAATCAGTGACCGGGGCT	miR-275-5p	23	222	102	157.572	172.555
854	CGCTAATCAGTGACCGGGGCT	NA	21	14	0	9.93695	0
855	TCAGGTACCTGAAGTAGCG	NA	19	10	0	7.09782	0
856	TCAGGTACCTGAAGTAGCGC	NA	20	64	6	45.4261	10.1503
857	TCAGGTACCTGAAGTAGCGCG	NA	21	137	43	97.2401	72.7437
858	TCAGGTACCTGAAGTAGCGCGC	NA	22	1206	72	855.997	121.803
859	TCAGGTACCTGAAGTAGCGCGCG	miR-275-3p	23	800	137	567.826	231.765
860	TCAGGTACCTGAAGTAGCGCGCGT	NA	24	197	38	139.827	64.2852
861	ATTGTACTTCATCAGGTGC	NA	19	17	2	12.0663	3.38343
862	ATTGTACTTCATCAGGTGCT	NA	20	152	28	107.887	47.368
863	ATTGTACTTCATCAGGTGCTC	NA	21	1116	85	792.117	143.796
864	ATTGTACTTCATCAGGTGCTCT	NA	22	663	194	470.586	328.193
865	ATTGTACTTCATCAGGTGCTCTG	miR-305-5p	23	216	46	153.313	77.8189
866	ATTGTACTTCATCAGGTGCTCTGG	NA	24	2022	248	1435.18	419.545
867	ATTGTACTTCATCAGGTGCTCTGGT	NA	25	146	60	103.628	101.503
868	CCGGCACATGTTGAAGTACACT	NA	22	74	8	52.5239	13.5337
869	CCGGCACATGTTGAAGTACACTC	NA	23	12	1	8.51738	1.69171
870	CGGCACATGTTGAAGTACA	NA	19	8	2	5.67826	3.38343
871	CGGCACATGTTGAAGTACAC	NA	20	20	2	14.1956	3.38343
872	CGGCACATGTTGAAGTACACT	NA	21	657	57	466.327	96.4277
873	CGGCACATGTTGAAGTACACTC	NA	22	1983	83	1407.5	140.412
874	CGGCACATGTTGAAGTACACTCA	miR-305-3p	23	1294	46	918.458	77.8189
875	CGGCACATGTTGAAGTACACTCAA	NA	24	29	1	20.5837	1.69171
876	GGCACATGTTGAAGTACACTC	NA	21	12	1	8.51738	1.69171
877	GGCACATGTTGAAGTACACTCA	NA	22	17	1	12.0663	1.69171
878	GGTCGTACTGATAACC	NA	16	145	3	102.918	5.07514
879	TTCTAATCTTCCAAAATCGACTGACT	NA	26	21	1	14.9054	1.69171
880	TCTAATCTTCCAAAATCGACTGACT	NA	25	20	3	14.1956	5.07514
881	TAAGAAGGATTTGACAAATATTTAATT	NA	27	5	1	3.54891	1.69171
882	TGACTTATTATTTTTTTCTGCACT	NA	24	5	2	3.54891	3.38343
883	GAGCAGAGGCAGGACTCTGGGCC	NA	23	7	0	4.96847	0
884	AGCAGAGGCAGGACTCTGGGCC	NA	22	7	0	4.96847	0
885	GCAGAGGCAGGACTCTGGGCC	NA	21	6	0	4.25869	0
886	CAGAGGCAGGACTCTGGGCC	NA	20	6	0	4.25869	0
887	AGAGGCAGGACTCTGGGCC	NA	19	21	1	14.9054	1.69171
888	GAGGCAGGACTCTGGGCC	NA	18	14	0	9.93695	0
889	GAGGCAGGACTCTGGGCCAAACAATACC	NA	28	10	3	7.09782	5.07514
890	AGGCAGGACTCTGGGCC	NA	17	9	1	6.38804	1.69171
891	AGGCAGGACTCTGGGCCAAACAATACC	NA	27	7	0	4.96847	0
892	GGCAGGACTCTGGGCCAAACAATACC	NA	26	15	1	10.6467	1.69171
893	AGGACTCTGGGCCAAACAATACC	NA	23	7	1	4.96847	1.69171
894	TAAAAATCTGAACATTTGCCT	NA	21	33	7	23.4228	11.842
895	TCGGTGGTTCAGTGGTAGAATGC	NA	23	8	3	5.67826	5.07514
896	GGTAGAATGCTCGCCTGC	NA	18	5	1	3.54891	1.69171
897	GTAGAATGCTCGCCTGCCA	NA	19	6	1	4.25869	1.69171
898	GTAGAATGCTCGCCTGCCACGCG	NA	23	6	2	4.25869	3.38343
899	TAACGACGCCTTTGAACCTGACGCC	NA	25	14	1	9.93695	1.69171
900	TGACTGCCCTCTTTCAACGCT	NA	21	6	1	4.25869	1.69171
901	TGTTCAAATACTGAGGCTTCTCCT	NA	24	19	6	13.4859	10.1503
902	GATTTCGACTGTGCAGACTGGCATG	NA	25	8	1	5.67826	1.69171
903	TACGGCCACACCAAGGCATACTGCACCC	NA	28	6	1	4.25869	1.69171
904	CAGAAACCTAAAGACTCCAATAGCGCC	NA	27	56	1	39.7478	1.69171
905	AGCAACTGAACCCAAGAAAATCGCC	NA	25	55	2	39.038	3.38343
906	CCCGACACTTAACATCTGTAGAACGA	NA	26	10	0	7.09782	0
907	TTAACATCTGTAGAACGATGGCTTGCC	NA	27	12	0	8.51738	0
908	AGAATTCTGAGAATTATCAC	NA	20	10	18	7.09782	30.4509
909	ACGCCCCACCGGCAACTTCAGACAATC	NA	27	5	1	3.54891	1.69171
910	TATCACAGCCAGCTTTGAGGAGCGTT	NA	26	1	6	0.709782	10.1503
911	TATCACAGCCAGCTTTGAGGAGCGT	NA	25	18	37	12.7761	62.5934
912	TATCACAGCCAGCTTTGAGGAGCG	NA	24	117	117	83.0445	197.931
913	TATCACAGCCAGCTTTGAGGAGC	miR-2b-3p	23	1210	859	858.836	1453.18
914	TATCACAGCCAGCTTTGAGGAG	NA	22	490	220	347.793	372.177
915	TATCACAGCCAGCTTTGAGGA	NA	21	40	14	28.3913	23.684
916	TATCACAGCCAGCTTTGAGG	NA	20	17	32	12.0663	54.1349
917	GCCCGGGTAGCTCAGTCGGTAGAGCAT	NA	27	0	39	0	65.9769
918	CGGGTAGCTCAGTCGGTAGAGCATTG	NA	26	4	2	2.83913	3.38343
919	AGCTCAGTCGGTAGAGCATTGGAC	NA	24	19	1	13.4859	1.69171
920	AGCTCAGTCGGTAGAGCATTGGACT	NA	25	15	2	10.6467	3.38343
921	GCTCAGTCGGTAGAGCATTGGAC	NA	23	15	0	10.6467	0
922	GCTCAGTCGGTAGAGCATTGGACT	NA	24	18	3	12.7761	5.07514
923	CTCAGTCGGTAGAGCATTGGAC	NA	22	30	1	21.2935	1.69171
924	CTCAGTCGGTAGAGCATTGGACT	NA	23	22	3	15.6152	5.07514
925	TCAGTCGGTAGAGCATT	NA	17	8	8	5.67826	13.5337
926	TCAGTCGGTAGAGCATTGGAC	NA	21	68	2	48.2652	3.38343
927	TCAGTCGGTAGAGCATTGGACT	NA	22	45	8	31.9402	13.5337
928	CAGTCGGTAGAGCATT	NA	16	7	13	4.96847	21.9923
929	CAGTCGGTAGAGCATTGGAC	NA	20	69	6	48.975	10.1503
930	CAGTCGGTAGAGCATTGGACT	NA	21	57	8	40.4576	13.5337
931	AGTCGGTAGAGCATTGGAC	NA	19	33	1	23.4228	1.69171
932	AGTCGGTAGAGCATTGGACT	NA	20	39	4	27.6815	6.76686
933	GTCGGTAGAGCATTGGAC	NA	18	32	7	22.713	11.842
934	GTCGGTAGAGCATTGGACT	NA	19	52	7	36.9087	11.842
935	GTCGGTAGAGCATTGGACTTTT	NA	22	5	1	3.54891	1.69171
936	TCGGTAGAGCATTGGACT	NA	18	4	2	2.83913	3.38343
937	TTTTTTATATTTTTTC	NA	16	2	5	1.41956	8.45857
938	ATGTTGAGATTGTGAGTACTTCT	NA	23	0	13	0	21.9923
939	CCTCGATAGTATAGTGGTTAGT	NA	22	0	8	0	13.5337
940	CCTCGATAGTATAGTGGTTAGTA	NA	23	0	6	0	10.1503
941	CTCGATAGTATAGTGGTTAGT	NA	21	2	4	1.41956	6.76686
942	CTCGATAGTATAGTGGTTAGTAT	NA	23	0	9	0	15.2254
943	CTCGATAGTATAGTGGTTAGTATC	NA	24	0	6	0	10.1503
944	TCGATAGTATAGTGGTTAGTA	NA	21	0	10	0	16.9171
945	TCGATAGTATAGTGGTTAGTAT	NA	22	0	10	0	16.9171
946	ATAGTATAGTGGTTAGTATCCCCGCC	NA	26	7	3	4.96847	5.07514
947	TAGTATAGTGGTTAGTATCCCCGCC	NA	25	7	6	4.96847	10.1503
948	AGTATAGTGGTTAGTATCCCCGCCTGTC	NA	28	5	3	3.54891	5.07514
949	CGCCTGTCACGCGGGAGACCG	NA	21	7	0	4.96847	0
950	GAGACCGGGGTTCAATTCCCCGTCGGGG	NA	28	5	4	3.54891	6.76686
951	GACCGGGGTTCAATTCCCCGTCGGGG	NA	26	7	4	4.96847	6.76686
952	ACCGGGGTTCAATTCCCCGTCGGG	NA	24	20	0	14.1956	0
953	CCGGGGTTCAATTCCCCGTCGGG	NA	23	12	2	8.51738	3.38343
954	CGGGGTTCAATTCCCCGTCGGG	NA	22	9	0	6.38804	0
955	CGGGGTTCAATTCCCCGTCGGGG	NA	23	9	0	6.38804	0
956	GGGGTTCAATTCCCCGTCGGG	NA	21	21	4	14.9054	6.76686
957	GGGGTTCAATTCCCCGTCGGGG	NA	22	20	8	14.1956	13.5337
958	ACGATTGTCAATACTTTT	NA	18	28	5	19.8739	8.45857
959	ACGATTGTCAATACTTTTT	NA	19	33	28	23.4228	47.368
960	ACGATTGTCAATACTTTTTT	NA	20	27	24	19.1641	40.6012
961	ACGATTGTCAATACTTTTTTT	NA	21	14	8	9.93695	13.5337
962	ACGATTGTCAATACTTTTTTTT	NA	22	10	4	7.09782	6.76686
963	AAGCCGTGATCGACAAAACAATCTGAGC	NA	28	51	1	36.1989	1.69171
964	AGCCGTGATCGACAAAACAATCTGAGC	NA	27	52	2	36.9087	3.38343
965	ATAGTATAGTGGTTAGTATCCC	NA	22	5	1	3.54891	1.69171
966	ATAGTGGTTAGTATCCCCGCCTGTC	NA	25	9	0	6.38804	0
967	GTGGTTAGTATCCCCGCCTGTCAC	NA	24	3	3	2.12935	5.07514
968	ACCGGGGTTCAATTCCCCGTCGG	NA	23	10	0	7.09782	0
969	ACCGGGGTTCAATTCCCCGTCGGGG	NA	25	7	2	4.96847	3.38343
970	TCTCTTTTTCTCTCTCCT	NA	18	11	0	7.8076	0
971	GCCGAAATAGCTCAGTTGGG	NA	20	8	1	5.67826	1.69171
972	GCCGAAATAGCTCAGTTGGGA	NA	21	28	8	19.8739	13.5337
973	GCCGAAATAGCTCAGTTGGGAG	NA	22	12	7	8.51738	11.842
974	GCCGAAATAGCTCAGTTGGGAGA	NA	23	14	13	9.93695	21.9923
975	GCCGAAATAGCTCAGTTGGGAGAG	NA	24	15	1	10.6467	1.69171
976	GCCGAAATAGCTCAGTTGGGAGAGC	NA	25	12	14	8.51738	23.684
977	CGAAATAGCTCAGTTGGGAG	NA	20	3	4	2.12935	6.76686
978	CGAAATAGCTCAGTTGGGAGA	NA	21	4	2	2.83913	3.38343
979	CGAAATAGCTCAGTTGGGAGAGC	NA	23	5	3	3.54891	5.07514
980	GAAATAGCTCAGTTGGG	NA	17	5	1	3.54891	1.69171
981	GAAATAGCTCAGTTGGGA	NA	18	0	15	0	25.3757
982	GAAATAGCTCAGTTGGGAG	NA	19	14	8	9.93695	13.5337
983	GAAATAGCTCAGTTGGGAGAG	NA	21	6	7	4.25869	11.842
984	GAAATAGCTCAGTTGGGAGAGC	NA	22	6	11	4.25869	18.6089
985	AAATAGCTCAGTTGGGAGAG	NA	20	5	1	3.54891	1.69171
986	AGACTGAAGATCTAAAGGTCCC	NA	22	6	0	4.25869	0
987	TTATGAGTCGAACTAATGTCCCGTCAGT	NA	28	14	7	9.93695	11.842
988	TCACGACTTTATTCTTTGGATCTCAGC	NA	27	9	1	6.38804	1.69171
989	TCACGACTTTATTCTTTGGATCTCAGCT	NA	28	40	2	28.3913	3.38343
990	TTCTTTGGATCTCAGCTTAAGACT	NA	24	96	5	68.1391	8.45857
991	TGCAAATTGGATTGAGGAGAAGCCT	NA	25	7	21	4.96847	35.526
992	GGCTTTAGGATGTTTACAAGAACGGC	NA	26	36	19	25.5522	32.1426
993	TAAACGAATGCTGCGCAGC	NA	19	0	16	0	27.0674
994	TTTCTAATTTGCCTTTCTGTAGTGGACC	NA	28	10	0	7.09782	0
995	TTCTAATTTGCCTTTCTGTAGTGGACCT	NA	28	26	0	18.4543	0
996	CCCAGTAGAATCCTCTGTTGTCGGACA	NA	27	6	0	4.25869	0
997	TATTATTGGATAACCGAAT	NA	19	3	11	2.12935	18.6089
998	TATTGGATAACCGAAT	NA	16	9	16	6.38804	27.0674
999	TACTTTTGTATCCTACCGACTGCGCC	NA	26	13	0	9.22717	0
1000	TCCCGTCAGTTGACTAAGGAC	NA	21	14	0	9.93695	0
1001	TTTGGATCTCAGCTTAAGACT	NA	21	8	7	5.67826	11.842
1002	CAAATTGGATTGAGGAGAAGCCT	NA	23	2	5	1.41956	8.45857
1003	GATAGTATAGTGGTTAGTATCCCCGCC	NA	27	4	4	2.83913	6.76686
1004	ATGGATGTTATTTTTT	NA	16	0	29	0	49.0597
1005	ATGGATGTTATTTTTTT	NA	17	5	12	3.54891	20.3006
1006	ACGTGAGAGATTCGTTTAATTTTT	NA	24	17	5	12.0663	8.45857
1007	TCAAGTGTAGAAGGGGACTTTATCCT	NA	26	9	2	6.38804	3.38343
1008	ATCCTACCGGCTGCGCCA	NA	18	12	0	8.51738	0
1009	TATTGGATTACAATTATGGTTTATAT	NA	26	4	3	2.83913	5.07514
1010	TAGAATTTTATCGTCGGTTCTTGCCGTA	NA	28	9	4	6.38804	6.76686
1011	TAAGCCTGAACAATTTGGA	NA	19	1	14	0.709782	23.684
1012	TGCCTGCTTGAATTTTTTCGCCT	NA	23	4	3	2.83913	5.07514
1013	TGGATGCTAAATCTGC	NA	16	8	6	5.67826	10.1503
1014	AATGACTGAAGAACTGTTTGAATTAATC	NA	28	2	7	1.41956	11.842
1015	TACATCCAGAAACTATCCACCCGA	NA	24	10	1	7.09782	1.69171
1016	ATTAATCGTGTTGACTGGAAGTGCCT	NA	26	18	2	12.7761	3.38343
1017	TTAATCGTGTTGACTGGAAGTGCC	NA	24	21	4	14.9054	6.76686
1018	TAATCGTGTTGACTGGAAGTGCCT	NA	24	49	16	34.7793	27.0674
1019	TACCAAACGGATGCCTCAGACATC	NA	24	4	2	2.83913	3.38343
1020	TCATATGATCTGAGAATATGTTTCT	NA	25	13	1	9.22717	1.69171
1021	TATTCTCATATCGCTTGGTCAAAAACT	NA	27	16	1	11.3565	1.69171
1022	TGGACTACTGTCTATTAGTTTAGACG	NA	26	6	1	4.25869	1.69171
1023	TTATAAGGCACTGTTTTCAGGCACT	NA	25	23	3	16.325	5.07514
1024	TGCTTTTTATATTTATACTCTGTTCCT	NA	27	18	1	12.7761	1.69171
1025	TATTTATACTCTGTTCCTTACCT	NA	23	8	2	5.67826	3.38343
1026	TTATACTCTGTTCCTTACCTTTGGTA	NA	26	24	1	17.0348	1.69171
1027	TGAGAATCGCATCTTAAAGTAAA	NA	23	2	4	1.41956	6.76686
1028	TCCAGTCGGCAAGCCATCGTTCTACAGA	NA	28	10	3	7.09782	5.07514
1029	TAAGATTGGACCCAGTACACTGCCTT	NA	26	14	3	9.93695	5.07514
1030	TTATATAGGTATGACTTCAGTAGCT	NA	25	22	1	15.6152	1.69171
1031	TTATTCTAAGATGAGGGCTAATCC	NA	24	1	5	0.709782	8.45857
1032	TAATTGCAAAATCGATCAGGTCTGGG	NA	26	8	0	5.67826	0
1033	TCACCCGCTGCGATGAACCTGTCACC	NA	26	30	0	21.2935	0
1034	TGTTGGAGTAGTGCTTGGGACAGT	NA	24	4	8	2.83913	13.5337
1035	TACGGACTTAAGGGTGCAGTATGCC	NA	25	6	2	4.25869	3.38343
1036	TACGGACTTAAGGGTGCAGTATGCCT	NA	26	51	15	36.1989	25.3757
1037	TTATTTGATCAACGCACTGTTACCC	NA	25	18	0	12.7761	0
1038	TTTTATGATGACTGCAGAGCCACCTC	NA	26	6	0	4.25869	0
1039	AAAAATGTTTGACTGGACC	NA	19	7	0	4.96847	0
1040	AAAATGTTTGACTGGACC	NA	18	5	1	3.54891	1.69171
1041	GACAAGATGATCTACCAAAAGACC	NA	24	6	0	4.25869	0
1042	CGGTCGACCACGTACCTTGGCC	NA	22	7	0	4.96847	0
1043	TCGGTCGACCACGTACCTTGGCC	NA	23	10	1	7.09782	1.69171
1044	CGGTCGACCACGTACCTTGGC	NA	21	48	4	34.0695	6.76686
1045	TCGGTCGACCACGTACCTTGGC	NA	22	230	19	163.25	32.1426
1046	TGATCTTGAACATTTCGCCCTC	NA	22	27	4	19.1641	6.76686
1047	TGATCTTGAACATTTCGCCCT	NA	21	83	0	58.9119	0
1048	TGATCTTGAACATTTCGCCC	NA	20	8	0	5.67826	0
1049	TGATCTTGAACATTTCGCC	NA	19	11	1	7.8076	1.69171
1050	TCTGATCTTGAACATTTCGCC	NA	21	10	1	7.09782	1.69171
1051	ATCTGATCTTGAACATTTCGCC	NA	22	7	0	4.96847	0
1052	TTCCATCTGATCTTGAACATT	NA	21	16	0	11.3565	0
1053	TTTCCATCTGATCTTGAACATT	NA	22	16	0	11.3565	0
1054	TCAGGAATCATCCTTTGGCCC	NA	21	8	2	5.67826	3.38343
1055	GGATGATAATGCTAATGACTC	NA	21	7	0	4.96847	0
1056	CGGATGATAATGCTAATGACTC	NA	22	6	0	4.25869	0
1057	CGGATGATAATGCTAATGACT	NA	21	14	1	9.93695	1.69171
1058	GTGGATTCGGATGATAATGCT	NA	21	8	7	5.67826	11.842
1059	ATGATTCCCGGGATTCAAGCA	NA	21	13	0	9.22717	0
1060	CGGGAAACTATGGATCAAATG	NA	21	17	4	12.0663	6.76686
1061	ACGGGAAACTATGGATCAAATG	NA	22	7	1	4.96847	1.69171
1062	ACGGGAAACTATGGATCAAAT	NA	21	6	2	4.25869	3.38343
1063	CAAGATATGTGGTCGACCGACC	NA	22	32	3	22.713	5.07514
1064	CAAGATATGTGGTCGACCGAC	NA	21	5	1	3.54891	1.69171
1065	TCTAAGGCGTCTGACT	NA	16	6	0	4.25869	0
1066	GTCTAAGGCGTCTGACT	NA	17	4	3	2.83913	5.07514
1067	ATGGTCTAAGGCGTCTGACT	NA	20	11	0	7.8076	0
1068	GATGGTCTAAGGCGTCTGACT	NA	21	6	0	4.25869	0
1069	CTTAATGATGGTCTAAGGCGTCTGACT	NA	27	37	1	26.2619	1.69171
1070	GCTTAATGATGGTCTAAGGCGTCTGACT	NA	28	41	3	29.1011	5.07514
1071	TTGAGCAAAATTTCAGGTGTGTGA	NA	24	19	14	13.4859	23.684
1072	TTGAGCAAAATTTCAGGTGTGTG	NA	23	48	5	34.0695	8.45857
1073	TTGAGCAAAATTTCAGGTGTGT	NA	22	65	16	46.1358	27.0674
1074	TTGAGCAAAATTTCAGGTGTG	miR-87-3p	21	14	1	9.93695	1.69171
1075	TCGCGCCTGTATCTTGCTGAACC	NA	23	109	3	77.3662	5.07514
1076	TCGCGCCTGTATCTTGCTGAAC	miR-87-5p	22	7	2	4.96847	3.38343
1077	TCGATAACTGTAATTATTAACTGGCGCC	NA	28	5	2	3.54891	3.38343
1078	GATAACTGTAATTATTAACTGGCGCC	NA	26	61	7	43.2967	11.842
1079	GATAACTGTAATTATTAACTGGCGCCC	NA	27	19	0	13.4859	0
1080	TAACTGTAATTATTAACTGGCGCC	NA	24	9	1	6.38804	1.69171
1081	TAACTGTAATTATTAACTGGCGCCCGAA	NA	28	6	1	4.25869	1.69171
1082	TAAACGCGAACGAAAGACAAAATTC	NA	25	4	2	2.83913	3.38343
1083	AAAGTAGAAGTAGAACGCCGAGAA	NA	24	3	4	2.12935	6.76686
1084	TTTAGCGGACTTTGACAGGGTGCC	NA	24	6	0	4.25869	0
1085	TTTAGCGGACTTTGACAGGGTGCCT	NA	25	3	4	2.12935	6.76686
1086	TGCAAATGAGCCGAGAATCCGAGCACT	NA	27	2	6	1.41956	10.1503
1087	TTCAGCCGTCGAATGCCTTTGGCCATC	NA	27	16	0	11.3565	0
1088	TCCAATTCCAAGGACACTCAAAGAACT	NA	27	6	0	4.25869	0
1089	CCAGACGTAATACTCCACTACCCGG	NA	25	9	0	6.38804	0
1090	TACCCGGACTTTAAGAAAGAATTTC	NA	25	10	0	7.09782	0
1091	TACTCATTTAGCATTCCATTCCCGACA	NA	27	3	4	2.12935	6.76686
1092	AAGGCATTTAGTAGATCGCAACT	NA	23	10	1	7.09782	1.69171
1093	TTGACATCTACTCGACAGAACGACATC	NA	27	8	0	5.67826	0
1094	GCTGGGTATTGAGCTCTACAAAGCACC	NA	27	6	0	4.25869	0
1095	TGGGTATTGAGCTCTACAAAGCACC	NA	25	7	1	4.96847	1.69171
1096	CGACATAGAATACCACAACCGGAC	NA	24	8	0	5.67826	0
1097	CGACATAGAATACCACAACCGGACAAG	NA	27	16	0	11.3565	0
1098	TAGACAAGTAGAACATAGAAACATT	NA	25	7	4	4.96847	6.76686
1099	TTGGCACTCTGCCCAAACCGTCATC	NA	25	8	0	5.67826	0
1100	TCACCTAATAGCCACTCGTGTGCCT	NA	25	14	8	9.93695	13.5337
1101	CATTGACCGTAGCACCGAACGAGCT	NA	25	5	1	3.54891	1.69171
1102	TGACCGTAGCACCGAACGAGCTCCT	NA	25	10	2	7.09782	3.38343
1103	GCGAAGCCTTTGCTACTGACACCAGC	NA	26	4	3	2.83913	5.07514
1104	TCCTTGAACGATAGTCTGCGATC	NA	23	11	0	7.8076	0
1105	TCCTTGAACGATAGTCTGCGATCT	NA	24	11	0	7.8076	0
1106	TGCATTTGTCTTCCAACCCTGCGATTGT	NA	28	6	0	4.25869	0
1107	TTAGCCAGGACCCCCGGGTCGGATG	NA	25	5	5	3.54891	8.45857
1108	TTGGTAACAAGCTTGTAGGCGAGGCCC	NA	27	27	1	19.1641	1.69171
1109	TTTCCTTGGCATGATTGCGTCGCA	NA	24	28	4	19.8739	6.76686
1110	TTTCCTTGGCATGATTGCGTCGCAG	NA	25	10	0	7.09782	0
1111	TTTCCTTGGCATGATTGCGTCGCAGA	NA	26	12	0	8.51738	0
1112	TTTCCAGGGAATTGATCTGATAGGCC	NA	26	40	0	28.3913	0
1113	TACTAGCCCTCTGCTGACAAAGGT	NA	24	2	5	1.41956	8.45857
1114	TCGTTGTTAAACGTCGGCTTCCGTC	NA	25	22	5	15.6152	8.45857
1115	TAGCCGAGACACCTGTAGCATCTCG	NA	25	11	0	7.8076	0
1116	TCCGATCTTAGCTTCCGAAGCATC	NA	24	9	3	6.38804	5.07514
1117	CCTTGGTCCACTCTACACCCGTGC	NA	24	6	0	4.25869	0
1118	TGGACTCGTTTGGTCTGGATGTTGCC	NA	26	5	1	3.54891	1.69171
1119	TTACGGATGGAGGTTTGTACCGCC	NA	24	51	5	36.1989	8.45857
1120	TCGGACACCAGAGCCTCTGCTTAGG	NA	25	16	1	11.3565	1.69171
1121	CAACACAACACTGATCACACGGT	NA	23	76	0	53.9434	0
1122	TATCTTACTGAAATCTTTGAATTGTC	NA	26	2	4	1.41956	6.76686
1123	TCAAATGCTGTTGCTGGCGTTGGCATC	NA	27	8	1	5.67826	1.69171
1124	TACTTTGAGATTGTCTTGGTCATCTG	NA	26	8	0	5.67826	0
1125	TGACTTGTCTGATTACTTCGCATC	NA	24	16	0	11.3565	0
1126	TAATCCGCCGTCTATGTAAGCTGCCT	NA	26	7	0	4.96847	0
1127	TGGACTGAAAGCGTTGCAAATGTGCT	NA	26	6	2	4.25869	3.38343
1128	TAATGAACGGGAAATGTACGCTAT	NA	24	0	8	0	13.5337
1129	TGTTTGTCCGGATTTCAGCCT	NA	21	6	0	4.25869	0
1130	TCCATTTTTATGGCCTGTCTAGGACCC	NA	27	9	1	6.38804	1.69171
1131	TTCGTATCACTTTTATCGGCCGGACA	NA	26	5	5	3.54891	8.45857
1132	TAGACATCCACTCTGTTGGCCATC	NA	24	25	0	17.7446	0
1133	TCCTTGAACGATAGTCTGCGATCTAT	NA	26	10	1	7.09782	1.69171
1134	TAAACTCTCAATTTCACAGGCACC	NA	24	8	0	5.67826	0
1135	TCTTTAAACATCGACGGAGCCT	NA	22	7	0	4.96847	0
1136	AAGAACTTTAAATTAGCCGACCCCG	NA	25	15	0	10.6467	0
1137	TTTATTCCCCCGGCAGGAC	NA	19	8	0	5.67826	0
1138	AAACAGTAGTCGACTCTAAAAGTTAC	NA	26	8	0	5.67826	0
1139	GTTTTGTGCCCTCTGC	NA	16	5	1	3.54891	1.69171
1140	TAATGTCTATGTTACTTCTGGATGCGT	NA	27	7	2	4.96847	3.38343
1141	TGGACCCAGTACACTGCCTTGCGGCACT	NA	28	5	1	3.54891	1.69171
1142	TTTTTCGTAAATGAACTGTGTGAGC	NA	25	5	2	3.54891	3.38343
1143	TGAATAGTGGCTGCGGAACTTTGTCT	NA	26	17	6	12.0663	10.1503
1144	TAATGTGGAACTTGCTGTCACCAAT	NA	25	5	1	3.54891	1.69171
1145	TGATTTTGGGTTGATTACCTGCCT	NA	24	7	2	4.96847	3.38343
1146	AACGCTGATAAATCCTCCCACACC	NA	24	7	2	4.96847	3.38343
1147	TCCCTAAGACGCCTGCAGAGAACGCACC	NA	28	14	2	9.93695	3.38343
1148	TCTTTGACGACTCCTTTACGACTGCCT	NA	27	55	1	39.038	1.69171
1149	TTTGACGACTCCTTTACGACTGCCT	NA	25	24	3	17.0348	5.07514
1150	TCCCGACATAAGATCCAGGCACGAGAA	NA	27	3	4	2.12935	6.76686
1151	TTTCTTTGGAACTAGCAATAATGGGC	NA	26	6	0	4.25869	0
1152	TTCTTTGGAACTAGCAATAATGGGC	NA	25	8	0	5.67826	0
1153	TGGTCTTAGAATGAAAAAATCACT	NA	24	2	4	1.41956	6.76686
1154	TCACCAGGGATCGGAAAATTGTCGTC	NA	26	6	0	4.25869	0
1155	TAAACCTATTGAATTTATTGAACCCT	NA	26	5	1	3.54891	1.69171
1156	TTCTTTAATGACTGATATATCGGCGCC	NA	27	14	1	9.93695	1.69171
1157	TCTTTAATGACTGATATATCGGCGCC	NA	26	29	1	20.5837	1.69171
1158	TTTTGTTTTACTGTTCTTGATGCCC	NA	25	23	0	16.325	0
1159	TACTGTTCTTGATGCCCTAAGGGAGCCT	NA	28	6	0	4.25869	0
1160	TATGAGAACTTTCGATACCTGAGACC	NA	26	16	1	11.3565	1.69171
1161	TTTGGTTTCGGCTGTCTTCTTGCCC	NA	25	5	1	3.54891	1.69171
1162	TCCATCGTTTGGACACACCTCTAGTGCC	NA	28	20	2	14.1956	3.38343
1163	TTTAGAACAACTTTATTTAGACTAT	NA	25	1	20	0.709782	33.8343
1164	TTCGATCGACATTCCTGCCTCTTGGA	NA	26	7	1	4.96847	1.69171
1165	TAAGTTCGTCAAAAATATGAAAATGGCT	NA	28	17	1	12.0663	1.69171
1166	TATTAGGCATGGACTGGGCCCATAACC	NA	27	7	0	4.96847	0
1167	TAATCAATGAAGAAATAACTGAAAAT	NA	26	3	3	2.12935	5.07514
1168	GCCTAAGCTATTCGGATTTGTAGCC	NA	25	14	6	9.93695	10.1503
1169	TAAGCTATTCGGATTTGTAGCCT	NA	23	2	4	1.41956	6.76686
1170	ATCTTAATCAAAAATAGCCTTGCCC	NA	25	5	1	3.54891	1.69171
1171	TACTGCCCACCGAGATTTGCATGGAC	NA	26	89	0	63.1706	0
1172	AAGGACATTTTGGAAGAGTTCCAGA	NA	25	22	7	15.6152	11.842
1173	ACCAACAAGATACCCGTACGGCTGT	NA	25	15	0	10.6467	0
1174	CAACAAGATACCCGTACGGCTGT	NA	23	8	0	5.67826	0
1175	AACAAGATACCCGTACGGCTGTAGAGGC	NA	28	5	5	3.54891	8.45857
1176	CAAGATACCCGTACGGCTGTAGAGGC	NA	26	5	5	3.54891	8.45857
1177	TAGGTGGATGAGGTCTCGGCACCCGT	NA	26	10	4	7.09782	6.76686
1178	AAACTCAGGACCAGCTGAACCAAGC	NA	25	7	0	4.96847	0
1179	AAACTCAGGACCAGCTGAACCAAGCGC	NA	27	6	0	4.25869	0
1180	AAACTCAGGACCAGCTGAACCAAGCGCT	NA	28	7	1	4.96847	1.69171
1181	GTCATCTGCAACGCCACATTGAAGGCCC	NA	28	6	0	4.25869	0
1182	TGGACTCCAACTGAAAATCAAGC	NA	23	9	2	6.38804	3.38343
1183	TGGACTCCAACTGAAAATCAAGCAGA	NA	26	12	0	8.51738	0
1184	CGTGATCTCTTAGTGGCATCTA	miR-263a-3p	22	122	12	86.5934	20.3006
1185	CTGGAAGAATTCACGGG	NA	17	89	2	63.1706	3.38343
1186	ACTGGAAGAATTCACGGG	NA	18	11	0	7.8076	0
1187	CACTGGAAGAATTCACGGG	NA	19	22	0	15.6152	0
1188	ATGGCACTGGAAGAATTCACGGG	NA	23	11	1	7.8076	1.69171
1189	AATGGCACTGGAAGAATTCACGGG	miR-263a-5p	24	6965	440	4943.63	744.354
1190	CTGGAAGAATTCACGG	NA	16	49	4	34.7793	6.76686
1191	CACTGGAAGAATTCACGG	NA	18	16	0	11.3565	0
1192	AATGGCACTGGAAGAATTCACGG	NA	23	3769	334	2675.17	565.033
1193	CACTGGAAGAATTCACG	NA	17	6	0	4.25869	0
1194	AATGGCACTGGAAGAATTCACG	NA	22	1989	232	1411.76	392.478
1195	AATGGCACTGGAAGAATTCAC	NA	21	2027	133	1438.73	224.998
1196	AATGGCACTGGAAGAATTCA	NA	20	125	11	88.7228	18.6089
1197	AATGGCACTGGAAGAATTC	NA	19	84	5	59.6217	8.45857
1198	AATGGCACTGGAAGAATT	NA	18	30	1	21.2935	1.69171
1199	AATGGCACTGGAAGAAT	NA	17	13	0	9.22717	0
1200	TTCAAGTAGGCTACTGGTCTCATT	NA	24	6	1	4.25869	1.69171
1201	TCGTTTCCTCTGAAACTCGACTGT	NA	24	5	2	3.54891	3.38343
1202	TCTTGTAAATACTTTGATTGGCCT	NA	24	40	2	28.3913	3.38343
1203	TCTCTCATCTGATCACTCGCCT	NA	22	7	1	4.96847	1.69171
1204	AGAAGACTCACATGGCGCAGGCACA	NA	25	9	0	6.38804	0
1205	TAATTCTCAGAATTCTTGACTGTGCTC	NA	27	9	0	6.38804	0
1206	TCCAGATGAACTCCCAGATATGTTACC	NA	27	8	0	5.67826	0
1207	TTCACATGGTCGGAATTCAAAGGGT	NA	25	4	2	2.83913	3.38343
1208	TAATTGCAAAATCGATCAGGTCTGG	NA	25	15	5	10.6467	8.45857
1209	TAATTGCAAAATCGATCAGGTCTGGGA	NA	27	5	3	3.54891	5.07514
1210	TAAAGAATTCCATGAATTGATCCTCA	NA	26	16	4	11.3565	6.76686
1211	TGTTGGAGTAGTGCTTGGGACA	NA	22	6	2	4.25869	3.38343
1212	TGACTTTGTTGTATGTATGTGCTGT	NA	25	6	3	4.25869	5.07514
1213	TGTTTATGTCTGTTGGATTGGGTGCCT	NA	27	22	4	15.6152	6.76686
1214	ACTTTTCATTGACTGTTTTA	NA	20	4	3	2.83913	5.07514
1215	TTTTCATTGACTGTTTTA	NA	18	41	7	29.1011	11.842
1216	TTTCATTGACTGTTTTA	NA	17	33	6	23.4228	10.1503
1217	TTCATTGACTGTTTTA	NA	16	55	13	39.038	21.9923
1218	TGTGGAACCGTCAAATGT	NA	18	5	13	3.54891	21.9923
1219	TTATTGAATCTTCTTGTATAAGAACT	NA	26	15	0	10.6467	0
1220	TCTTCATCACTACGGGCCCAGCCACC	NA	26	6	0	4.25869	0
1221	TTTATACCTGAGCCAGTTTGTTTTGC	NA	26	31	3	22.0032	5.07514
1222	TATTTGATTGTTGGGCTACAAGCATT	NA	26	21	8	14.9054	13.5337
1223	TCAGGGTAGCTGATCCTTGGTGTGCC	NA	26	28	0	19.8739	0
1224	TTCAGCTCTTTGTAGATTGGACAGCCT	NA	27	10	3	7.09782	5.07514
1225	GATTGGACAGCCTCTGTAGTTTGC	NA	24	10	1	7.09782	1.69171
1226	GAAGATGAAACTGTTCTGGACGG	NA	23	9	1	6.38804	1.69171
1227	TGTCCAAGATTGTCGGCCGTTTTCT	NA	25	17	0	12.0663	0
1228	TGACTTACTACCTGATCCAACAACA	NA	25	7	0	4.96847	0
1229	TGACTTACTACCTGATCCAACAACAT	NA	26	13	0	9.22717	0
1230	TTCTGTAGTGGACTTATTACTTTCACCT	NA	28	3	3	2.12935	5.07514
1231	TTATTCTGACTTTGGTTACCCCTTCGGT	NA	28	5	1	3.54891	1.69171
1232	TGATCTCCTTTAGTTAGATCCGTCAACT	NA	28	8	2	5.67826	3.38343
1233	TAGTTCGATGTTGAGCCTCCGGGCGCT	NA	27	4	2	2.83913	3.38343
1234	CTATTACCTCTTTGATACTTGGCA	NA	24	13	1	9.22717	1.69171
1235	TCAGCTTAACATCTGATAGTTCCT	NA	24	8	1	5.67826	1.69171
1236	GGAGGACAACAAATGTTAAACTGATTTT	NA	28	0	55	0	93.0443
1237	GAGGACAACAAATGTTAAACTGATTTT	NA	27	0	108	0	182.705
1238	AGGACAACAAATGTTAAACTGATTTT	NA	26	0	40	0	67.6686
1239	GGACAACAAATGTTAAACTGATTTT	NA	25	0	32	0	54.1349
1240	GACAACAAATGTTAAACTGATT	NA	22	20	0	14.1956	0
1241	GACAACAAATGTTAAACTGATTTT	NA	24	0	12	0	20.3006
1242	ACAACAAATGTTAAACTGATT	NA	21	20	2	14.1956	3.38343
1243	ACAACAAATGTTAAACTGATTT	NA	22	20	3	14.1956	5.07514
1244	ACAACAAATGTTAAACTGATTTT	NA	23	15	7	10.6467	11.842
1245	CAACAAATGTTAAACTGATTTT	NA	22	0	6	0	10.1503
1246	CAAATGTTAAACTGATTTT	NA	19	2	4	1.41956	6.76686
1247	AAATGTTAAACTGATTTT	NA	18	1	7	0.709782	11.842
1248	AATGTTAAACTGATTTT	NA	17	2	8	1.41956	13.5337
1249	AGGAAATTGAAATGGCTGTTGACAACC	NA	27	6	1	4.25869	1.69171
1250	CAATCCGATCTCAAGACCCCTGGGACC	NA	27	6	0	4.25869	0
1251	TCATCTGGAGACAAGGTTCACCCACT	NA	26	27	0	19.1641	0
1252	CATCTGGAGACAAGGTTCACCCACT	NA	25	10	0	7.09782	0
1253	CGTTAAAGAAGTCTCCTGGCATC	NA	23	16	0	11.3565	0
1254	ACCGATTTTTCAACCACCCCTAACTGT	NA	27	8	0	5.67826	0
1255	CTTTCCAATCTCTGAGGATCAATTCA	NA	26	0	11	0	18.6089
1256	TGCTAACTCGCCCCCACATCGTCGACCC	NA	28	5	1	3.54891	1.69171
1257	TTTTTCTAGACGTCGCGCAGGCATT	NA	25	9	0	6.38804	0
1258	TAATCGGACAATTGAAAAAATTTT	NA	24	5	1	3.54891	1.69171
1259	TTCTACTTCTGATTCCGATCCCGAGG	NA	26	12	0	8.51738	0
1260	TTCAGCCCAAGTGTTGCACTGTTGTAGC	NA	28	6	0	4.25869	0
1261	TTGTGGAACCGTCAAATGT	NA	19	2	7	1.41956	11.842
1262	TTATTTGATCAACGCACTGTTACCCA	NA	26	9	0	6.38804	0
1263	TACTCTAGAAATTCACAAATATAACCT	NA	27	17	3	12.0663	5.07514
1264	TTCGATTGATATTGATATCCCTGCCT	NA	26	4	4	2.83913	6.76686
1265	TGAAGGTTGAACTCCTCAGTTAAGCACC	NA	28	17	3	12.0663	5.07514
1266	CCCAACTTAAACTCAAAGCCAACAACT	NA	27	35	2	24.8424	3.38343
1267	TTTCGTCGTCTACCCA	NA	16	51	7	36.1989	11.842
1268	TAGTCTTGTAGACGAGAATCTTTAGT	NA	26	0	7	0	11.842
1269	TGTAGAGGATGGGACCAAGGACGCT	NA	25	18	8	12.7761	13.5337
1270	GCATTGTATGACCTACTTAACT	miR-1002-3p	22	5	1	3.54891	1.69171
1271	TAAGTAGTATCCATTAAAGGGTTG	miR-968-5p	24	10	6	7.09782	10.1503
1272	TATTGAAATTCTCCAGTCGGCAAGC	NA	25	7	0	4.96847	0
1273	TTACATCCAGAAACTATCCACCCGAA	NA	26	23	4	16.325	6.76686
1274	TGACCTGTTGTTCTACACGTATTCACT	NA	27	7	1	4.96847	1.69171
1275	TTCTTACCCAGTCAGACCGTTCTGC	NA	25	12	0	8.51738	0
1276	TTCTCATATCGCTTGGTCAAAAACTCC	NA	27	6	0	4.25869	0
1277	TTTCTCTGAGTTCCTTACCTTTGGTA	NA	26	10	0	7.09782	0
1278	TATATTCGTGTTCATGTGTGAACAGT	NA	26	7	7	4.96847	11.842
1279	AACGAAAGTTAGGGGATC	NA	18	15	1	10.6467	1.69171
1280	TTGAGGAACTCGCTTTTTT	NA	19	26	28	18.4543	47.368
1281	TTGAGGAACTCGCTTTTT	NA	18	88	53	62.4608	89.6609
1282	TTGAGGAACTCGCTTTT	NA	17	16	19	11.3565	32.1426
1283	TGGACTCTGAATCCAGCGATCCGAGT	NA	26	5	1	3.54891	1.69171
1284	TTGGACTCTGAATCCAGCGATCCGAG	NA	26	6	0	4.25869	0
1285	GACTCTGAATCCAGCGATCCGA	NA	22	15	1	10.6467	1.69171
1286	TTGGACTCTGAATCCAGCGATCCGA	NA	25	9	1	6.38804	1.69171
1287	GACTCTGAATCCAGCGATCC	NA	20	9	0	6.38804	0
1288	TTGGACTCTGAATCCAGCGATCC	NA	23	5	1	3.54891	1.69171
1289	TTGGACTCTGAATCCAGCGATC	NA	22	6	2	4.25869	3.38343
1290	AGCACTTTGGACTCTGAATCCAGC	NA	24	4	2	2.83913	3.38343
1291	GCACTTTGGACTCTGAATCC	NA	20	11	0	7.8076	0
1292	AGCACTTTGGACTCTGAATCC	NA	21	8	0	5.67826	0
1293	GGTTAGCACTTTGGACTCTGAATCC	NA	25	7	0	4.96847	0
1294	GCACTTTGGACTCTGAATC	NA	19	7	0	4.96847	0
1295	ATGGTTAGCACTTTGGACTCTGAATC	NA	26	6	0	4.25869	0
1296	GTAATGGTTAGCACTTTGGACTCTGA	NA	26	9	1	6.38804	1.69171
1297	TGTAATGGTTAGCACTTTGGACTCTGA	NA	27	14	0	9.93695	0
1298	GTAATGGTTAGCACTTTGGACTCTG	NA	25	7	2	4.96847	3.38343
1299	TGTAATGGTTAGCACTTTGGACTCTG	NA	26	8	0	5.67826	0
1300	GTAATGGTTAGCACTTTGGACTCT	NA	24	6	0	4.25869	0
1301	GTAATGGTTAGCACTTTGGACTC	NA	23	9	0	6.38804	0
1302	TGTAATGGTTAGCACTTTGGACTC	NA	24	14	0	9.93695	0
1303	AATGGTTAGCACTTTGGACT	NA	20	13	0	9.22717	0
1304	GTAATGGTTAGCACTTTGGACT	NA	22	44	16	31.2304	27.0674
1305	TGTAATGGTTAGCACTTTGGACT	NA	23	50	8	35.4891	13.5337
1306	GTGTAATGGTTAGCACTTTGGACT	NA	24	9	0	6.38804	0
1307	GGTGTAATGGTTAGCACTTTGGACT	NA	25	6	0	4.25869	0
1308	CAGTCGGCAAGCCATCGTTCTACAGA	NA	26	28	4	19.8739	6.76686
1309	TAATTGGTGATCTATTAGACTGCC	NA	24	15	0	10.6467	0
1310	GGCTCGTTGGTCTAGGGGTATG	NA	22	25	2	17.7446	3.38343
1311	GGCTCGTTGGTCTAGGGGTATGATT	NA	25	16	6	11.3565	10.1503
1312	GGCTCGTTGGTCTAGGGGTATGATTTC	NA	27	767	32	544.403	54.1349
1313	GGCTCGTTGGTCTAGGGGTATGATTTCC	NA	28	7	24	4.96847	40.6012
1314	GCTCGTTGGTCTAGGGGTATGATTTC	NA	26	23	0	16.325	0
1315	CTCGTTGGTCTAGGGGTATGATTTC	NA	25	108	23	76.6565	38.9094
1316	CTCGTTGGTCTAGGGGTATGATTTCC	NA	26	10	5	7.09782	8.45857
1317	TCGTTGGTCTAGGGGTATGATTTC	NA	24	108	19	76.6565	32.1426
1318	TCGTTGGTCTAGGGGTATGATTTCC	NA	25	9	4	6.38804	6.76686
1319	TCGTTGGTCTAGGGGTATGATTTCCGC	NA	27	14	7	9.93695	11.842
1320	GTTGGTCTAGGGGTATGATTTC	NA	22	40	15	28.3913	25.3757
1321	GTTGGTCTAGGGGTATGATTTCC	NA	23	10	0	7.09782	0
1322	GTTGGTCTAGGGGTATGATTTCCGC	NA	25	10	6	7.09782	10.1503
1323	TTGGTCTAGGGGTATGATTTC	NA	21	14	2	9.93695	3.38343
1324	TTGGTCTAGGGGTATGATTTCC	NA	22	8	0	5.67826	0
1325	TGGTCTAGGGGTATGATTTC	NA	20	15	1	10.6467	1.69171
1326	TCTAGGGGTATGATTTC	NA	17	13	0	9.22717	0
1327	TCAGTGGTAGAATGCTCGCCTGCCA	NA	25	6	2	4.25869	3.38343
1328	GGCTCGTTGGTCTAGGGGTATGAT	NA	24	10	0	7.09782	0
1329	AAGATGGAGTAGTTTTT	NA	17	18	19	12.7761	32.1426
1330	AAGATGGAGTAGTTTTTT	NA	18	210	152	149.054	257.141
1331	AAGATGGAGTAGTTTTTTT	NA	19	73	64	51.8141	108.27
1332	GGCTCGTTGGTCTAGGGG	NA	18	6	0	4.25869	0
1333	AAGAGAAAAGAACTTTTT	NA	18	42	8	29.8108	13.5337
1334	TTTCAATTGGAAGAGG	NA	16	6	6	4.25869	10.1503
1335	TAAGAAACTGATTTTATTTGGAAATA	NA	26	0	6	0	10.1503
1336	TATCTGTGGTCTCCCACTAAGGGACT	NA	26	13	0	9.22717	0
1337	TTTGTCTATAGAATATCTTGGTGCTA	NA	26	25	0	17.7446	0
1338	TTCGTCTTTTTGGCTCTTGGTCAGCCT	NA	27	6	0	4.25869	0
1339	ATGTTTAACATTAAATTCTGCAT	NA	23	0	6	0	10.1503
1340	TTTCCCAATAATTTTTATCTTCTA	NA	24	2	4	1.41956	6.76686
1341	TCATTCATGAATTTAGTGTAGTCAACCT	NA	28	7	0	4.96847	0
1342	TCAATTTCTAAATTTTTCGGAGAATT	NA	26	3	3	2.12935	5.07514
1343	TGATGATATAGAATTGAGCCT	NA	21	6	0	4.25869	0
1344	TTTATAAGGCACTGTTTTCAGGCACT	NA	26	25	7	17.7446	11.842
1345	TATACTCTGTTCCTTACCTTTGGTA	NA	25	8	0	5.67826	0
1346	GCTGGCCTTTCTCTGAGTTCCTTACC	NA	26	25	0	17.7446	0
1347	TTCGTCAGGACTCACCAGCGCTCGGC	NA	26	181	44	128.471	74.4354
1348	TAAAGTAATAACGAATTCTGTTGCCT	NA	26	179	13	127.051	21.9923
1349	GTTGATCTTAAATAACTTGAAGGCC	NA	25	8	0	5.67826	0
1350	AAGATTGTACCACATGGAATTGGCACC	NA	27	23	8	16.325	13.5337
1351	TACACAAGAAATTTTGAATTCCCT	NA	24	22	0	15.6152	0
1352	TTCTCTGTTCTTCTGAAATACTGGCGT	NA	27	5	1	3.54891	1.69171
1353	TACAACTGCGAACTCATCTACAAGCCT	NA	27	10	0	7.09782	0
1354	CAACTGCGAACTCATCTACAAGCCT	NA	25	17	1	12.0663	1.69171
1355	TCAAAATACTTATGCGAGCACCCGT	NA	25	6	0	4.25869	0
1356	TCGATCTGTATTATGCTCCAACCC	NA	24	21	2	14.9054	3.38343
1357	GTTCCTAGAAATTTATCGTTGCC	NA	23	20	0	14.1956	0
1358	GTTCCTAGAAATTTATCGTTGCCT	NA	24	177	31	125.631	52.4432
1359	GCTGATTGGAACGCCGTCTTGGCC	NA	24	9	3	6.38804	5.07514
1360	ATAAGAAGAAATAAAAAGGTGGCCT	NA	25	5	4	3.54891	6.76686
1361	TACCATACGGACTGAAAGTAGCACC	NA	25	6	0	4.25869	0
1362	TATTGTTCAAATACTGAGGCT	NA	21	5	1	3.54891	1.69171
1363	TTTAGGCACTGTGTGAGCGGCACCCGC	NA	27	7	0	4.96847	0
1364	TGCCTGCAGAACAGCCATCCGTCCAGAA	NA	28	6	0	4.25869	0
1365	TTAGGCACTGTGTGAGCGGCACCCGC	NA	26	7	1	4.96847	1.69171
1366	CAAGTTCTCGGCTGATCAGTACCC	NA	24	28	2	19.8739	3.38343
1367	TAGTAAGTCATCGACGTCTACCTGT	NA	25	6	2	4.25869	3.38343
1368	TTTTAGGCACTGTGTGAGCGGCACC	NA	25	6	0	4.25869	0
1369	TAAAGTAGTTGATGGTTTAATGCC	NA	24	3	3	2.12935	5.07514
1370	TTCTTGAGAATTTGGACGCCGTTTA	NA	25	5	7	3.54891	11.842
1371	TAATACTTGGACAATTACAAAAAGGCCT	NA	28	3	3	2.12935	5.07514
1372	TCTGATCGGGTTTTTC	NA	16	7	4	4.96847	6.76686
1373	TTCTAATTTGCCTTTCTGTAGTGGACC	NA	27	72	4	51.1043	6.76686
1374	TCGATCGTTGTAAAATATTGGCATT	NA	25	5	1	3.54891	1.69171
1375	TCCCAGTAGAATCCTCTGTTGTCGGACA	NA	28	11	0	7.8076	0
1376	TTCGAGCACTGGACTATAAAATTTAACT	NA	28	6	4	4.25869	6.76686
1377	GATAACTGTAATTATTAACTGGCGC	NA	25	7	0	4.96847	0
1378	TTTCAGCCGTCGAATGCCTTTGGCCATC	NA	28	6	0	4.25869	0
1379	CCGGATATTACAGGCGATTTATTCC	NA	25	8	0	5.67826	0
1380	CCAGACGTAATACTCCACTACCCGGA	NA	26	8	0	5.67826	0
1381	TCTTTGGTATTCTAGC	NA	16	7	0	4.96847	0
1382	TCTTTGGTATTCTAGCTGTA	NA	20	10	9	7.09782	15.2254
1383	TCTTTGGTATTCTAGCTGTAG	NA	21	315	69	223.581	116.728
1384	TCTTTGGTATTCTAGCTGTAGA	miR-9c-5p	22	1209	408	858.127	690.22
1385	TCTTTGGTATTCTAGCTGTAGAT	NA	23	97	38	68.8489	64.2852
1386	TCTTTGGTATTCTAGCTGTAGATT	NA	24	14	4	9.93695	6.76686
1387	TTTGGTATTCTAGCTGTAGATT	NA	22	6	0	4.25869	0
1388	TAAAGCTTTTATACCAAAGCT	NA	21	7	0	4.96847	0
1389	TAAAGCTTTTATACCAAAGCTC	miR-9c-3p	22	26	0	18.4543	0
1390	TTAAAAGTCCACTCGATGGC	NA	20	6	0	4.25869	0
1391	TCAGGTACTTAGTGACTCT	NA	19	23	3	16.325	5.07514
1392	TCAGGTACTTAGTGACTCTC	NA	20	119	26	84.4641	43.9846
1393	TCAGGTACTTAGTGACTCTCA	NA	21	494	67	350.632	113.345
1394	TCAGGTACTTAGTGACTCTCAA	miR-306-5p	22	754	22	535.176	37.2177
1395	TCAGGTACTTAGTGACTCTCAAT	NA	23	17	4	12.0663	6.76686
1396	TCAGGTACTTAGTGACTCTCAATGCT	NA	26	11	3	7.8076	5.07514
1397	GGGGGTCACTCTGTGCCTGTGC	miR-306-3p	22	18	6	12.7761	10.1503
1398	ATAAAGCTAGATTACCAAAGCA	NA	22	1	5	0.709782	8.45857
1399	ATAAAGCTAGATTACCAAAGCAT	NA	23	20	27	14.1956	45.6763
1400	TAAAGCTAGATTACCAAAGCAT	miR-79-3p	22	18	18	12.7761	30.4509
1401	TCTTTGGTGATTTTAGCTGT	NA	20	31	16	22.0032	27.0674
1402	TCTTTGGTGATTTTAGCTGTA	NA	21	94	67	66.7195	113.345
1403	TCTTTGGTGATTTTAGCTGTAT	NA	22	551	359	391.09	607.326
1404	TCTTTGGTGATTTTAGCTGTATG	miR-9b-5p	23	865	311	613.961	526.123
1405	TCTTTGGTGATTTTAGCTGTATGG	NA	24	51	22	36.1989	37.2177
1406	ATAGAGCTTTATTACCAAAAAC	NA	22	8	1	5.67826	1.69171
1407	ATAGAGCTTTATTACCAAAAACC	NA	23	71	6	50.3945	10.1503
1408	TAGAGCTTTATTACCAAAAAC	NA	21	19	2	13.4859	3.38343
1409	TAGAGCTTTATTACCAAAAACC	miR-9b-3p	22	1459	124	1035.57	209.773
1410	TAAATTCGATTTCTTATTCATAG	miR-1006-3p	23	24	7	17.0348	11.842
1411	TAAATTCGATTTCTTATTCATA	NA	22	5	20	3.54891	33.8343
1412	TAAATTCGATTTCTTATTCAT	NA	21	2	21	1.41956	35.526
1413	TTCCAAGGGTTTTTGACTGTAAAACT	NA	26	6	0	4.25869	0
1414	TTATTGACTATAGTAATTATTTACT	NA	25	5	3	3.54891	5.07514
1415	TACGAGAACAAAGTACAAATGCACT	NA	25	11	0	7.8076	0
1416	ACCGATTTTTCAACCACCCCTAACTG	NA	26	10	0	7.09782	0
1417	TGCTAACTCGCCCCCACATCGTCGACC	NA	27	12	0	8.51738	0
1418	GACTCACAAATTTTAGAACAAACTGGCC	NA	28	15	0	10.6467	0
1419	TCCCGACACTTAACATCTGTAGAACGA	NA	27	32	3	22.713	5.07514
1420	TACCTTGTTGTCTTCCTGTACCTTT	NA	25	6	1	4.25869	1.69171
1421	TTGGACGCCATAGGCCGCCAAGGCCA	NA	26	3	3	2.12935	5.07514
1422	TCCCTGTTCGGGCGCCA	NA	17	13	1	9.22717	1.69171
1423	TTTTTCAATAGCTACTTTCTTGTCGTT	NA	27	7	0	4.96847	0
1424	TTGCGTTGGTAACTGATGGGATATT	NA	25	0	7	0	11.842
1425	TCAATGTCGATGAGGTACAGTGCCAAC	NA	27	20	1	14.1956	1.69171
1426	TGTGCTGTAGCTTGGATAGGGGACC	NA	25	7	1	4.96847	1.69171
1427	TAAGGTTGGCCCAAGAACGCTGCCT	NA	25	23	1	16.325	1.69171
1428	TAACTGCGAAGTCGATCAGGTCTGGC	NA	26	15	0	10.6467	0
1429	TATGTTTAGCGTTGTAGTCGCCT	NA	23	50	10	35.4891	16.9171
1430	TAGATTGGACAGCCTCTGTAGTTTGC	NA	26	15	0	10.6467	0
1431	TAACATCAGACTCAATGCCCTTCAGGAC	NA	28	7	1	4.96847	1.69171
1432	TAAGCTGGTAGGTGTAGAAGCCT	NA	23	5	1	3.54891	1.69171
1433	TTTTGTGGGTGGTGGT	NA	16	4	3	2.83913	5.07514
1434	TGGTATCCACTGTAGGCCTATATG	NA	24	40	2	28.3913	3.38343
1435	GGTATCCACTGTAGGCCTATATG	miR-124-5p	23	195	3	138.408	5.07514
1436	GTATCCACTGTAGGCCTATATG	NA	22	12	0	8.51738	0
1437	TAAGGCACGCGGTGAATGC	NA	19	6	4	4.25869	6.76686
1438	TAAGGCACGCGGTGAATGCC	NA	20	288	23	204.417	38.9094
1439	TAAGGCACGCGGTGAATGCCA	NA	21	107	8	75.9467	13.5337
1440	TAAGGCACGCGGTGAATGCCAA	NA	22	5	1	3.54891	1.69171
1441	TAAGGCACGCGGTGAATGCCAAG	miR-124-3p	23	6	0	4.25869	0
1442	TTCGAAAAATGCCTGCTGATCCGACT	NA	26	12	0	8.51738	0
1443	TTCTCAAGAATCTGACGCGCCGT	NA	23	10	0	7.09782	0
1444	TCTGTCGCATTTGAACTTGGCACA	NA	24	20	5	14.1956	8.45857
1445	GAGTCAGTCACTTGAGATCGTTCC	NA	24	30	6	21.2935	10.1503
1446	AGATGTTGAGATTGTGAGTACTTCT	NA	25	0	7	0	11.842
1447	TAAGAGAATATGCAAAGGAAGTTGGCC	NA	27	8	2	5.67826	3.38343
1448	TTTGCAATTACTAAACATGTCCCCCGC	NA	27	6	1	4.25869	1.69171
1449	AGCAACTGAACCCAAGAAAATCGCCT	NA	26	65	2	46.1358	3.38343
1450	TAAAACCTATCTGGACTTATGGCTCC	NA	26	10	0	7.09782	0
1451	AACCCGTAAATCCGAACTTG	NA	20	99	0	70.2684	0
1452	AACCCGTAAATCCGAACTTGT	NA	21	146	4	103.628	6.76686
1453	AACCCGTAAATCCGAACTTGTG	miR-100-5p	22	169	11	119.953	18.6089
1454	CCGTAAATCCGAACTTGT	NA	18	5	1	3.54891	1.69171
1455	CGTAAATCCGAACTTGT	NA	17	20	2	14.1956	3.38343
1456	CGTAAATCCGAACTTGTG	NA	18	17	0	12.0663	0
1457	GTAAATCCGAACTTGT	NA	16	5	1	3.54891	1.69171
1458	GTAAATCCGAACTTGTG	NA	17	5	1	3.54891	1.69171
1459	TGAGGTAGTAGGTTGTA	NA	17	7	0	4.96847	0
1460	TGAGGTAGTAGGTTGTAT	NA	18	9	4	6.38804	6.76686
1461	TGAGGTAGTAGGTTGTATA	NA	19	42	4	29.8108	6.76686
1462	TGAGGTAGTAGGTTGTATAG	NA	20	486	169	344.954	285.9
1463	TGAGGTAGTAGGTTGTATAGT	let-7-5p	21	3630	1328	2576.51	2246.6
1464	TGAGGTAGTAGGTTGTATAGTA	NA	22	312	584	221.452	987.961
1465	CTATACAATGTGCTAGCTTTCT	let-7-3p	22	13	13	9.22717	21.9923
1466	TCCCTGAGACCCTAACTTG	NA	19	27	0	19.1641	0
1467	TCCCTGAGACCCTAACTTGT	NA	20	33	1	23.4228	1.69171
1468	TCCCTGAGACCCTAACTTGTG	NA	21	249	25	176.736	42.2929
1469	TCCCTGAGACCCTAACTTGTGA	miR-125-5p	22	393	63	278.944	106.578
1470	TCCCTGAGACCCTAACTTGTGAC	NA	23	54	0	38.3282	0
1471	TCCCTGAGACCCTAACTTGTGACT	NA	24	399	10	283.203	16.9171
1472	TCCCTGAGACCCTAACTTGTGACTT	NA	25	43	0	30.5206	0
1473	TCCCTGAGACCCTAACTTGTGACTTT	NA	26	28	1	19.8739	1.69171
1474	TCCCTGAGACCCTAACTTGTGACTTTT	NA	27	14	4	9.93695	6.76686
1475	TGAGACCCTAACTTGTG	NA	17	10	0	7.09782	0
1476	ACAAGTTTTGATCTCCGGTAT	miR-125-3p	21	31	4	22.0032	6.76686
1477	ACAAGTTTTGATCTCCGGTATT	NA	22	13	0	9.22717	0
1478	CTTACTAACATGTCTTTCAAAGCTGT	NA	26	6	0	4.25869	0
1479	TTTGAACATCGAGAATACTGCACA	NA	24	6	2	4.25869	3.38343
1480	CAAGAATTCTGAGAATTATCAC	NA	22	3	16	2.12935	27.0674
1481	TCAGAATTCTTGACTGTGCTC	NA	21	6	0	4.25869	0
1482	TAAGATTGGACCCAGTACACTGC	NA	23	5	3	3.54891	5.07514
1483	ACCGTTTCCCGTCCGATC	NA	18	34	1	24.1326	1.69171
1484	CACCGTTTCCCGTCCGATC	NA	19	19	1	13.4859	1.69171
1485	TTAGAACAAACTGGCC	NA	16	4	2	2.83913	3.38343
1486	GAACGTATCGTTGAACAGCC	NA	20	5	2	3.54891	3.38343
1487	TGTTGGATAGCGACAATTTACTGCGC	NA	26	18	4	12.7761	6.76686
1488	TCACAGCCAGCTTTGATGAGCTA	NA	23	6	12	4.25869	20.3006
1489	TATCACAGCCAGCTTTGATGAGCTA	NA	25	1	10	0.709782	16.9171
1490	TCACAGCCAGCTTTGATGAGCT	NA	22	152	104	107.887	175.938
1491	TATCACAGCCAGCTTTGATGAGCT	NA	24	328	234	232.809	395.861
1492	TCACAGCCAGCTTTGATGAGC	NA	21	198	73	140.537	123.495
1493	TATCACAGCCAGCTTTGATGAGC	miR-2a-3p	23	898	332	637.384	561.649
1494	TCACAGCCAGCTTTGATGAG	NA	20	18	21	12.7761	35.526
1495	TATCACAGCCAGCTTTGATGAG	NA	22	72	102	51.1043	172.555
1496	TATCACAGCCAGCTTTGATGA	NA	21	9	7	6.38804	11.842
1497	TCACAGCCAGCTTTGATG	NA	18	4	3	2.83913	5.07514
1498	TATCACAGCCAGCTTTGATG	NA	20	47	10	33.3598	16.9171
1499	CCTCATCAAGTGGTTGTGATA	miR-2a-2-5p	21	10	21	7.09782	35.526
1500	GCCTCATCAAGTGGTTGTGATA	NA	22	4	2	2.83913	3.38343
1501	TCACAGCCAGCTTTGATGAGCTT	NA	23	6	4	4.25869	6.76686
1502	TATCACAGCCAGCTTTGATGAGCTT	NA	25	9	15	6.38804	25.3757
1503	CTCTCAAAGTGGTTGTGAAATG	miR-2a-1-5p	22	12	5	8.51738	8.45857
1504	TATCACAGCCAGCTTTGAGGAGCGA	NA	25	1	15	0.709782	25.3757
1505	TTCTTCAAAGTGGTTGTGAAATG	miR-2b-2-5p	23	64	53	45.4261	89.6609
1506	TTCTTCAAAGTGGTTGTGAAAT	NA	22	35	17	24.8424	28.7591
1507	TTCTTCAAAGTGGTTGTGAAA	NA	21	13	3	9.22717	5.07514
1508	CCAAGGTTGCTCGGATGTCTTGGCT	NA	25	11	3	7.8076	5.07514
1509	TGCTCGGATGTCTTGGCTCATTGCACC	NA	27	9	0	6.38804	0
1510	TGACTGGGTAAGAAAAAA	NA	18	5	7	3.54891	11.842
1511	TAATAGCTAGCAAAAGTAGAGTCAACCC	NA	28	8	1	5.67826	1.69171
1512	TTAAGATTCAGTTCGCGATCTGCT	NA	24	8	2	5.67826	3.38343
1513	GGCTTTAGAGAAAAACA	NA	17	4	2	2.83913	3.38343
1514	TGTTATCTAAGGCGACATGGGTGC	NA	24	5	2	3.54891	3.38343
1515	CATTTCGAATTGGCACCGGAATAAGCC	NA	27	7	4	4.96847	6.76686
1516	TGGAATTACTAGGTTCTCTGAAAGACTC	NA	28	4	2	2.83913	3.38343
1517	CTGGTGTTAAAACTTCTTGTTGGTC	NA	25	5	1	3.54891	1.69171
1518	TCCAGATTCATGTAACGAGCTATCGCT	NA	27	6	0	4.25869	0
1519	TTCTTCTTCTTCCACTTCCCAGTAG	NA	25	7	0	4.96847	0
1520	TATACATTTTTTACCAAACGGATGCCT	NA	27	5	2	3.54891	3.38343
1521	TTTATGCCATAAAAATTCAATTTTA	NA	25	10	0	7.09782	0
1522	TAATTTCCAAAATAATTTCGGACTGCT	NA	27	5	1	3.54891	1.69171
1523	TTATGAGCTGATTTAATGCTATTAGA	NA	26	2	6	1.41956	10.1503
1524	TAATTTCACAATTGCTGATGTATG	NA	24	7	0	4.96847	0
1525	TGTTTTTGAGCAATGCACCCATGTCGCC	NA	28	8	0	5.67826	0
1526	TAATAAGGCAATGATTGTTGAGTGC	NA	25	14	4	9.93695	6.76686
1527	AACGAATGTTTGTACTCAGCCCT	NA	23	8	0	5.67826	0
1528	TTACAAATGAAGAAAATAGCAGCCT	NA	25	6	1	4.25869	1.69171
1529	AGAGAACATACGAAACACCACCC	NA	23	7	0	4.96847	0
1530	CTATAGAAAATTGAACACCATGGT	NA	24	3	5	2.12935	8.45857
1531	TTCATTAATTATCTGAACATCTGACT	NA	26	18	11	12.7761	18.6089
1532	TCATTAATTATCTGAACATCTGACT	NA	25	11	7	7.8076	11.842
1533	TTGAGGATGGTGATATCACTTTGGCGC	NA	27	7	0	4.96847	0
1534	TCGATGAGATCAGGGCCTGGAGACT	NA	25	6	2	4.25869	3.38343
1535	TGTAGAAGTCTCTGACCTTGTGTCCGT	NA	27	5	2	3.54891	3.38343
1536	GTCTTGGCTGGCAGATCGTCGAACATC	NA	27	8	0	5.67826	0
1537	TCTTGGCTGGCAGATCGTCGAACATC	NA	26	174	15	123.502	25.3757
1538	CTTGGCTGGCAGATCGTCGAACATC	NA	25	6	0	4.25869	0
1539	GAACATCTCATCGTCGTCATCGTCAGA	NA	27	6	0	4.25869	0
1540	CAAAGTCCTGGATACCATCGGCTGC	NA	25	1	11	0.709782	18.6089
1541	TCAGAATTTGCTCGACGACCCGATGGA	NA	27	17	0	12.0663	0
1542	TGTAGAGGATCGCTTGACTGG	NA	21	6	0	4.25869	0
1543	TGTAGAGGATCGCTTGACTGGGC	NA	23	21	4	14.9054	6.76686
1544	TGTAGAGGATCGCTTGACTGGGCAG	NA	25	10	3	7.09782	5.07514
1545	TGTAGAGGATCGCTTGACTGGGCAGG	NA	26	5	1	3.54891	1.69171
1546	TGAATGGTTGAAATCGCTCGGCGAGG	NA	26	5	2	3.54891	3.38343
1547	TATTGGCAAGCCTTTCTTCGAACC	NA	24	5	1	3.54891	1.69171
1548	TACTCTTGGATACCCCGTGCTGCCT	NA	25	9	0	6.38804	0
1549	TCAGCGTACGTAGCAAGTAGGGCCT	NA	25	21	2	14.9054	3.38343
1550	CACAGACTGACAAAACACATCCTT	NA	24	5	2	3.54891	3.38343
1551	TCAGTCGTTTCCATACCTTAGAAGGC	NA	26	7	0	4.96847	0
1552	TTGTCGTGCTGGTTGAGGAACCGC	NA	24	6	0	4.25869	0
1553	TCCAGGATGCCACACTCTGTCGAACGCC	NA	28	25	0	17.7446	0
1554	TTCGAGAACAATCGATACTGTTCGGC	NA	26	17	1	12.0663	1.69171
1555	CACATCAACAGGAAGCGTATCCAGGC	NA	26	4	2	2.83913	3.38343
1556	TTTGTCGTCTACCCATGGAATCCCGAGC	NA	28	10	0	7.09782	0
1557	TTTTGTCGTCTACCCA	NA	16	30	3	21.2935	5.07514
1558	CAGTCAATTCCTCTGAACTTAGCCT	NA	25	12	0	8.51738	0
1559	TCAAGAAATCTGTGCTGTCGATTACT	NA	26	20	2	14.1956	3.38343
1560	TAAATGGCACTGAACTCCATGTCACC	NA	26	6	0	4.25869	0
1561	TTATTAAGGACATCTAAATATTTTCCT	NA	27	7	2	4.96847	3.38343
1562	TACTCAGACTCATCTAATTCGGCCGGA	NA	27	39	1	27.6815	1.69171
1563	TTTATAGAGGCTTTTTAT	NA	18	2	46	1.41956	77.8189
1564	TTATAGAGGCTTTTTAT	NA	17	24	323	17.0348	546.424
1565	TATAGAGGCTTTTTAT	NA	16	0	13	0	21.9923
1566	TACTGAAATATAAGTCTGATTGGCT	NA	25	24	1	17.0348	1.69171
1567	TACTGAAATATAAGTCTGATTGGC	NA	24	15	1	10.6467	1.69171
1568	TAATTCGGTCAATTCAACTGTGTAGCT	NA	27	5	2	3.54891	3.38343
1569	TTTGGAAGGAACTCAACTAAAACCT	NA	25	13	2	9.22717	3.38343
1570	TTGGAATTCGTCCACGGCTGCGCACC	NA	26	7	0	4.96847	0
1571	TGGAATTCGTCCACGGCTGCGCACC	NA	25	11	0	7.8076	0
1572	TTCGTCCACGGCTGCGCACCTGGGA	NA	25	4	2	2.83913	3.38343
1573	TTTATCCGATTGGTATGATTCTGCT	NA	25	5	3	3.54891	5.07514
1574	TCTTCACTCTGGACCTTGCGACACC	NA	25	11	0	7.8076	0
1575	TAGTAAATAGTGCGGATATTATAGTC	NA	26	2	5	1.41956	8.45857
1576	TCGTCCTGGACACCGCCTTCTCGGCCGG	NA	28	9	0	6.38804	0
1577	TTCTCATGTATAAAATGCTCTGATGGA	NA	27	9	2	6.38804	3.38343
1578	TATTATCGAATCGAACTTTATTGGC	NA	25	14	5	9.93695	8.45857
1579	TATTATCGAATCGAACTTTATTGGCC	NA	26	48	2	34.0695	3.38343
1580	TATTATCGAATCGAACTTTATTGGCCAC	NA	28	6	1	4.25869	1.69171
1581	TCATCATCTGACTCGCAATTCGACTTT	NA	27	8	0	5.67826	0
1582	TAACTGAAGGATTTCTGCAAGTACCACC	NA	28	12	0	8.51738	0
1583	TGAAGGATTTCTGCAAGTACCACCT	NA	25	7	0	4.96847	0
1584	TAATAGATTCTTTAAGGGCTGAGT	NA	24	7	3	4.96847	5.07514
1585	TGCAAAGATGATGGACTTGGAAAATT	NA	26	22	11	15.6152	18.6089
1586	ACCTGTAATATATGCTCTGAGC	NA	22	9	0	6.38804	0
1587	ACCTGTAATATATGCTCTGAGCA	NA	23	13	1	9.22717	1.69171
1588	ACCTGTAATATATGCTCTGAGCAAACA	NA	27	6	3	4.25869	5.07514
1589	TTTTCGCAATCATTCCATCCTGTATT	NA	26	10	9	7.09782	15.2254
1590	TTTCGGTCTTGGATTCCAACCTAACT	NA	26	7	0	4.96847	0
1591	TTCGGTCTTGGATTCCAACCTAAC	NA	24	6	0	4.25869	0
1592	TTCGGTCTTGGATTCCAACCTAACT	NA	25	13	1	9.22717	1.69171
1593	TCTCATCTGACAATTTTTTAAAACGGA	NA	27	33	3	23.4228	5.07514
1594	TGTTTTCGGGTTTTTATGGCACT	NA	23	25	9	17.7446	15.2254
1595	TGTTTTCGGGTTTTTATGGCACTG	NA	24	7	0	4.96847	0
1596	TGTTTTCGGGTTTTTATGGCACTGCC	NA	26	24	2	17.0348	3.38343
1597	TAATATCGGCATTATTGCAACTTT	NA	24	1	5	0.709782	8.45857
1598	TATATTTTATAAGATTGCGATC	NA	22	2	11	1.41956	18.6089
1599	CAACTGGGGAGAAATGATCTTGGCATA	NA	27	4	2	2.83913	3.38343
1600	AACTGGGGAGAAATGATCTTGGCATA	NA	26	6	1	4.25869	1.69171
1601	CACAAAATCTTCTGTAAATTGGCATT	NA	26	15	0	10.6467	0
1602	TTCTGTAAATTGGCATTTTTCCCC	NA	24	6	0	4.25869	0
1603	TTCTGTAAATTGGCATTTTTCCCCC	NA	25	24	0	17.0348	0
1604	TTCTGTAAATTGGCATTTTTCCCCCC	NA	26	9	0	6.38804	0
1605	TGATGGTTTCACTGTTATCCAGGAGG	NA	26	10	3	7.09782	5.07514
1606	TCAATCCAAGGTATTTCGGGGAGCT	NA	25	7	3	4.96847	5.07514
1607	TACAGTATTGGTCCAAGAACGCTGCCT	NA	27	6	0	4.25869	0
1608	TGATTTTATAGACTTTGTCGAAGGCC	NA	26	7	0	4.96847	0
1609	TGATTTTATAGACTTTGTCGAAGGCCT	NA	27	12	1	8.51738	1.69171
1610	TCAAGGAATCTGTCGAAGGAGTCT	NA	24	27	5	19.1641	8.45857
1611	TTCCTTGGAGCAAGTTAGTCTGGCT	NA	25	8	0	5.67826	0
1612	TCCTTGGAGCAAGTTAGTCTGGCT	NA	24	7	0	4.96847	0
1613	TTAGTCTGGCTTGCCCTATGCCT	NA	23	15	0	10.6467	0
1614	TCCAGTCTTCTGCTCTGCAGGAATC	NA	25	8	0	5.67826	0
1615	TACCAGTAGTACATCGATGGCATC	NA	24	7	0	4.96847	0
1616	TACATCGATGGCATCTGTTTTTAGGA	NA	26	12	0	8.51738	0
1617	TTGGTTTGCTGTGGCACTTGGATAG	NA	25	8	0	5.67826	0
1618	TTGGTTTGCTGTGGCACTTGGATAGA	NA	26	10	5	7.09782	8.45857
1619	TACTGCTTTCTCGAACACCGCTGC	NA	24	8	0	5.67826	0
1620	TACTGCTTTCTCGAACACCGCT	NA	22	5	1	3.54891	1.69171
1621	TGTGGAGTTCCTGACTTTATGCCCCAGT	NA	28	11	2	7.8076	3.38343
1622	CCAAGAAGAACTGGAAAAACTGGGGC	NA	26	4	2	2.83913	3.38343
1623	TTCTTCTTGGATTTCGGCACGATCAG	NA	26	23	0	16.325	0
1624	TTCTTCTTGGATTTCGGCACGATCAGC	NA	27	13	1	9.22717	1.69171
1625	TACACCCTTGATTACGACTCTGTAGGC	NA	27	7	1	4.96847	1.69171
1626	TTCTTGAGAATTTGGACGCCGTTT	NA	24	7	0	4.96847	0
1627	TAAAGATTAGTGCTGTATATATTATC	NA	26	5	5	3.54891	8.45857
1628	TCCTTGTACACTGCTGATATCCCT	NA	24	74	0	52.5239	0
1629	TCCTTGTACACTGCTGATATCCCTTGGC	NA	28	16	0	11.3565	0
1630	TTACTGTGTTTTTGAGATGCTGCCC	NA	25	10	2	7.09782	3.38343
1631	TTACTGTGTTTTTGAGATGCTGCC	NA	24	11	0	7.8076	0
1632	TAGTTACGTACATACCAGGGACAGT	NA	25	3	3	2.12935	5.07514
1633	TTTTACTGTTGCCCAATTGCCTTGGC	NA	26	16	0	11.3565	0
1634	TAATTTCACCATGCCTTTATTCGAC	NA	25	6	0	4.25869	0
1635	TAATTTCACCATGCCTTTATTCGACT	NA	26	7	2	4.96847	3.38343
1636	TCCTAACGGGGATATGATCGTATGC	NA	25	4	2	2.83913	3.38343
1637	TTATGAGATAGAATGCTGAGCTTAGC	NA	26	1	5	0.709782	8.45857
1638	TATTATCGAATCGAACTCTATTGGC	NA	25	16	4	11.3565	6.76686
1639	TATTATCGAATCGAACTCTATTGGCC	NA	26	20	0	14.1956	0
1640	TGAAGGATTTCTGCAGTTACCACCT	NA	25	7	0	4.96847	0
1641	TTTTTCGCAAACATTCCATCCTGTATT	NA	27	0	11	0	18.6089
1642	TTTTCGCAAACATTCCATCCTGTATT	NA	26	5	22	3.54891	37.2177
1643	TATTTCAGAATATATGTTTTTTTCGGTC	NA	28	6	0	4.25869	0
1644	TTTCGGTCTTAGATTCCAACCTAACT	NA	26	12	0	8.51738	0
1645	TTCGGTCTTAGATTCCAACCTAAC	NA	24	5	2	3.54891	3.38343
1646	TTCGGTCTTAGATTCCAACCTAACT	NA	25	32	7	22.713	11.842
1647	TTCAACTCAAACCTTTGTCGTAAAAACG	NA	28	6	0	4.25869	0
1648	TAAGCTAACATTTGAATGACTTCT	NA	24	0	6	0	10.1503
1649	TGGACTGTCGCTGTCATGGGAAGCC	NA	25	9	0	6.38804	0
1650	TGCCAACATTAGAACTACCGAATCCGCC	NA	28	13	0	9.22717	0
1651	GCCAACATTAGAACTACCGAATCCGCCT	NA	28	10	0	7.09782	0
1652	CAACATTAGAACTACCGAATCCGCCT	NA	26	7	1	4.96847	1.69171
1653	ATTAGAACTACCGAATCCGCC	NA	21	7	0	4.96847	0
1654	TTAGAACTACCGAATCCGCCT	NA	21	21	6	14.9054	10.1503
1655	TTAGAACTACCGAATCCGCCTTGT	NA	24	10	12	7.09782	20.3006
1656	TTAGAACTACCGAATCCGCCTTGTT	NA	25	35	1	24.8424	1.69171
1657	TTTAGTACGAACTTCAAAAA	NA	20	5	6	3.54891	10.1503
1658	TTAGTACGAACTTCAAAAA	NA	19	4	6	2.83913	10.1503
1659	TAGTACGAACTTCAAAAA	NA	18	21	16	14.9054	27.0674
1660	TTGACGAACACCCTTTTGCTTGCGCC	NA	26	27	1	19.1641	1.69171
1661	TGCTGACAAAACTTCTGCCTTGATC	NA	25	7	2	4.96847	3.38343
1662	TTGTTCAACAAACAGGATTGAGTTGT	NA	26	6	0	4.25869	0
1663	TAACAGCTAACTCGTCAAGAGATTGC	NA	26	11	0	7.8076	0
1664	TCCAGAATTCGATTTTGTTGGCATA	NA	25	7	0	4.96847	0
1665	TTGATTGGTGGATTAGGCACACGAGG	NA	26	1	5	0.709782	8.45857
1666	TTTATGACAACCCGATCGGACCTCACT	NA	27	8	0	5.67826	0
1667	GACTGCCAAGAAACTACACAAAACACT	NA	27	20	0	14.1956	0
1668	TTAAGGCTAGTTTTCCCACTCCACGGCT	NA	28	7	0	4.96847	0
1669	TCCTAGTATTCTTCCGGATGATCCACC	NA	27	7	0	4.96847	0
1670	TATTGGCATCTGTTAGCAAAGGCT	NA	24	6	0	4.25869	0
1671	AGTACCTATGGCGTAGAATGACTTGGC	NA	27	14	4	9.93695	6.76686
1672	TACCTATGGCGTAGAATGACTTGGC	NA	25	101	24	71.688	40.6012
1673	TACCTATGGCGTAGAATGACTTGGCG	NA	26	37	6	26.2619	10.1503
1674	TACCTATGGCGTAGAATGACTTGGCGC	NA	27	213	79	151.184	133.645
1675	TACCTATGGCGTAGAATGACTTGGCGCA	NA	28	7	6	4.96847	10.1503
1676	TATGGCGTAGAATGACTTGGCGCA	NA	24	4	4	2.83913	6.76686
1677	TATGGCGTAGAATGACTTGGCGCACAGT	NA	28	2	4	1.41956	6.76686
1678	TAAGAACCGAACCAAAATAATCACC	NA	25	14	0	9.93695	0
1679	TACTTATTGCCTTCAACGATTTTCGAAC	NA	28	6	0	4.25869	0
1680	TCCAATTCCTCCAACTCTTCTGCTGC	NA	26	4	2	2.83913	3.38343
1681	TAACTTCACAATCTCTTTATTCGACT	NA	26	12	1	8.51738	1.69171
1682	TTTGCCCTCTTTGTCGATCGCTGGCC	NA	26	5	1	3.54891	1.69171
1683	TTTGCCCTCTTTGTCGATCGCTGGCCT	NA	27	113	4	80.2054	6.76686
1684	TTGCCCTCTTTGTCGATCGCTGGCCT	NA	26	57	1	40.4576	1.69171
1685	TGCCCTCTTTGTCGATCGCTGGCCT	NA	25	59	1	41.8771	1.69171
1686	TATGAAAATGTAAATCTACTGTGGCTCC	NA	28	12	0	8.51738	0
1687	TAAGCGAACCAATCAGTCCAACGTT	NA	25	4	7	2.83913	11.842
1688	TACGCCAGGCTGCTTGTTTATTGCCT	NA	26	5	2	3.54891	3.38343
1689	TCCCCTTGACGAGCACCTCTGGGCC	NA	25	24	0	17.0348	0
1690	TCCGTGCTGACGCGGGCTGTTGCCTC	NA	26	13	0	9.22717	0
1691	TACGAGGACCTTCTTACATTTTACCT	NA	26	6	3	4.25869	5.07514
1692	TGTCGACCAAGTCGTTGTTTCGGGCT	NA	26	24	0	17.0348	0
1693	TATTTATTTGCCTGGAGTTGGAATC	NA	25	3	4	2.12935	6.76686
1694	TCTTTAGAAAATCTGAGGCGTCGGGA	NA	26	5	10	3.54891	16.9171
1695	TCCCGCAACTACCTTAAGAGCTGT	NA	24	7	0	4.96847	0
1696	TACCAGGTGATCTGTATCAACGTC	NA	24	13	1	9.22717	1.69171
1697	TCTAACAACTTGCGCATATGCGACTGT	NA	27	6	1	4.25869	1.69171
1698	TAACAACTTGCGCATATGCGACTGT	NA	25	10	0	7.09782	0
1699	TATAATCAGACAGGTTGCTCGAATGCC	NA	27	61	3	43.2967	5.07514
1700	TAATCAGACAGGTTGCTCGAATGCC	NA	25	43	1	30.5206	1.69171
1701	TAATCAGACAGGTTGCTCGAATGCCT	NA	26	21	0	14.9054	0
1702	AATCAGACAGGTTGCTCGAATGCC	NA	24	7	0	4.96847	0
1703	TCTTTCGATGTTATTTTTCTGGGCCT	NA	26	25	1	17.7446	1.69171
1704	TTCGATGTTATTTTTCTGGGCCT	NA	23	4	2	2.83913	3.38343
1705	TGCCTAGGCAGCGATCATCGGGACCCGA	NA	28	7	0	4.96847	0
1706	TAAGACACCTGGCGATCTCTGACAAGG	NA	27	26	2	18.4543	3.38343
1707	CACCTGGCGATCTCTGACAAGGTGCT	NA	26	13	2	9.22717	3.38343
1708	TCCACTATTGTTCTGGACAGCACTGG	NA	26	14	0	9.93695	0
1709	TATTGTTCTGGACAGCACTGGTTGC	NA	25	14	0	9.93695	0
1710	TAGTCGGAAACGTGCTTCTTCTAGAACA	NA	28	7	0	4.96847	0
1711	TATGGCCAACAATTCTCTTTCATTCGT	NA	27	6	0	4.25869	0
1712	TCTTTTATCTTGCGATAGGACTGCACC	NA	27	16	1	11.3565	1.69171
1713	TCTTGCGATAGGACTGCACCGATACC	NA	26	8	2	5.67826	3.38343
1714	TGCGATAGGACTGCACCGATACCGTT	NA	26	5	3	3.54891	5.07514
1715	TCTCGTTGGACACCTTCATGTTGGCATC	NA	28	19	0	13.4859	0
1716	TTGGACACCTTCATGTTGGCATCACA	NA	26	5	2	3.54891	3.38343
1717	TTCCCGTAGGATATCGTCGATCGCTCT	NA	27	8	0	5.67826	0
1718	TCCCGTAGGATATCGTCGATCGCT	NA	24	6	0	4.25869	0
1719	TCCCGTAGGATATCGTCGATCGCTC	NA	25	15	1	10.6467	1.69171
1720	TCCCGTAGGATATCGTCGATCGCTCT	NA	26	41	0	29.1011	0
1721	TCCCGTAGGATATCGTCGATCGCTCTT	NA	27	10	1	7.09782	1.69171
1722	TGTTGTGAAGTACTTGGCTTTTCC	NA	24	7	0	4.96847	0
1723	TATTTTTGTTCCCCTGTTCGTCATGGCC	NA	28	18	0	12.7761	0
1724	TGGGGTGCGGGTATAATT	NA	18	3	8	2.12935	13.5337
1725	AACAACAGAAGTATTAAACGGCAGT	NA	25	7	0	4.96847	0
1726	TTTTTACAGATTCTGGCACCGTAGCGTC	NA	28	6	0	4.25869	0
1727	TTTTACAGATTCTGGCACCGTAGCGT	NA	26	6	1	4.25869	1.69171
1728	TTTACAGATTCTGGCACCGTAGCGTC	NA	26	10	2	7.09782	3.38343
1729	TCTGTTTGACTGTGTTAGAACCGTGGA	NA	27	1	10	0.709782	16.9171
1730	TTGACTGTGTTAGAACCGTGGA	NA	22	2	9	1.41956	15.2254
1731	TTCAATGAACGGCAGTCGGGAGCGCT	NA	26	5	2	3.54891	3.38343
1732	TGATCATTTTCATCAGACTCGTCATC	NA	26	8	1	5.67826	1.69171
1733	TCATTTTCATCAGACTCGTCATC	NA	23	27	2	19.1641	3.38343
1734	TCAGCCTGTTGGATGGTGTTCTGCACCC	NA	28	18	0	12.7761	0
1735	AGCCTGTTGGATGGTGTTCTGCACCC	NA	26	12	0	8.51738	0
1736	GCCTGTTGGATGGTGTTCTGCACCCTC	NA	27	6	0	4.25869	0
1737	TGGATGGTGTTCTGCACCCTCTGACGCC	NA	28	6	0	4.25869	0
1738	TGGTGTTCTGCACCCTCTGACGCC	NA	24	21	0	14.9054	0
1739	TGGTGTTCTGCACCCTCTGACGCCT	NA	25	12	1	8.51738	1.69171
1740	TGTTCTGCACCCTCTGACGCCTTTGACC	NA	28	8	0	5.67826	0
1741	TTCTGCACCCTCTGACGCCTTTGAC	NA	25	13	0	9.22717	0
1742	TTCTGCACCCTCTGACGCCTTTGACC	NA	26	34	0	24.1326	0
1743	TCTGCACCCTCTGACGCCTTTGACC	NA	25	17	0	12.0663	0
1744	TCTGCACCCTCTGACGCCTTTGACCA	NA	26	5	2	3.54891	3.38343
1745	TCTGCACCCTCTGACGCCTTTGACCAG	NA	27	44	0	31.2304	0
1746	TCTGCACCCTCTGACGCCTTTGACCAGT	NA	28	242	1	171.767	1.69171
1747	TGCACCCTCTGACGCCTTTGACCAG	NA	25	7	0	4.96847	0
1748	TGCACCCTCTGACGCCTTTGACCAGT	NA	26	102	1	72.3978	1.69171
1749	CACCCTCTGACGCCTTTGACCAGT	NA	24	8	0	5.67826	0
1750	TCTCTTCTGGCCACGAGCACCCTCG	NA	25	6	0	4.25869	0
1751	TTTTTCCCTTGGCTGTCCTCGGCCC	NA	25	9	3	6.38804	5.07514
1752	TCTTTTCGGTGCTCATAGGTGATTGCC	NA	27	4	2	2.83913	3.38343
1753	TCTTTTCGGTGCTCATAGGTGATTGCCT	NA	28	4	4	2.83913	6.76686
1754	TAGGTGATTGCCTTGTCCTCTAGAGCC	NA	27	6	0	4.25869	0
1755	TGCGTTCTATGGTAGCCTCGGATTCCC	NA	27	6	0	4.25869	0
1756	TAATGGCATCGAAATTTAGGACTGTG	NA	26	9	8	6.38804	13.5337
1757	TAATGGCATCGAAATTTAGGACTGTGT	NA	27	35	35	24.8424	59.21
1758	AATGGCATCGAAATTTAGGACTGTGT	NA	26	12	0	8.51738	0
1759	TGGCATCGAAATTTAGGACTGTGT	NA	24	8	2	5.67826	3.38343
1760	ATAATCGAAACGGCCTGGTAATGCGCC	NA	27	6	0	4.25869	0
1761	TAATCGAAACGGCCTGGTAATGCGCC	NA	26	14	1	9.93695	1.69171
1762	TCAAGCTTGATGTCGCACCGTACT	NA	24	6	0	4.25869	0
1763	TCTTTGTCGATCGCTGGCCTTTTGGC	NA	26	6	1	4.25869	1.69171
1764	TCAGTCCAACGTTGAGGACTACTCCAGC	NA	28	6	1	4.25869	1.69171
1765	TATTGTTAGAATTAAATTTTGGATT	NA	25	0	6	0	10.1503
1766	TCTTTAGAAAATCTGAGGCGTCGGGAGT	NA	28	1	8	0.709782	13.5337
1767	TTTAGAAAATCTGAGGCGTCGGGAGT	NA	26	9	5	6.38804	8.45857
1768	TTAGAAAATCTGAGGCGTCGGGAGT	NA	25	3	3	2.12935	5.07514
1769	TATAATCAGACAGGTTGCTCGAATGCCT	NA	28	4	2	2.83913	3.38343
1770	TTCGAACACCAGTACATCTCCATCTAC	NA	27	6	1	4.25869	1.69171
1771	TCTGGACAGCACTGGTTGCACTATTGC	NA	27	7	0	4.96847	0
1772	TTGCACTATTGCAAACTTTGAGAACT	NA	26	7	0	4.96847	0
1773	TTTGTTCCCCTGTTCGTCATGGCCT	NA	25	7	0	4.96847	0
1774	TTCTGCACCCTCTGACGCCTTTGACCAG	NA	28	7	0	4.96847	0
1775	TCTCGTATGCGTCCACGGCTGACT	NA	24	7	0	4.96847	0
1776	TATGAAAATGTAAATCTACTGTGGCT	NA	26	6	3	4.25869	5.07514
1777	TCTTTCGATGTTATTTTTCTGGGCC	NA	25	7	0	4.96847	0
1778	TTCTCCTGAGTGACAGAATGTAGGGTC	NA	27	6	0	4.25869	0
1779	TCCTGAGTGACAGAATGTAGGGTCT	NA	25	6	0	4.25869	0
1780	TATCAGATTAGCTCAAAATAAAT	NA	23	0	35	0	59.21
1781	CAAAGACGAAATAGAACTGCACTGT	NA	25	20	5	14.1956	8.45857
1782	CTACAATTCAAACGGCTTGTGCCT	NA	24	6	0	4.25869	0
1783	TAGACTCCTCTTCTCTTCTGCATCCG	NA	26	8	0	5.67826	0
1784	TAGACTCCTCTTCTCTTCTGCATCCGA	NA	27	22	0	15.6152	0
1785	TTGGCTGCAGAACACCCATCCGTCTAGA	NA	28	16	0	11.3565	0
1786	TTTGGCTTCTTCTGACTGTTTGCCT	NA	25	10	1	7.09782	1.69171
1787	TATACTTGTAGTGCTCAACTCAGGCACC	NA	28	6	0	4.25869	0
1788	TCAATCTGTTAAGCAACCAACTGCCC	NA	26	8	0	5.67826	0
1789	TACCTATGGAGAACTAGTGGACATC	NA	25	12	2	8.51738	3.38343
1790	TCACTGACTATGGATTTATGGACC	NA	24	18	4	12.7761	6.76686
1791	CAACTGCAGCAAATGTACGCAAGAAGC	NA	27	0	7	0	11.842
1792	CGAGTTCGATATAAAAAAAA	NA	20	0	6	0	10.1503
1793	TCTCGTCATCTACCCA	NA	16	61	13	43.2967	21.9923
1794	TGAGTTTGTAGAGGAGTCCACACT	NA	24	4	5	2.83913	8.45857
1795	TTGAGGATGAGAATGACTTCTGCAC	NA	25	1	10	0.709782	16.9171
1796	TGCCCTGCTGCCCGACCTCCTGGACCT	NA	27	8	0	5.67826	0
1797	TACCCACTGGCTTACAAACCCTGCCCT	NA	27	7	1	4.96847	1.69171
1798	TTGAAGTCACCGGCTGCTATAAAGC	NA	25	11	3	7.8076	5.07514
1799	TTCTTCTTGGATTTCGGCACGATC	NA	24	6	1	4.25869	1.69171
1800	TATCGAGAAACTTATCGACTGATCGAC	NA	27	17	1	12.0663	1.69171
1801	TCGAATATTAACTTCTGTAAACGGC	NA	25	7	1	4.96847	1.69171
1802	TTTCGGTCTTAGATTCCAACCTAAC	NA	25	9	0	6.38804	0
1803	TCTCATCTGAAAATTTTTTAAAACGGA	NA	27	7	0	4.96847	0
1804	TAGTTTTTCCCAAAACATTCGCTGGA	NA	26	7	3	4.96847	5.07514
1805	TTTAGTACGAACTCCAAAAA	NA	20	16	22	11.3565	37.2177
1806	TTAGTACGAACTCCAAAAA	NA	19	7	12	4.96847	20.3006
1807	TAGTACGAACTCCAAAAA	NA	18	23	42	16.325	71.052
1808	TTTTGACGAACACCCTTTTGCTTGCGCC	NA	28	8	2	5.67826	3.38343
1809	TGTAGTAAAAAACTGGAGAATAG	NA	23	0	21	0	35.526
1810	TGTTAGCTTACGAATTTGAACCT	NA	23	7	0	4.96847	0
1811	TTGAGGTACTCCGGCTCGTATAGGCCT	NA	27	7	0	4.96847	0
1812	TCAGTATACGATTTGAGTAGGGC	NA	23	10	2	7.09782	3.38343
1813	CCAGAGTGTGAACTTGGAGGCATC	NA	24	8	0	5.67826	0
1814	TTAGTCTGTCTTGCCCTATGCCT	NA	23	40	0	28.3913	0
1815	TCCACCTCGGCTCTGCTCCTCTGCAGGC	NA	28	6	2	4.25869	3.38343
1816	TTATACAATATTAAAA	NA	16	0	11	0	18.6089
1817	TCATCCAAATATCTCCCGTAGTT	NA	23	6	2	4.25869	3.38343
1818	AAAAAGGGCACAAATACAGGA	NA	21	1	7	0.709782	11.842
1819	AAAGGGCACAAATACAGGA	NA	19	1	7	0.709782	11.842
1820	TACTAGTGGACAATAATTAAATTT	NA	24	5	2	3.54891	3.38343
1821	TGGAGTAGACACAATCCGCAGGGCAGT	NA	27	6	2	4.25869	3.38343
1822	TTCTGGACCATAGTGCATTGGAGCC	NA	25	10	1	7.09782	1.69171
1823	TGAAGCTCTAGCTTATCTCC	NA	20	0	7	0	11.842
1824	TTCTATTCACTGACTTTATTACTCGAGA	NA	28	4	2	2.83913	3.38343
1825	TTTGAATCTTCTAAAAACCACCACC	NA	25	10	0	7.09782	0
1826	AACACGGAAACTCACC	NA	16	8	0	5.67826	0
1827	TAGCTTGGTTCAACAGCGACTGACT	NA	25	11	1	7.8076	1.69171
1828	TTCTAACGATTTCGGACTAATAGT	NA	24	19	0	13.4859	0
1829	TAATAACTGCAGAAATTCTCCTCGGT	NA	26	9	0	6.38804	0
1830	TTTTCCACTTGCGACTCTCGAATT	NA	24	6	0	4.25869	0
1831	TGTTGTGTTCTCTTTTGTGGCGCC	NA	24	8	2	5.67826	3.38343
1832	TGTAAGTACCGCTCCGCATGCCT	NA	23	2	5	1.41956	8.45857
1833	TGTGGAACAAAAGTGGCATACT	NA	22	6	24	4.25869	40.6012
1834	CCATGCTTCCTTGCATTCAATA	miR-1-5p	22	4	4	2.83913	6.76686
1835	ATGGAATGTAAAGAAGTATGGAG	NA	23	1	19	0.709782	32.1426
1836	TGGAATGTAAAGAAGT	NA	16	21	6	14.9054	10.1503
1837	TGGAATGTAAAGAAGTA	NA	17	4029	2059	2859.71	3483.24
1838	TGGAATGTAAAGAAGTAT	NA	18	7	6	4.96847	10.1503
1839	TGGAATGTAAAGAAGTATG	NA	19	56	26	39.7478	43.9846
1840	TGGAATGTAAAGAAGTATGG	NA	20	677	509	480.522	861.083
1841	TGGAATGTAAAGAAGTATGGA	NA	21	3110	4767	2207.42	8064.4
1842	TGGAATGTAAAGAAGTATGGAG	miR-1-3p	22	50793	41252	36052	69786.6
1843	TGGAATGTAAAGAAGTATGGAGC	NA	23	136	31	96.5304	52.4432
1844	GGAATGTAAAGAAGTATGGAG	NA	21	17	6	12.0663	10.1503
1845	GAATGTAAAGAAGTATGGA	NA	19	19	0	13.4859	0
1846	GAATGTAAAGAAGTATGGAG	NA	20	573	2	406.705	3.38343
1847	AATGTAAAGAAGTATGGAG	NA	19	10	1	7.09782	1.69171
1848	TGTAAAGAAGTATGGAG	NA	17	20	1	14.1956	1.69171
1849	TTGGTCCCCTTCAACCAGC	NA	19	38	0	26.9717	0
1850	TTGGTCCCCTTCAACCAGCT	NA	20	50	9	35.4891	15.2254
1851	TTGGTCCCCTTCAACCAGCTG	NA	21	1793	94	1272.64	159.021
1852	TTGGTCCCCTTCAACCAGCTGT	miR-133-3p	22	6222	119	4416.26	201.314
1853	TTGGTCCCCTTCAACCAGCTGTA	NA	23	13	1	9.22717	1.69171
1854	TCCCCTTCAACCAGCTGT	NA	18	6	0	4.25869	0
1855	AACCATGATGAAATCGTTAGATGG	NA	24	7	1	4.96847	1.69171
1856	TTTTGTGATGAAATCGTTAGAT	NA	22	7	1	4.96847	1.69171
1857	TGAAGATTTCCAATAAAGAATACGAC	NA	26	6	0	4.25869	0
1858	TATAAGGTCTGCTCTATTTGGCATT	NA	25	6	0	4.25869	0
1859	TTGCCAGTTCCAAGGCTTCGTCGGCCC	NA	27	7	0	4.96847	0
1860	TAAGTCCGTGATCGAGGGTGGAGCCT	NA	26	12	1	8.51738	1.69171
1861	TCCCATTCAGACTGACACCCGGACAGC	NA	27	5	1	3.54891	1.69171
1862	TGCCTGTTGAATATCAAGAAAGGCACC	NA	27	7	0	4.96847	0
1863	TTTTCGAACTCTTCGTTTTAGCCTGA	NA	26	4	2	2.83913	3.38343
1864	CCCTAGATTGAGTCGTGTTGCGTC	NA	24	8	1	5.67826	1.69171
1865	TACATTTACCACAAATAGGATCCTGGGC	NA	28	10	0	7.09782	0
1866	TTTCTACGTGTAGCGCGCTCAACAGT	NA	26	19	5	13.4859	8.45857
1867	TGGATTCCTTTAAGCACTACTCTGT	NA	25	8	0	5.67826	0
1868	TGGATTCCTTTAAGCACTACTCTGTA	NA	26	15	0	10.6467	0
1869	TTAAAGAGGACAGGCCTTACAGGGTA	NA	26	4	2	2.83913	3.38343
1870	AACACCCAGCCAAGGACTGTACCAGGC	NA	27	6	0	4.25869	0
1871	CACCCAGCCAAGGACTGTACCAGGC	NA	25	27	0	19.1641	0
1872	CACCCAGCCAAGGACTGTACCAGGCC	NA	26	15	0	10.6467	0
1873	TAAGCTATTCGGATTTGTAGCCTACACT	NA	28	5	1	3.54891	1.69171
1874	TAGGTGGATGAGGTCTCGGCACCC	NA	24	3	3	2.12935	5.07514
1875	TAGGTGGATGAGGTCTCGGCACCCGTC	NA	27	2	4	1.41956	6.76686
1876	ACGGAATGGAACCGAGCTCTGAGT	NA	24	12	0	8.51738	0
1877	CGGGACATGGTGTCGGACCGACT	NA	23	18	0	12.7761	0
1878	TCCGGATTGTAAGGATTA	NA	18	1	7	0.709782	11.842
1879	TATTGTAACAGCCTCTTCTTGGAC	NA	24	6	2	4.25869	3.38343
1880	TGTTTTTTTCGTTTGCCCACT	NA	21	8	0	5.67826	0
1881	TGAAACCCGAACAGACCCCGTAGACC	NA	26	6	0	4.25869	0
1882	CCCCGTAGACCTACAACCAGACACT	NA	25	9	0	6.38804	0
1883	CAATATCGTCAGCATAGCCTTGGC	NA	24	76	18	53.9434	30.4509
1884	CAATATCGTCAGCATAGCCTTGGCAAAG	NA	28	12	5	8.51738	8.45857
1885	TACTGTAGAATATCTTAAGGGGAAAGA	NA	27	3	8	2.12935	13.5337
1886	TTTGACAAAATATGCCCTTCACCTTA	NA	26	10	3	7.09782	5.07514
1887	TTTTTGATCAATTGGCACCATGCGAAA	NA	27	37	7	26.2619	11.842
1888	ACCACAGATAAGGTCCTCGCCGCTC	NA	25	6	0	4.25869	0
1889	TCTGTATTCCGTACAGCCAGATCGGGGC	NA	28	18	5	12.7761	8.45857
1890	TGTATTCCGTACAGCCAGATCGGGGC	NA	26	17	0	12.0663	0
1891	TATTCCGTACAGCCAGATCGGGGC	NA	24	20	1	14.1956	1.69171
1892	TACTGAGTAGAGCAACGGTCCCAGT	NA	25	5	1	3.54891	1.69171
1893	TAAAAGTCGGTCCCAGGGGTCT	NA	22	6	0	4.25869	0
1894	TTTCTGTGTCAGAAGCTCTCTAGCC	NA	25	21	0	14.9054	0
1895	TTTCTGTGTCAGAAGCTCTCTAGCCT	NA	26	241	27	171.057	45.6763
1896	TTTCTGTGTCAGAAGCTCTCTAGCCTC	NA	27	62	1	44.0065	1.69171
1897	TACTACTGTAGCATAGGATACTGC	NA	24	6	5	4.25869	8.45857
1898	TGTGAATGTGGAGTACTTCGTAGCC	NA	25	6	2	4.25869	3.38343
1899	TGTGAATGTGGAGTACTTCGTAGCCT	NA	26	16	7	11.3565	11.842
1900	TGAGAATCATCCATATGGGCAC	NA	22	9	0	6.38804	0
1901	TGAGAATCATCCATATGGGCACTG	NA	24	11	2	7.8076	3.38343
1902	TGAGAATCATCCATATGGGCACTGT	NA	25	39	2	27.6815	3.38343
1903	TGAGAATCATCCATATGGGCACTGTC	NA	26	14	0	9.93695	0
1904	TTTTAATGGATGGCACCCATCCTGGGGC	NA	28	14	3	9.93695	5.07514
1905	TTTAATGGATGGCACCCATCCTGGGGC	NA	27	8	0	5.67826	0
1906	TTAATGGATGGCACCCATCCTGGGGC	NA	26	7	2	4.96847	3.38343
1907	TAATGGATGGCACCCATCCTGGGGC	NA	25	38	5	26.9717	8.45857
1908	AATCATCTTTAAACATCGACGGAGCCT	NA	27	6	0	4.25869	0
1909	TATTAACCACTGTGGAGGACACAG	NA	24	7	0	4.96847	0
1910	CCCAAAAGAACTTTGGCCTCGGCAGC	NA	26	7	0	4.96847	0
1911	TAGAAATTTTCACTGAACTTGGCACA	NA	26	15	0	10.6467	0
1912	ATCCGGCTCGAAGGACC	NA	17	42	0	29.8108	0
1913	ATCCGGCTCGAAGGACCA	NA	18	42	6	29.8108	10.1503
1914	TCAGATCAGTGTGACCAACTTTCAGT	NA	26	144	7	102.209	11.842
1915	CCATATCGTCGGCTTGGAGGTTCC	NA	24	14	0	9.93695	0
1916	TTTCTGTGGATACCTGGGAATGCGCT	NA	26	4	4	2.83913	6.76686
1917	AAGGCTTACGCGATCGCTGACGGC	NA	24	8	2	5.67826	3.38343
1918	TTCGAACTGGTCGATGGCAAAACC	NA	24	51	4	36.1989	6.76686
1919	TTCGAACTGGTCGATGGCAAAACCT	NA	25	10	4	7.09782	6.76686
1920	GGGACTAACGGACTTGGGTGCT	NA	22	7	1	4.96847	1.69171
1921	ACTTGGCAAGCCTATGTAAGTCGCGAC	NA	27	8	0	5.67826	0
1922	CAAATTCCAAGTTTACACACTTTT	NA	24	3	3	2.12935	5.07514
1923	TCAAGAAACTCTTTACACAAAACACT	NA	26	8	0	5.67826	0
1924	TACCTATGGCGTAGGATGACTTGGCGC	NA	27	10	5	7.09782	8.45857
1925	GACGATAATAGTGAATTTTGGACAGT	NA	26	9	7	6.38804	11.842
1926	TGATACATGCTGGTCCGAACTCACCACA	NA	28	13	0	9.22717	0
1927	TACATGCTGGTCCGAACTCACCACA	NA	25	15	4	10.6467	6.76686
1928	TCCCAAATAATCTTCGGCGCTTCACT	NA	26	4	2	2.83913	3.38343
1929	TACCCAGTAACTTTTAGAGTCGAC	NA	24	8	0	5.67826	0
1930	TACTGAAATAATTGATGAATAGGC	NA	24	7	3	4.96847	5.07514
1931	TCCCATTTTTTCTTACCCAGTCAGAC	NA	26	9	0	6.38804	0
1932	TTAACAACCGTCGACATTTCAGCTT	NA	25	7	0	4.96847	0
1933	TTATTGTGCCACTGAGTCGACTAT	NA	24	5	5	3.54891	8.45857
1934	TCCAGTCAGATTTTTTGTTTTTTAGC	NA	26	9	1	6.38804	1.69171
1935	TTTATACTCTGTTCCTTACCTTTGG	NA	25	6	0	4.25869	0
1936	TTACATGTTTTTGAGCAATGCACC	NA	24	5	1	3.54891	1.69171
1937	GACACCAGGAAGATCGATGAGGC	NA	23	6	0	4.25869	0
1938	GACACCAGGAAGATCGATGAGGCC	NA	24	28	1	19.8739	1.69171
1939	TGCTATCTAAAATTGACTACGGACT	NA	25	25	0	17.7446	0
1940	TAAGTACTACCTGTAGCCCTTTGCAAC	NA	27	5	1	3.54891	1.69171
1941	TTGATTGGTGGATTAGGCACACGAGGA	NA	27	1	5	0.709782	8.45857
1942	AGCGGAAAAGCATAGAAAAATA	NA	22	0	6	0	10.1503
1943	TGAGCGGAAAAGCATAGAAAAATA	NA	24	0	6	0	10.1503
1944	ACGAAATCAAGGACTCTGTTGTCGC	NA	25	0	6	0	10.1503
1945	TAACGAAATCAAGGACTCTGTTGTCGC	NA	27	0	10	0	16.9171
1946	GATGATCGTAGCGAACTTGGAAAAAATC	NA	28	5	2	3.54891	3.38343
1947	TTCTAAAAGCGTGCTGTGAAACCT	NA	24	8	2	5.67826	3.38343
1948	TTCTAAAAGCGTGCTGTGAAACCTTT	NA	26	16	0	11.3565	0
1949	TGACGGAATAGGTGTTCTCCCGAGGA	NA	26	5	3	3.54891	5.07514
1950	TACAAGACTGTTTTGAATGAAAGCT	NA	25	5	3	3.54891	5.07514
1951	TATGTATTGTTGCAATGTCTGACT	NA	24	5	4	3.54891	6.76686
1952	TTAAGGTCAAGGGTTGTAAAGAATC	NA	25	9	1	6.38804	1.69171
1953	TTTTGAGTAAATGGGTTGGTCGTCCT	NA	26	7	0	4.96847	0
1954	TTATTGCGTCAAAACTAGAGAGACT	NA	25	10	1	7.09782	1.69171
1955	TCACTAGTTCGTCCTCATAATCATC	NA	25	7	1	4.96847	1.69171
1956	TAAACCTTGCACTGCCACTCGTTGGTC	NA	27	10	0	7.09782	0
1957	TTGGCACCGGAATAAGCCTGAACAATT	NA	27	7	1	4.96847	1.69171
1958	TATAATGCCTGCTTGAATTTTTTCGCCT	NA	28	6	0	4.25869	0
1959	TTATTGTGCCACTGAGTCGACT	NA	22	10	2	7.09782	3.38343
1960	TTACATGTTTTTGAGCAATGCACCC	NA	25	7	1	4.96847	1.69171
1961	TATTATATATTGCTCGATTTTTCAGT	NA	26	0	6	0	10.1503
1962	TGTGCTCAGATTCTGTGCGGAAGCCT	NA	26	8	1	5.67826	1.69171
1963	TGAAACTGTTTACCTTATCTC	NA	21	7	4	4.96847	6.76686
1964	ATCAACAGGACTTCACAGCTGATCAGC	NA	27	8	0	5.67826	0
1965	TACTATCTTTCAGGAACACTGTTTC	NA	25	7	0	4.96847	0
1966	TTCGATCGACATTCCTGCCTCTTGG	NA	25	8	1	5.67826	1.69171
1967	CACACGTCCGCACTCCCTGGCATC	NA	24	7	0	4.96847	0
1968	TGAATGCTTCAAACTGTTGGCCT	NA	23	23	1	16.325	1.69171
1969	TTCCAGTTTCGTCATCAACTCATTGATC	NA	28	29	0	20.5837	0
1970	TAATAAGGCAATGATTGTTGAGTGCT	NA	26	20	1	14.1956	1.69171
1971	TTCATCAGCGACTTGTGGGATTCCAAGT	NA	28	10	2	7.09782	3.38343
1972	TACGAGTAGGATATCGATCTGGTGG	NA	25	12	1	8.51738	1.69171
1973	TCTTCAGATGGTGCTCGACTATGGCCT	NA	27	61	4	43.2967	6.76686
1974	TTCAGATGGTGCTCGACTATGGCCT	NA	25	27	0	19.1641	0
1975	TTTCTGTTTGGGTTTGGACTGGGGTTG	NA	27	0	12	0	20.3006
1976	TGTGGGATTCTGCGGTGCTGCGTG	NA	24	11	0	7.8076	0
1977	TGAAAGACGCAGGATGGTCCGCC	NA	23	10	2	7.09782	3.38343
1978	TGAAAGACGCAGGATGGTCCGCCT	NA	24	60	7	42.5869	11.842
1979	TGTGTATGACCGAATCCTTGGCACC	NA	25	10	36	7.09782	60.9017
1980	TGTGTATGACCGAATCCTTGGCACCT	NA	26	10	8	7.09782	13.5337
1981	TGTATGACCGAATCCTTGGCACC	NA	23	14	17	9.93695	28.7591
1982	TGTATGACCGAATCCTTGGCACCT	NA	24	41	15	29.1011	25.3757
1983	TGTATGACCGAATCCTTGGCACCTG	NA	25	23	17	16.325	28.7591
1984	TGTATGACCGAATCCTTGGCACCTGA	NA	26	30	45	21.2935	76.1272
1985	TGTATGACCGAATCCTTGGCACCTGAA	NA	27	8	10	5.67826	16.9171
1986	TGTATGACCGAATCCTTGGCACCTGAAG	NA	28	2	8	1.41956	13.5337
1987	TTAGTTCTTCTGCCAA	NA	16	11	9	7.8076	15.2254
1988	CAGATCTCTAACAGCGTGCCCTTGT	NA	25	16	0	11.3565	0
1989	TGATTTCCTCACGATCGGTGGAGT	NA	24	8	3	5.67826	5.07514
1990	TGTATGCACGTTCATCTTTCGGC	NA	23	8	1	5.67826	1.69171
1991	TGTATGCACGTTCATCTTTCGGCT	NA	24	12	2	8.51738	3.38343
1992	TCACATCGGGGATAAAAATCGGA	NA	23	6	0	4.25869	0
1993	TTATCTCGTCCGGCTCTGTATGC	NA	23	8	0	5.67826	0
1994	CAAAGTCAGTGTTTTTCTTAGATG	NA	24	0	6	0	10.1503
1995	TCAAGAACTCGTATTGACCCTCTGGCG	NA	27	4	3	2.83913	5.07514
1996	TTGTGATGCACTTCCCTCTAGCGCCT	NA	26	9	0	6.38804	0
1997	TGTGATGCACTTCCCTCTAGCGCCT	NA	25	33	2	23.4228	3.38343
1998	TTCAGATCCCGAACTATATAAACTGCCT	NA	28	13	2	9.22717	3.38343
[truncated: 29,610 more rows]

## Sheet: C. elegans
				Raw reads		Normalised reads
	Sequences	miRname	Length	Ce FDFSS	Ce NSS	Ce FDFSS	Ce NSS
1	TTTGGGTCTGATCCTC	NA	16	6	477	6.15307	465.421
2	TTTTGGGTCTGATCCTC	NA	17	0	125	0	121.966
3	ATTTTGGGTCTGATCCTC	NA	18	3	180	3.07654	175.631
4	AATTTTGGGTCTGATCCTC	NA	19	0	87	0	84.8882
5	GAATTTTGGGTCTGATCCTC	NA	20	2	58	2.05102	56.5921
6	TGAATTTTGGGTCTGATCCTC	NA	21	2	148	2.05102	144.407
7	CTGAATTTTGGGTCTGATCCTC	NA	22	4	56	4.10205	54.6407
8	GCTGAATTTTGGGTCTGATCCTC	NA	23	3	17	3.07654	16.5873
9	GGCTGAATTTTGGGTCTGATCCTC	NA	24	0	8	0	7.80581
10	CGGGCTGAATTTTGGGTCTGATCCTC	NA	26	0	29	0	28.2961
11	GCGGGCTGAATTTTGGGTCTGATCCTC	NA	27	0	7	0	6.83008
12	TCGCGGGCTGAATTTTGGGTCTGATCCTC	NA	29	3	9	3.07654	8.78154
13	CTTCTGGAAACTACTGCCT	NA	19	5	2	5.12756	1.95145
14	GAGGCATTAAGGTAGACGAC	NA	20	8	1	8.2041	0.975726
15	TTTGAGGCATTAAGGTAGACGAC	NA	23	4	8	4.10205	7.80581
16	AGGAGTTGATGAGAACT	NA	17	3	21	3.07654	20.4903
17	AGGAGTTGATGAGAAC	NA	16	0	6	0	5.85436
18	GAGGAGTTGATGAGAAC	NA	17	0	6	0	5.85436
19	GCCTTTTTCTCGTCCACT	NA	18	12	0	12.3061	0
20	GTGGTCTTTCGCTGAAAATATT	NA	22	6	0	6.15307	0
21	ACTTTCCAACGTCGACAAT	NA	19	4	2	4.10205	1.95145
22	GTAAAAATTACAAAAACGGGAC	NA	22	21	0	21.5358	0
23	GGGACACGGGACTTGACACC	NA	20	1	8	1.02551	7.80581
24	GGGACACGGGACTTGACACCC	NA	21	23	9	23.5868	8.78154
25	GGGACACGGGACTTGACACCCT	NA	22	25	9	25.6378	8.78154
26	GTTTCGAGAATCGGTGAACTT	NA	21	7	1	7.17859	0.975726
27	GTGTTTCGAGAATCGGTGAACT	NA	22	5	3	5.12756	2.92718
28	GCCAGATGACTGTGTTTC	NA	18	7	0	7.17859	0
29	CCGCCAGATGACTGTGTTT	NA	19	13	3	13.3317	2.92718
30	GTTTTCCTCTTCGTCGCTAGTTT	NA	23	9	0	9.22961	0
31	CCTCTTCGTCGCTAGTT	NA	17	5	1	5.12756	0.975726
32	GATTCAAATCGTAGGCACATTC	NA	22	7	0	7.17859	0
33	GACACAAACCTGACGTTGACCT	NA	22	8	0	8.2041	0
34	GGGAGAATTGCAGTCGGCAGAG	NA	22	8	0	8.2041	0
35	ATCAGACTTTTTAATTC	NA	17	6	0	6.15307	0
36	AATTCTTTGTTGGATTGAAGAC	NA	22	8	0	8.2041	0
37	GATTCGGATTCAAGAAAGTAGC	NA	22	8	0	8.2041	0
38	TAAACATTGCCACGTATCGG	NA	20	6	0	6.15307	0
39	AACCGGACGGAACCTTCCTAGT	NA	22	7	0	7.17859	0
40	GATGAAGCTGATCATCGGATCCT	NA	23	5	1	5.12756	0.975726
41	AGTGTCTGCATTAAATC	NA	17	6	0	6.15307	0
42	GTCGAGTACTCAAATTGTGT	NA	20	6	0	6.15307	0
43	GAAATCCGAGTTCTGACTGA	NA	20	6	0	6.15307	0
44	GAAATCCGAGTTCTGACTGAT	NA	21	6	0	6.15307	0
45	GAAATCCGAGTTCTGACTGATT	NA	22	14	0	14.3572	0
46	GAAATCCGAGTTCTGACTGATTT	NA	23	9	0	9.22961	0
47	AATCCGAGTTCTGACTG	NA	17	6	0	6.15307	0
48	ATCCGAGTTCTGACTGATT	NA	19	4	2	4.10205	1.95145
49	CGAGTTCTGACTGATT	NA	16	15	6	15.3827	5.85436
50	CGAGTTCTGACTGATTT	NA	17	5	7	5.12756	6.83008
51	GAGTTCTGACTGATTT	NA	16	8	11	8.2041	10.733
52	AGTTCTGACTGATTTT	NA	16	10	4	10.2551	3.9029
53	GTTCTGACTGATTTTCTTTGCC	NA	22	10	2	10.2551	1.95145
54	GATGATTCTTCTGGTGACTCG	NA	21	13	0	13.3317	0
55	GATGATTCTTCTGGTGACTCGT	NA	22	8	0	8.2041	0
56	GTGACTCGTTGTTTCTCCTTAC	NA	22	10	0	10.2551	0
57	GCTGATCGTGAACCCA	NA	16	7	2	7.17859	1.95145
58	GCTGATCGTGAACCCATTTAAT	NA	22	8	0	8.2041	0
59	AATCAATTCCTTATCAACGTCGTC	NA	24	6	0	6.15307	0
60	AATTCCTTATCAACGTCGTCAT	NA	22	7	0	7.17859	0
61	TCCTTATCAACGTCGTCAT	NA	19	6	0	6.15307	0
62	CCTTATCAACGTCGTCA	NA	17	9	0	9.22961	0
63	CCTTATCAACGTCGTCAT	NA	18	18	0	18.4592	0
64	CCTTATCAACGTCGTCATA	NA	19	10	0	10.2551	0
65	TTATCAACGTCGTCATA	NA	17	2	4	2.05102	3.9029
66	GAAAGTCGCTTTGTTGCAGTTG	NA	22	9	1	9.22961	0.975726
67	GGGCGATCCACTGTTGAATGTT	NA	22	3	3	3.07654	2.92718
68	GATCCACTGTTGAATGTTTTGC	NA	22	9	0	9.22961	0
69	GATCCACTGTTGAATGTTTTGCC	NA	23	8	0	8.2041	0
70	ACTGTTGAATGTTTTG	NA	16	3	4	3.07654	3.9029
71	ATGGCATGCAGTTTGAACTT	NA	20	6	0	6.15307	0
72	GAAGCACTTCGTACAG	NA	16	7	0	7.17859	0
73	ACTCGTCCCTTCCTCAAACTGG	NA	22	6	0	6.15307	0
74	GAAAATCCGAAGCTCGACGCCT	NA	22	7	0	7.17859	0
75	GTCCTGTGCGTCTGATGATC	NA	20	6	0	6.15307	0
76	TCTGTTCGGAAAATGCGTGATCAGTA	NA	26	6	0	6.15307	0
77	ATCAGCTAATGCAAGATGTT	NA	20	6	0	6.15307	0
78	TCCAGAAACTGTGCTC	NA	16	4	3	4.10205	2.92718
79	AACACAAGGTGACCGTCGCCGCT	NA	23	6	1	6.15307	0.975726
80	ACAAGGTGACCGTCGCCGCT	NA	20	9	6	9.22961	5.85436
81	CAAGGTGACCGTCGCCGCT	NA	19	5	3	5.12756	2.92718
82	TGAGAAATACGTCCAGGAGTACA	NA	23	7	0	7.17859	0
83	AACGCCCAAAAGGAAGGACTCAGACT	NA	26	2	9	2.05102	8.78154
84	ACGCCCAAAAGGAAGGACTCAGACT	NA	25	5	5	5.12756	4.87863
85	AAAGGAAGGACTCAGACT	NA	18	6	3	6.15307	2.92718
86	AAGGAAGGACTCAGACT	NA	17	4	19	4.10205	18.5388
87	AGGAAGGACTCAGACT	NA	16	8	17	8.2041	16.5873
88	GATCCTCCGTCTTCGTCAGATC	NA	22	0	8	0	7.80581
89	TTCGTCAGATCAACAACGGAGTGT	NA	24	8	0	8.2041	0
90	ACAACGGAGTGTTCGTCAAGCT	NA	22	0	6	0	5.85436
91	GACGATGGTGTTGTCGGTGATT	NA	22	7	0	7.17859	0
92	CCACCGTCGGACCACACTTC	NA	20	6	0	6.15307	0
93	CGGACCACACTTCAAGGAGGCC	NA	22	3	5	3.07654	4.87863
94	AACTGGAGGATGGACC	NA	16	0	13	0	12.6844
95	GTATCATTTGAAATTCTGACTGGT	NA	24	0	9	0	8.78154
96	CCACTGTCTTTTCTTTT	NA	17	6	0	6.15307	0
97	AATCTTCCAGAAACCGAC	NA	18	3	3	3.07654	2.92718
98	TTTCCGGTACTGGACT	NA	16	11	0	11.2806	0
99	GAATATCGATTTTCAGCTGACT	NA	22	6	0	6.15307	0
100	GACAAGACCAACGGCTCCACT	NA	21	24	0	24.6123	0
101	CTTCAAGCTCGTCGATTGATTCT	NA	23	7	0	7.17859	0
102	GAAATCTTCAAGCTCGTCGATT	NA	22	2	5	2.05102	4.87863
103	GAATATACACCGTCTGAGTAG	NA	21	8	0	8.2041	0
104	GCTTTATCCAACTCTTCCCT	NA	20	10	0	10.2551	0
105	AAAGCTGGATACGTGGGTGCTGC	NA	23	7	0	7.17859	0
106	AGAAAAATTAAAATTTGGGCTT	NA	22	6	0	6.15307	0
107	AAGAAGAAGGACGATGC	NA	17	7	0	7.17859	0
108	AGGGGGGCAGATAGCT	NA	16	0	6	0	5.85436
109	AGGGGGGCAGATAGCTCAGTCGGTAGT	NA	27	0	32	0	31.2232
110	AGGGGGGCAGATAGCTCAGTCGGTAGTG	NA	28	0	23	0	22.4417
111	GGGGGGCAGATAGCTCAGTCGGT	NA	23	0	13	0	12.6844
112	GGGGGGCAGATAGCTCAGTCGGTA	NA	24	0	12	0	11.7087
113	GGGGGGCAGATAGCTCAGTCGGTAGT	NA	26	0	35	0	34.1504
114	GGGGGGCAGATAGCTCAGTCGGTAGTG	NA	27	0	23	0	22.4417
115	GGGGGCAGATAGCTCAGTCGGTA	NA	23	0	18	0	17.5631
116	GGGGGCAGATAGCTCAGTCGGTAGT	NA	25	11	76	11.2806	74.1552
117	GGGGGCAGATAGCTCAGTCGGTAGTG	NA	26	0	69	0	67.3251
118	GGGGCAGATAGCTCAGTCGGTAGT	NA	24	0	9	0	8.78154
119	GGGGCAGATAGCTCAGTCGGTAGTG	NA	25	0	8	0	7.80581
120	AATCCACGACTGGATTATCGGCC	NA	23	13	1	13.3317	0.975726
121	TAGGACGTGGCTTAAATTACAGC	NA	23	6	2	6.15307	1.95145
122	AGGACGTGGCTTAAATTACA	NA	20	8	0	8.2041	0
123	AGAGGGATCACCACCAGGC	NA	19	8	5	8.2041	4.87863
124	GAGGGATCACCACCAGGCAGT	NA	21	13	8	13.3317	7.80581
125	GAGGGGGGCAGATAGCTCAGTCGGTAGT	NA	28	0	10	0	9.75726
126	AGGGATCACCACCAGGC	NA	17	3	5	3.07654	4.87863
127	ATAGCACTTGAAGAACGGATCGT	NA	23	4	6	4.10205	5.85436
128	TGAAGAACGGATCGTCCTTTAATCCTTT	NA	28	15	52	15.3827	50.7378
129	GAAGAACGGATCGTCCTTTAATCCT	NA	25	7	1	7.17859	0.975726
130	GAAGAACGGATCGTCCTTTAATCCTTT	NA	27	5	8	5.12756	7.80581
131	AAGAACGGATCGTCCTTTAATCCTTT	NA	26	31	17	31.7909	16.5873
132	GAACGGATCGTCCTTTAATCCTTT	NA	24	59	104	60.5052	101.476
133	GAACGGATCGTCCTTTAATCCTTTA	NA	25	7	29	7.17859	28.2961
134	AACGGATCGTCCTTTAATCCTTT	NA	23	2	40	2.05102	39.029
135	ACGGATCGTCCTTTAATCCTTT	NA	22	6	8	6.15307	7.80581
136	CGATGGATCGATTGCGAAA	NA	19	6	4	6.15307	3.9029
137	GAAATCCGGGTCGAAATCGA	NA	20	7	0	7.17859	0
138	ATACAGGTTAGTAGAC	NA	16	11	1	11.2806	0.975726
139	GATGAACGGCTGCTCATCTGACT	NA	23	7	0	7.17859	0
140	AGAAGATCACGGAAGACATTTACC	NA	24	18	2	18.4592	1.95145
141	ACAGAGAAATGGACGGTGGCATC	NA	23	0	6	0	5.85436
142	TCCACAGTTCAAATCGATCGCGCTC	NA	25	11	0	11.2806	0
143	CCCACGCCAAAAGTCGAACTGAAC	NA	24	8	1	8.2041	0.975726
144	CTGGATGATCGTCGACCACGAC	NA	22	5	7	5.12756	6.83008
145	CACGACAATCTGCTTCCCAACTCG	NA	24	7	0	7.17859	0
146	GCTCAGCTTCATCGTCGATTGA	NA	22	6	0	6.15307	0
147	GTTGAGCAGCACATCTTGGAGC	NA	22	6	0	6.15307	0
148	GAGATGGTGATCGGAGCC	NA	18	3	3	3.07654	2.92718
149	GTGCAGTCTCATCGTCGGAAGA	NA	22	5	2	5.12756	1.95145
150	TCAACAGACTCAGAAAACACT	NA	21	7	0	7.17859	0
151	GATGAAAAATTGTCTGAAACACT	NA	23	7	0	7.17859	0
152	GAAGACCGAACCCTTTAAGCCT	NA	22	6	0	6.15307	0
153	AGCAACGAAGACTATGT	NA	17	6	0	6.15307	0
154	GAATTGTCTGGTGTGAGAATATC	NA	23	6	0	6.15307	0
155	GCAGACTCGTAGAATAATGTCT	NA	22	9	0	9.22961	0
156	GTCTTCCGCTGTAACCTCAAGA	NA	22	7	0	7.17859	0
157	GTGTCTTCTCGTGATTTGCTCT	NA	22	6	0	6.15307	0
158	AATATTCCATCGGTTCGTC	NA	19	7	0	7.17859	0
159	ATATTCCATCGGTTCGTC	NA	18	5	2	5.12756	1.95145
160	CCTGTCTTAACGTGCTGG	NA	18	7	0	7.17859	0
161	GTCTTAACGTGCTGGACAGCTC	NA	22	4	3	4.10205	2.92718
162	CTCTCGTACACTCCACCT	NA	18	8	0	8.2041	0
163	CTGAGCAATTGTAGTTCTT	NA	19	4	2	4.10205	1.95145
164	GTCTGTAACAACTGGAGAAGTT	NA	22	7	0	7.17859	0
165	GATTTTGTCTCTGTCTTTGAAT	NA	22	9	0	9.22961	0
166	TTCGTATTGTCTTGCAT	NA	17	12	0	12.3061	0
167	TCGTATTGTCTTGCAT	NA	16	8	1	8.2041	0.975726
168	TCGTATTGTCTTGCATT	NA	17	4	2	4.10205	1.95145
169	GAGGGCACGGATCTCCATCGAG	NA	22	6	0	6.15307	0
170	GTTTTCCTTTAGTTTTCTGTCC	NA	22	9	0	9.22961	0
171	CTTTAGTTTTCTGTCCC	NA	17	6	0	6.15307	0
172	AACAAGTCTTTAATCGT	NA	17	6	0	6.15307	0
173	ACAAGTCTTTAATCGT	NA	16	13	7	13.3317	6.83008
174	TCTTTAATCGTCGATAGTCT	NA	20	6	0	6.15307	0
175	GGCGTACCTGTATCCTTTGCCT	NA	22	6	0	6.15307	0
176	GTTTTGGTGTAGAGTAAT	NA	18	6	0	6.15307	0
177	GTTCGATCGCCGCGTCCTCC	NA	20	7	0	7.17859	0
178	GTCTTGTCGTCTATTCCTCCTTT	NA	23	6	0	6.15307	0
179	GAGATATTCGATGGGGATTGT	NA	21	6	0	6.15307	0
180	AATTGCAGGATAATGTGC	NA	18	6	0	6.15307	0
181	ATATTACTTTTTCTTCGGAATT	NA	22	6	0	6.15307	0
182	GAATTTCACGACTTTTTTGGAC	NA	22	7	0	7.17859	0
183	TTCACGACTTTTTTGG	NA	16	6	0	6.15307	0
184	TTCACGACTTTTTTGGAC	NA	18	7	1	7.17859	0.975726
185	TTTCTTCTTCGAATTT	NA	16	13	0	13.3317	0
186	GCAAAATGATTGGAACCAAGCCT	NA	23	8	2	8.2041	1.95145
187	TGATTGGAACCAAGCC	NA	16	6	0	6.15307	0
188	AATTTTTCCGATTGAAGTGCTT	NA	22	13	3	13.3317	2.92718
189	GATTTTCATCCTCTCTTCAGCT	NA	22	7	3	7.17859	2.92718
190	AGAAATTGTGGGATGAATGTCCT	NA	23	10	0	10.2551	0
191	AAGAATATCAGATTGAAA	NA	18	22	0	22.5613	0
192	AAATATCAAATTTTCGTT	NA	18	6	2	6.15307	1.95145
193	AATATCAAATTTTCGTT	NA	17	42	3	43.0715	2.92718
194	GCCAAGCTGCTCAAGAACGTC	NA	21	9	0	9.22961	0
195	GCCAAGCTGCTCAAGAACGTCC	NA	22	15	0	15.3827	0
196	GCTCAAGAACGTCCGGAATGA	NA	21	4	3	4.10205	2.92718
197	GCTCAAGAACGTCCGGAATGAA	NA	22	21	3	21.5358	2.92718
198	GCTCAAGAACGTCCGGAATGAAT	NA	23	5	2	5.12756	1.95145
199	GAATAATTGTCGGATCCGTCAT	NA	22	6	0	6.15307	0
200	GTCGGATCCGTCATATACTGCA	NA	22	11	0	11.2806	0
201	GATCCGTCATATACTGC	NA	17	5	1	5.12756	0.975726
202	GAAGAATTCGGTCGAGATACGT	NA	22	7	0	7.17859	0
203	ACAAATTGATTTGAATTG	NA	18	13	4	13.3317	3.9029
204	CAAATTGATTTGAATTG	NA	17	30	17	30.7654	16.5873
205	ATTCGATAGGCTAAAACTTCTGC	NA	23	7	0	7.17859	0
206	TTGATGTTGGAAAATTT	NA	17	9	0	9.22961	0
207	CCAATTTGACTGAAAACC	NA	18	6	2	6.15307	1.95145
208	GTAAGGGAAGGCCTCGTTGGC	NA	21	14	4	14.3572	3.9029
209	CAACTCCGCCATGGTCCGACC	NA	21	8	0	8.2041	0
210	ATGGTGAACTCTGACGTGAT	NA	20	6	2	6.15307	1.95145
211	ATGGTGAACTCTGACGTGATTC	NA	22	5	4	5.12756	3.9029
212	GAACTCTGACGTGATTCCAGT	NA	21	10	0	10.2551	0
213	CATCATTACAAATGGA	NA	16	5	1	5.12756	0.975726
214	CTTTGACGTCCATTCGG	NA	17	9	1	9.22961	0.975726
215	GTGAATCGTTTTCTCTTGTTAC	NA	22	15	0	15.3827	0
216	GTTTTCTCTTGTTACGAGCAT	NA	21	7	0	7.17859	0
217	CATTCTGAACGTTTCC	NA	16	0	8	0	7.80581
218	ATTCTGAACGTTTCCAAC	NA	18	4	2	4.10205	1.95145
219	TTCTGAACGTTTCCAACG	NA	18	4	4	4.10205	3.9029
220	GTTTCCAACGTCCGCC	NA	16	7	0	7.17859	0
221	GTTTCCAACGTCCGCCGATTC	NA	21	9	0	9.22961	0
222	GATTAAAAAATCGATCAGCT	NA	20	7	0	7.17859	0
223	GATTAAAAAATCGATCAGCTGA	NA	22	5	1	5.12756	0.975726
224	GACCGTTGAGCAGTACATCCT	NA	21	8	0	8.2041	0
225	GTTGAGCAGTACATCCTGGAGC	NA	22	6	0	6.15307	0
226	GTGCAGTCTCATCGTCTGAAGA	NA	22	6	1	6.15307	0.975726
227	ACTCCAACACCATCCACTCGGACAGC	NA	26	7	0	7.17859	0
228	AATGAATTGTTGAACTT	NA	17	0	6	0	5.85436
229	TTTGGAAAATGCGTACT	NA	17	7	0	7.17859	0
230	GTAATAATACTAAGATCTCGCC	NA	22	15	0	15.3827	0
231	TGAACTGAACATGGACCATCCGGAAAA	NA	27	6	0	6.15307	0
232	AACAGATGTCGGAGACGAGGATCGGGGAT	NA	29	0	8	0	7.80581
233	CTCATTTGTCGGCTCGGTCAGCC	NA	23	8	2	8.2041	1.95145
234	ATCCCACACAAACGTCGAATTTCCACGCC	NA	29	6	0	6.15307	0
235	GAAGAATTGCATGTGACACGT	NA	21	6	0	6.15307	0
236	ACTGAGAAAACAACTCTCGCC	NA	21	6	0	6.15307	0
237	GAAAAAAAGTCGATAGGTAACT	NA	22	7	0	7.17859	0
238	ACCAGATCAGCGACTACCGAAACGAGAT	NA	28	6	0	6.15307	0
239	ACTACCACCAGATCAGCGACT	NA	21	7	0	7.17859	0
240	TACGGTTTCGGAGTTATGGCC	NA	21	6	2	6.15307	1.95145
241	ACCAGGTTGTCGTTGAGAACATCGTC	NA	26	7	0	7.17859	0
242	AAGATTGAAGGACCAACC	NA	18	4	3	4.10205	2.92718
243	ATGGACGTCAATCAATTCACTGAGC	NA	25	7	0	7.17859	0
244	GTCCACGGACAAGAACGGCCT	NA	21	7	2	7.17859	1.95145
245	ACGTGTGCGTTCAGAACCT	NA	19	6	0	6.15307	0
246	CTTTCCAAAGCTCTGCTGACT	NA	21	6	0	6.15307	0
247	TCAAATTCTTCAACTGGTGGTC	NA	22	8	0	8.2041	0
248	CGAGTCGGAAATCATC	NA	16	4	2	4.10205	1.95145
249	GACGGTTACTGTATCCTCGCAGA	NA	23	8	0	8.2041	0
250	AGAAAAAGATCCTACTC	NA	17	12	4	12.3061	3.9029
251	ACTAGAACACTCTTGGCCAATGT	NA	23	11	0	11.2806	0
252	TAGAACACTCTTGGCCAATGTA	NA	22	9	0	9.22961	0
253	GAAATTCTCTTACTAGAACAC	NA	21	7	0	7.17859	0
254	ACTAGAACACTCTTGGCCAAT	NA	21	6	1	6.15307	0.975726
255	GAAGGAACTCTCATCGGGT	NA	19	6	0	6.15307	0
256	AAAGAAAATCTGTGGACGTCCT	NA	22	15	0	15.3827	0
257	AAGAAAATCTGTGGACGTCCT	NA	21	10	0	10.2551	0
258	ACCTCCGTCAAACAGT	NA	16	19	2	19.4847	1.95145
259	CTCCGTCAAACAGTCCATCTGA	NA	22	6	0	6.15307	0
260	ATACTTTGCGCGTCAAATATGT	NA	22	6	0	6.15307	0
261	GTGGACGTACGGCTCCGAAGCT	NA	22	5	1	5.12756	0.975726
262	GGTAAGGGCAGATTAAAACT	NA	20	8	2	8.2041	1.95145
263	GTAAGATTTAATTGGTAAGGGC	NA	22	8	0	8.2041	0
264	GACGAAATTCGTCGCGTTTCTC	NA	22	8	0	8.2041	0
265	ATTCGAACTCTTTTCAAAATT	NA	21	7	0	7.17859	0
266	GAAAAGTTTGAACAAAGGAATA	NA	22	6	0	6.15307	0
267	GACAGGCCAATCCATCGGAAC	NA	21	7	0	7.17859	0
268	AACGAGAGACTCATGGACTT	NA	20	6	0	6.15307	0
269	GAGGATTGTCCTATGACACT	NA	20	2	9	2.05102	8.78154
270	AGAGGATTGTCCTATGACACT	NA	21	8	7	8.2041	6.83008
271	CAATTCCTAACGGCGATT	NA	18	0	7	0	6.83008
272	TCATTTGGATTTGTTGAGGCTGCTCCAA	NA	28	7	0	7.17859	0
273	ACTGCACCAACGAACATTCATGACT	NA	25	6	0	6.15307	0
274	AGCATGGACCACTCAACT	NA	18	2	6	2.05102	5.85436
275	AATCAAGCATGGACCACTCAACT	NA	23	0	9	0	8.78154
276	TTGGCTGAGGAGCAGACGCCT	NA	21	0	6	0	5.85436
277	TTTGGCTGAGGAGCAGACGCCT	NA	22	0	7	0	6.83008
278	TTTTGGCTGAGGAGCAGACGCCT	NA	23	0	9	0	8.78154
279	ATCAGTTTTGGCTGAGGAGCAGACGCCT	NA	28	0	7	0	6.83008
280	CATCAGTTTTGGCTGAGGAGCAGACGCCT	NA	29	0	6	0	5.85436
281	GAAACCATCTTCTTTCTCCGGC	NA	22	7	0	7.17859	0
282	GATCATAAACTGTATGTCCTCC	NA	22	12	0	12.3061	0
283	CAAGCGCGACTTGCACGACTC	NA	21	6	0	6.15307	0
284	GATGATAAAGTGTAGGC	NA	17	6	0	6.15307	0
285	GCACTAACCACTCGGCCATG	NA	20	4	2	4.10205	1.95145
286	TTTTTCAAACTGGGGAAAGCC	NA	21	9	0	9.22961	0
287	ATCAGACGCGCGCACTCCCAACT	NA	23	7	2	7.17859	1.95145
288	ACACACACACACACACATACT	NA	21	2	5	2.05102	4.87863
289	ATTTTTTTCCACTTCTACGACT	NA	22	29	1	29.7399	0.975726
290	ATTTTTTTCCACTTCTACGACTT	NA	23	11	0	11.2806	0
291	TTTTTTTCCACTTCTACGAC	NA	20	12	3	12.3061	2.92718
292	TTTTTTTCCACTTCTACGACT	NA	21	63	7	64.6073	6.83008
293	GATACGGCGAGTCCTCTGACT	NA	21	7	0	7.17859	0
294	TCACCCTCCTCGTCATCT	NA	18	6	0	6.15307	0
295	GCTTTCGGAGCCTGTAGCTGCT	NA	22	6	1	6.15307	0.975726
296	GATTCTCGATTGTCAACGTTGT	NA	22	7	0	7.17859	0
297	GGACACGTGGCTCGGCGATC	NA	20	8	0	8.2041	0
298	GTCACCACACTTCTTTATATTCTACC	NA	26	7	0	7.17859	0
299	CTCGAAACTATGAGCGACT	NA	19	0	7	0	6.83008
300	GGTAGACGTCGTCAAATGCATAGTTT	NA	26	3	4	3.07654	3.9029
301	GTTCCTGCATTGCTTCGTCGAACTGC	NA	26	76	15	77.9389	14.6359
302	CCTGCATTGCTTCGTC	NA	16	8	0	8.2041	0
303	GTATAACTGTAGTTCCTGCATT	NA	22	9	3	9.22961	2.92718
304	GATTGTATAACTGTAGTTCCT	NA	21	3	3	3.07654	2.92718
305	TTGATTGTATAACTGT	NA	16	6	1	6.15307	0.975726
306	GCGTGAATTTGATTGTATAACT	NA	22	0	11	0	10.733
307	ACTACCGACTGAGCTATCTGC	NA	21	8	0	8.2041	0
308	ACACACACACACACACATCA	NA	20	0	13	0	12.6844
309	GTGGAACAAATCGTAGCGGAT	NA	21	7	2	7.17859	1.95145
310	GAGGATGAATGTGACGA	NA	17	6	0	6.15307	0
311	GATCGGAACGAGTTGGATAACT	NA	22	13	1	13.3317	0.975726
312	ACACACACACACACAC	NA	16	1	7	1.02551	6.83008
313	ACACACACACACACACA	NA	17	0	14	0	13.6602
314	ACACACACACACACACACA	NA	19	3	17	3.07654	16.5873
315	ACACACACACACACACAC	NA	18	12	19	12.3061	18.5388
316	GTGGAAAAACTGTAAAAAATCT	NA	22	7	0	7.17859	0
317	GTCAATTTGTTCTCGGATCTC	NA	21	7	0	7.17859	0
318	CAGAAATGGACTTATT	NA	16	0	6	0	5.85436
319	GAATTTAGAGTCAGGAGAGCCT	NA	22	7	0	7.17859	0
320	GATTGAATTGATGATCTGGATC	NA	22	8	0	8.2041	0
321	GATCGAGAACACAATGAGCACACC	NA	24	6	0	6.15307	0
322	ATCAAGGGTGTCAATGTC	NA	18	7	0	7.17859	0
323	TTTTAAACCATTTTTTGACCCT	NA	22	9	0	9.22961	0
324	AGATTGAGAACATCTATGTCCGC	NA	23	0	6	0	5.85436
325	CGGAGAAGATTGAGAACATCT	NA	21	0	6	0	5.85436
326	GGAGAAGATTGAGAACATC	NA	19	0	8	0	7.80581
327	AACTCGAACTCTTCCCTTCC	NA	20	8	0	8.2041	0
328	GTGATGGGACAACCTGACACCA	NA	22	6	0	6.15307	0
329	GTGTGGAGACAAGGCATC	NA	18	6	0	6.15307	0
330	GTCTCGAGGCTGTCAAATTTCT	NA	22	6	1	6.15307	0.975726
331	ACCGGCATTGAGGAGAAGGACATC	NA	24	6	0	6.15307	0
332	AAGGAAGCTGACAATGACATC	NA	21	5	4	5.12756	3.9029
333	ATGACATCGTCAATGCC	NA	17	8	0	8.2041	0
334	GCAGTCGGCTGCCTTGGTGA	NA	20	10	0	10.2551	0
335	CGAGTGGAATGAACATC	NA	17	0	6	0	5.85436
336	CGAGTGGAATGAACATCT	NA	18	0	7	0	6.83008
337	GAGTGGAATGAACATCT	NA	17	0	6	0	5.85436
338	AGTGGAATGAACATCT	NA	16	0	7	0	6.83008
339	GTTATACAATAATTAGGCGGCC	NA	22	8	0	8.2041	0
340	GTTTTGTTTTGTACGCTGGAGC	NA	22	6	0	6.15307	0
341	CAATTTGTCGATTTGCCGAAT	NA	21	2	4	2.05102	3.9029
342	GTCAAGACCATCGTTGGATACT	NA	22	7	0	7.17859	0
343	TTTCGCGAAAAAATGA	NA	16	9	0	9.22961	0
344	TTTTTTTTCGGCGATCGGC	NA	19	7	0	7.17859	0
345	AAATATGGTCGGCATT	NA	16	7	4	7.17859	3.9029
346	TGAAGAACGGATCGTCCTTTAATCCT	NA	26	9	4	9.22961	3.9029
347	AGAACGGATCGTCCTTTAATCCTTT	NA	25	42	20	43.0715	19.5145
348	GAACGGATCGTCCTTTAATCCT	NA	22	25	10	25.6378	9.75726
349	ATTTTTTTTCCACTTCTACGACT	NA	23	8	0	8.2041	0
350	TTTTTTTTCCACTTCTACGAC	NA	21	12	2	12.3061	1.95145
351	ACAGAACATTCATATACT	NA	18	6	0	6.15307	0
352	GATCAATAGTTAATCGGGTTTC	NA	22	6	0	6.15307	0
353	GAGCATACACGATACGGACAAG	NA	22	12	1	12.3061	0.975726
354	CATACACGATACGGACAAG	NA	19	7	0	7.17859	0
355	ATACACGATACGGACAAG	NA	18	8	0	8.2041	0
356	ATACACGATACGGACAAGAATC	NA	22	6	3	6.15307	2.92718
357	TACACGATACGGACAAG	NA	17	68	1	69.7348	0.975726
358	ACACGATACGGACAAG	NA	16	20	1	20.5102	0.975726
359	ACAAATTTTCGATTGGATTGAGA	NA	23	8	0	8.2041	0
360	GATTGGATTGAGATCAGGACT	NA	21	35	14	35.8929	13.6602
361	GGATTGAGATCAGGACTTCGA	NA	21	16	1	16.4082	0.975726
362	GATTGAGATCAGGACTTCGAGC	NA	22	6	2	6.15307	1.95145
363	GAGATCAGGACTTCGAGCT	NA	19	4	2	4.10205	1.95145
364	GAGATCAGGACTTCGAGCTGGC	NA	22	6	3	6.15307	2.92718
365	GAAATAGTCGCGGGTTGAGTT	NA	21	9	0	9.22961	0
366	GATTGTCGCATTATCCTGCTGA	NA	22	14	0	14.3572	0
367	ATCCTGCTGAAATCTAAAGTCT	NA	22	22	0	22.5613	0
368	TAGTGACGAAGATATTTG	NA	18	8	0	8.2041	0
369	CAAGACGTTCTGATAGTC	NA	18	6	0	6.15307	0
370	AAGACGTTCTGATAGT	NA	16	5	2	5.12756	1.95145
371	AGACGTTCTGATAGTCA	NA	17	12	0	12.3061	0
372	GCTGTTCATCTTGCTACTGA	NA	20	6	0	6.15307	0
373	GACGAACTGTATCTCAAGCT	NA	20	7	5	7.17859	4.87863
374	GACGAACTGTATCTCAAGCTT	NA	21	49	0	50.2501	0
375	GACGAACTGTATCTCAAGCTTC	NA	22	8	4	8.2041	3.9029
376	GACGAACTGTATCTCAAGCTTCT	NA	23	7	1	7.17859	0.975726
377	GAACTGTATCTCAAGCTTCTTC	NA	22	14	0	14.3572	0
378	GAACTGTATCTCAAGCTTCTTCT	NA	23	18	0	18.4592	0
379	TTACGTCTCGAAAAAAC	NA	17	8	0	8.2041	0
380	GACAACCTAAAACAATGATCCT	NA	22	8	0	8.2041	0
381	GCACGGAGAGAGCTTTGCGACG	NA	22	5	1	5.12756	0.975726
382	AACGGGAAATTTTCCT	NA	16	7	0	7.17859	0
383	GAGGCATTGCAAGTTAGACTGC	NA	22	6	0	6.15307	0
384	GTGTTTTGTCGTTGTCGTGC	NA	20	6	0	6.15307	0
385	ACAAACTCGTCTTAACATT	NA	19	6	0	6.15307	0
386	AGCTCGCATTTCGAATTG	NA	18	6	0	6.15307	0
387	ATTTTTGTAGATCACACCGTGA	NA	22	3	6	3.07654	5.85436
388	TTATTTCGCCGGATCAT	NA	17	7	0	7.17859	0
389	TCCCGCATTTTTTGTAGATCAAC	NA	23	7	2	7.17859	1.95145
390	GCCGCGATTCGTGACCTCCACC	NA	22	6	0	6.15307	0
391	ATCGACATGCCAATTGTCACAC	NA	22	6	0	6.15307	0
392	GTACCTTCTGATGTTCTGATCCT	NA	23	21	0	21.5358	0
393	GAAGGATCGTAAGGGTACC	NA	19	10	0	10.2551	0
394	CTTAGAGCCGGAACACAGC	NA	19	6	0	6.15307	0
395	GGTTCACCATTCTCATCGGCT	NA	21	6	0	6.15307	0
396	TTTCGCAGTTTCAGAC	NA	16	8	0	8.2041	0
397	GTCAGCGGGCTCAGAACGC	NA	19	6	0	6.15307	0
398	GATTATCATCCAACCAATACACGATT	NA	26	7	0	7.17859	0
399	GCCGTTCTGGCCGAGT	NA	16	7	13	7.17859	12.6844
400	CCGGAGGGCGCAGGTTCGAATCCT	NA	24	6	2	6.15307	1.95145
401	GGAGGGCGCAGGTTCGAATCCTGCGGAC	NA	28	7	2	7.17859	1.95145
402	GAGGGCGCAGGTTCGAATCCTGCGGAC	NA	27	12	7	12.3061	6.83008
403	AGGGCGCAGGTTCGAATCCTGCGGAC	NA	26	7	2	7.17859	1.95145
404	GGGCGCAGGTTCGAATCCTGCGGAC	NA	25	6	1	6.15307	0.975726
405	GGCGCAGGTTCGAATCCTGCGGAC	NA	24	11	0	11.2806	0
406	GGTTCGAATCCTGCGG	NA	16	3	3	3.07654	2.92718
407	GGTTCGAATCCTGCGGA	NA	17	6	7	6.15307	6.83008
408	GGTTCGAATCCTGCGGAC	NA	18	93	122	95.3727	119.039
409	GAATCCTGCGGACGGC	NA	16	6	25	6.15307	24.3932
410	GTAAAAGTCACTAGGCCATG	NA	20	8	0	8.2041	0
411	GGCGGCGGCGGCGACT	NA	16	6	0	6.15307	0
412	CGTAGCAATTTGGAGCA	NA	17	6	1	6.15307	0.975726
413	GGCCACTTTTTCTCGTCTGGAG	NA	22	6	0	6.15307	0
414	AAGATGTCGTGCAAAGA	NA	17	6	0	6.15307	0
415	GAAGTTTGATCTCTTTCAAGG	NA	21	6	0	6.15307	0
416	GAAGCGTTATCGTATTTGGATC	NA	22	7	0	7.17859	0
417	GAGTTCTTGTTTAGGGG	NA	17	10	0	10.2551	0
418	GTTATTCTTGTATTTCTTCTCCT	NA	23	8	0	8.2041	0
419	AACTGTGCGATTGCAAGTTCTCCGATCC	NA	28	8	0	8.2041	0
420	TGCCTATCGGCCTAAAAGTTGTC	NA	23	4	3	4.10205	2.92718
421	GGCCGAATCGTTGAGC	NA	16	6	0	6.15307	0
422	GTCAGAATATGATATGGTTCTTGT	NA	24	7	0	7.17859	0
423	TCTCTTTTTTTTTCTTTTTTT	NA	21	6	1	6.15307	0.975726
424	GAACTTTTGGCTTTTCACT	NA	19	6	0	6.15307	0
425	AGAGTGCGCCGTTTGAACT	NA	19	6	0	6.15307	0
426	TCAAGGACACGCAGAGCT	NA	18	6	0	6.15307	0
427	GAGTTGAACTTCTTGAAATACT	NA	22	10	0	10.2551	0
428	GACTAAAAAGTTCTATTTCGCCT	NA	23	6	0	6.15307	0
429	AAAAAAAAAAAAAAAAA	NA	17	1	9	1.02551	8.78154
430	AATGTGTGTGTGTGTG	NA	16	3	6	3.07654	5.85436
431	TGAAAATCTGAAGAGC	NA	16	2	5	2.05102	4.87863
432	TTTACTCTCTGTGGCTTCC	NA	19	5	3	5.12756	2.92718
433	AGCATCACTGTGTGGAACC	NA	19	7	0	7.17859	0
434	AAAAAAAAAAAAAAAA	NA	16	0	13	0	12.6844
435	TTTTGTAGATCAAGCCG	NA	17	8	0	8.2041	0
436	AAGGGGTGCTGTAAGA	NA	16	25	263	25.6378	256.616
437	CCATTGCTCTTTCGTCTGCTT	NA	21	10	0	10.2551	0
438	ATCTACCTGTTGAACTTGACTCC	NA	23	6	2	6.15307	1.95145
439	ATGTGTGTGTGTGTGT	NA	16	4	44	4.10205	42.932
440	GTGGGAGTGGGAGGGGTGG	NA	19	0	6	0	5.85436
441	ATGTGTGGCTACTGTC	NA	16	0	8	0	7.80581
442	AATGATCTGCCAGGAATTGCA	NA	21	6	0	6.15307	0
443	GATTGAGGACGGCGTCATC	NA	19	6	1	6.15307	0.975726
444	GAGGAGGAGGTGGAGGGCT	NA	19	0	6	0	5.85436
445	GTCACACTCGTCCTCCATCCGC	NA	22	7	0	7.17859	0
446	GATATAGTCGGCCACATTCTGC	NA	22	8	0	8.2041	0
447	ATAGTCGGCCACATTCTGC	NA	19	6	0	6.15307	0
448	GGTCTGGAGACGCTCGATTTGG	NA	22	7	0	7.17859	0
449	GTGTCTCGTCTGGAATTCTGTC	NA	22	5	1	5.12756	0.975726
450	GTTGTCGACACGCTTGAGCCT	NA	21	0	6	0	5.85436
451	GATTATGATCTTCCGAGTAGAT	NA	22	10	0	10.2551	0
452	TTTTTAATGTTTTCGGT	NA	17	6	0	6.15307	0
453	TTTGATCTACAAAAAATGCGGG	NA	22	3	3	3.07654	2.92718
454	CAAGAATACATAGAAC	NA	16	6	0	6.15307	0
455	GAACTGATTAGAATATCGTCT	NA	21	11	0	11.2806	0
456	TACGGTTTGATCTACAAAAAATG	NA	23	6	0	6.15307	0
457	ACACACACACACACACTTCT	NA	20	8	3	8.2041	2.92718
458	ACACACACACACACACTG	NA	18	43	0	44.097	0
459	ACACACACACACACACTGT	NA	19	3	6	3.07654	5.85436
460	GATCGAACGTTCGCAATCGGAT	NA	22	9	0	9.22961	0
461	TTGGAATTTGGAAGTT	NA	16	5	11	5.12756	10.733
462	TTTGGAATTTGGAAGTT	NA	17	3	4	3.07654	3.9029
463	ATTTGGAATTTGGAAGTT	NA	18	2	6	2.05102	5.85436
464	AGCGGAATAGTCAACGG	NA	17	6	0	6.15307	0
465	GCTCCTCGATCTGCTTGTTGAC	NA	22	7	0	7.17859	0
466	GTAGTTATCTTCCGGATCGTTG	NA	22	6	0	6.15307	0
467	ACTTTCTTCTCTCGTC	NA	16	9	0	9.22961	0
468	CCACTTTCTTCTCTCGTC	NA	18	13	0	13.3317	0
469	CCACTTTCTTCTCTCG	NA	16	8	0	8.2041	0
470	ATGATGGCCGTCACGTC	NA	17	6	0	6.15307	0
471	GAGTACAAGATTATATGAAGAC	NA	22	7	1	7.17859	0.975726
472	GATGTTTTTGAATAGGGCCAGG	NA	22	6	0	6.15307	0
473	CGGGGAAGAACGACTCC	NA	17	3	3	3.07654	2.92718
474	TCGGGGAAGAACGACTCC	NA	18	9	10	9.22961	9.75726
475	GATGTTCTCTGTGTCGACGGC	NA	21	9	0	9.22961	0
476	GTCTCGGCAGTCGTTGAACACC	NA	22	5	1	5.12756	0.975726
477	CCGGATGATTAAAACT	NA	16	12	0	12.3061	0
478	GTTATCAATACGGCAATCCAATG	NA	23	7	0	7.17859	0
479	GACAATAGTTATCAATACGGCAATC	NA	25	7	0	7.17859	0
480	ATGTGTGTGTGTGTGTG	NA	17	0	10	0	9.75726
481	CTACCTTCTCTTTGACTACCT	NA	21	6	0	6.15307	0
482	GACAAGAGCTCTCACGAGAATT	NA	22	44	6	45.1225	5.85436
483	CGGATCCTCGGACATGGCC	NA	19	6	1	6.15307	0.975726
484	AAAACGTGTGCGAGCTGGATCTAATCT	NA	27	6	0	6.15307	0
485	AGTGAACCTTCGTCATTTCGAC	NA	22	7	0	7.17859	0
486	AGTCCGCTGACTTCCTCCTCGATCT	NA	25	7	0	7.17859	0
487	ATTCTAAGTAAACTCTTGTTGAT	NA	23	6	0	6.15307	0
488	ATTCTAAGTAAACTCTTGTTGATA	NA	24	0	17	0	16.5873
489	TTCTAAGTAAACTCTTGTTGAT	NA	22	0	6	0	5.85436
490	TTCTAAGTAAACTCTTGTTGATA	NA	23	0	6	0	5.85436
491	TCTAAGTAAACTCTTGTTGATA	NA	22	0	40	0	39.029
492	CTAAGTAAACTCTTGTT	NA	17	0	8	0	7.80581
493	CTAAGTAAACTCTTGTTGAT	NA	20	0	8	0	7.80581
494	CTAAGTAAACTCTTGTTGATA	NA	21	0	61	0	59.5193
495	CTAAGTAAACTCTTGTTGATAAAT	NA	24	0	8	0	7.80581
496	CTAAGTAAACTCTTGTTGATAAATG	NA	25	0	7	0	6.83008
497	CTAAGTAAACTCTTGTTGATAAATGTTTT	NA	29	0	6	0	5.85436
498	TAAGTAAACTCTTGTTGATAAATGTT	NA	26	11	0	11.2806	0
499	GGCCCGGGCAGCTTCGCGAACCT	NA	23	7	0	7.17859	0
500	GAGAACTCTGCGTAGGCACACT	NA	22	6	0	6.15307	0
501	GGGAATGGAACAATACTATGAT	NA	22	6	0	6.15307	0
502	CAAAAAATGTGACGTCAGC	NA	19	13	10	13.3317	9.75726
503	GCCCAAAAAATGTGACGTCAGC	NA	22	6	1	6.15307	0.975726
504	GTCGAGACTAGACACGGTAAACT	NA	23	7	0	7.17859	0
505	GTTACCGATTGAAAGAATGACACT	NA	24	3	10	3.07654	9.75726
506	GAGCAACAGCAATCGACGGCC	NA	21	8	0	8.2041	0
507	GTAGGTAGAGGACTAGAATC	NA	20	0	6	0	5.85436
508	ACCTACACTCTAATCCGAAAAC	NA	22	5	2	5.12756	1.95145
509	GATCGCTCAGATTCTCGTTACC	NA	22	6	0	6.15307	0
510	TCCCATTGATGATACTCCT	NA	19	6	0	6.15307	0
511	GTTCAAAATGTCGTCGTGAATA	NA	22	7	0	7.17859	0
512	ATTTTTGGTACTTTTT	NA	16	0	7	0	6.83008
513	GATGATGATGGCTCACGAC	NA	19	7	0	7.17859	0
514	GCACGGTGAGCCCGTCGTTTTG	NA	22	6	0	6.15307	0
515	CGTAGCTCGGACACCGGC	NA	18	6	0	6.15307	0
516	TTACCTATCGGCTTTAAATGT	NA	21	3	6	3.07654	5.85436
517	TTCACAAGTTCTGGATCAAGCTT	NA	23	6	0	6.15307	0
518	GAAAGTCTGTCTGATT	NA	16	5	2	5.12756	1.95145
519	GTAATGGAAAAATTCTGATTTT	NA	22	6	0	6.15307	0
520	AGGATCTCCGTTCTCTACTT	NA	20	0	6	0	5.85436
521	CATTTCTGTGCGTTAAC	NA	17	6	0	6.15307	0
522	ACGACTGAACTGACGACAGCTGAGATTT	NA	28	6	0	6.15307	0
523	GAATTCGAATTCTTGAAGCCT	NA	21	6	1	6.15307	0.975726
524	GAAAGCTGTAGATCAAGTTTTTCA	NA	24	0	14	0	13.6602
525	ACACACACACACACACACTG	NA	20	9	2	9.22961	1.95145
526	ACACACACACACACACTGC	NA	19	0	7	0	6.83008
527	ACACACACACACACTG	NA	16	10	1	10.2551	0.975726
528	TTCTAATCAGAAGATTG	NA	17	8	0	8.2041	0
529	TTCTAATCAGAAGATTGCAGGT	NA	22	0	11	0	10.733
530	CTAATCAGAAGATTGCAGGT	NA	20	0	38	0	37.0776
531	TAATCAGAAGATTGCAGGT	NA	19	0	16	0	15.6116
532	AATCAGAAGATTGCAGGT	NA	18	0	10	0	9.75726
533	AATCAGAAGATTGCAGGTTC	NA	20	12	7	12.3061	6.83008
534	ATCAGAAGATTGCAGGT	NA	17	3	5	3.07654	4.87863
535	TCAGAAGATTGCAGGTTC	NA	18	2	5	2.05102	4.87863
536	TGGCAAACATTCTGATC	NA	17	6	0	6.15307	0
537	GGCAATCTACTCTAAGCTCTTCGAT	NA	25	6	0	6.15307	0
538	GACAAGGACAGGAGCCAAAT	NA	20	7	0	7.17859	0
539	GTACAGTGCGGCGCGGAACC	NA	20	3	3	3.07654	2.92718
540	AAAAAAAAAAAAAAAAAA	NA	18	0	7	0	6.83008
541	AGTTCCTTTTCCTCGTCTGTAT	NA	22	7	0	7.17859	0
542	GTTTCGTTTCGGGGTCATCCT	NA	21	6	0	6.15307	0
543	GTTTCGGGGTCATCCTGCT	NA	19	6	0	6.15307	0
544	CTCTCCTCGTATCCTCATCCCT	NA	22	6	0	6.15307	0
545	GTTGAGAATTGAATGAATTGGC	NA	22	6	0	6.15307	0
546	CTTCACCCATCGTCGCCTCACT	NA	22	6	0	6.15307	0
547	ACAGCTGTGAAGTTTCTGAATCAGT	NA	25	7	0	7.17859	0
548	TACTGTAGTTTTCGCTAC	NA	18	13	0	13.3317	0
549	AAAAAGATCTCTCTGAGGCATTC	NA	23	6	0	6.15307	0
550	CTGAAGATCTTAACTT	NA	16	6	1	6.15307	0.975726
551	ATAAGGCGCTGATTGAGGCAGGC	NA	23	8	2	8.2041	1.95145
552	GCGGAGGTCACCTTGAGG	NA	18	6	0	6.15307	0
553	ATACACTTTTTACCTGCCCGACT	NA	23	7	0	7.17859	0
554	CGACTGAAAATATCTTTT	NA	18	5	1	5.12756	0.975726
555	CGACTGAAAATATCTTTTCT	NA	20	7	0	7.17859	0
556	GGGACTTTTCCGTTTTTGAACG	NA	22	7	0	7.17859	0
557	GTATTCGTATCGAGACT	NA	17	6	0	6.15307	0
558	GAGAATGAGAATATCGCGGGAC	NA	22	5	1	5.12756	0.975726
559	GCAATTGCCGGATTTGTGAATT	NA	22	12	0	12.3061	0
560	GATTTGTGAATTTTCGGCAATT	NA	22	6	1	6.15307	0.975726
561	GCAAATTTGGAAATTTTCGGC	NA	21	7	0	7.17859	0
562	GGCAATCGGCAATTTCGGCAGT	NA	22	10	0	10.2551	0
563	GCAGTTGCCGGTTTTGGAAGTTT	NA	23	6	0	6.15307	0
564	GAAATTTTCAGCAATCGGCAGT	NA	22	11	0	11.2806	0
565	AATTTTCAGCAATCGGCAGT	NA	20	8	0	8.2041	0
566	ATACTGACTTTGCTTTGAATC	NA	21	6	0	6.15307	0
567	GAGCATCATTTTGTAGAATG	NA	20	6	0	6.15307	0
568	CATCAAATTGTACGTATTCCCT	NA	22	7	0	7.17859	0
569	CATGCCGTCGTAGACA	NA	16	5	3	5.12756	2.92718
570	ACAATGTAACAATCACTG	NA	18	6	0	6.15307	0
571	CCAAAATTTGAACAGGAT	NA	18	27	3	27.6888	2.92718
572	CAAAATTTGAACAGGAT	NA	17	29	7	29.7399	6.83008
573	CAAAATTTGAACAGGATT	NA	18	9	0	9.22961	0
574	AAAATTTGAACAGGAT	NA	16	37	18	37.944	17.5631
575	AAAATTTGAACAGGATT	NA	17	4	2	4.10205	1.95145
576	CAGTCGGTAGTGGTGGCCGCT	NA	21	0	8	0	7.80581
577	GAGGGAGGCTTAGATCAATACC	NA	22	7	0	7.17859	0
578	TTTTCGTTTTCGTTTTC	NA	17	6	0	6.15307	0
579	GCCTCCCGATCGCCGCTCTT	NA	20	7	0	7.17859	0
580	AGAAGATTGCAGGTTC	NA	16	0	10	0	9.75726
581	GAATTTGAGTTGGGCATAAATT	NA	22	6	0	6.15307	0
582	ATTCTTGCTCGACGTTTCGGAT	NA	22	6	0	6.15307	0
583	GTTCAATTGAAGTCTTCTCAGG	NA	22	6	0	6.15307	0
584	GTACTTATTGATTTCTCTTGCC	NA	22	7	0	7.17859	0
585	GTACTTATTGATTTCTCTTGCCT	NA	23	8	0	8.2041	0
586	GTTTTATATCAATCTTGGTTCT	NA	22	6	0	6.15307	0
587	GTGGTAATGTACGATCCTTCTC	NA	22	6	0	6.15307	0
588	TCTGACTCCACGTGGCCGAGCA	NA	22	10	0	10.2551	0
589	GAGGGATCACCACCAGGC	NA	18	5	13	5.12756	12.6844
590	ATCGTCCTTTAATCCTTTT	NA	19	0	8	0	7.80581
591	CGTCCTTTAATCCTTTT	NA	17	0	6	0	5.85436
592	GTTAACAGTTCGATTCTGAC	NA	20	4	2	4.10205	1.95145
593	GGAGGAGACAAGAAATGAGAC	NA	21	6	0	6.15307	0
594	GTGCGGCGCGGAACCCC	NA	17	2	6	2.05102	5.85436
595	ATAGGACCCACAATTCTCGTCT	NA	22	6	0	6.15307	0
596	GTACAAATCGGCGTCCGGTCGT	NA	22	6	1	6.15307	0.975726
597	GTTTTTTTCGTTAATTTCGAC	NA	21	6	0	6.15307	0
598	GATATCCGCTGATTCAGGGCT	NA	21	6	0	6.15307	0
599	TTCAAGAGGAAAAGGAT	NA	17	2	11	2.05102	10.733
600	GAGGACAGAGAATAAGAGCTAC	NA	22	6	0	6.15307	0
601	TAGGTTGGTCGAAAAGTC	NA	18	2	8	2.05102	7.80581
602	AGTCTGGAAGAAGCTCTCTGGA	NA	22	6	0	6.15307	0
603	TACCATCTCTGCATTGGAC	NA	19	7	0	7.17859	0
604	GACAAGTCGAGACCGAAT	NA	18	0	7	0	6.83008
605	TTCAGCTGTTACTTGTACGAT	NA	21	6	0	6.15307	0
606	TGATATGTCTGGTATT	NA	16	83	136	85.1175	132.699
607	TGATATGTCTGGTATTC	NA	17	22	28	22.5613	27.3203
608	TGATATGTCTGGTATTCT	NA	18	136	177	139.47	172.704
609	TGATATGTCTGGTATTCTT	NA	19	45	342	46.1481	333.698
610	TGATATGTCTGGTATTCTTG	NA	20	71	1981	72.8114	1932.91
611	TGATATGTCTGGTATTCTTGG	NA	21	623	3205	638.894	3127.2
612	TGATATGTCTGGTATTCTTGGG	NA	22	658	932	674.787	909.377
613	TGATATGTCTGGTATTCTTGGGT	NA	23	1214	821	1244.97	801.071
614	TGATATGTCTGGTATTCTTGGGTT	miR-50-5p	24	1036	942	1062.43	919.134
615	TGATATGTCTGGTATTCTTGGGTTT	NA	25	109	125	111.781	121.966
616	CCCGCATATTAGACGTATCGAC	miR-50-3p	22	11	25	11.2806	24.3932
617	CCGCATATTAGACGTATCGAC	NA	21	5	1	5.12756	0.975726
618	GTAGAGGTACTGTAGGATTACT	NA	22	7	0	7.17859	0
619	GTACTGTAGGGGTAAC	NA	16	13	0	13.3317	0
620	ACGCCAATAGTGTCGC	NA	16	6	0	6.15307	0
621	GACCATTTATCATATCCGGC	NA	20	6	0	6.15307	0
622	CATTTTCTCGTCCACCACCAACT	NA	23	6	0	6.15307	0
623	CGATGATATTGTATTTGC	NA	18	6	0	6.15307	0
624	CCAAGTGTTCGTCCAAGTGTCATC	NA	24	9	0	9.22961	0
625	GTCTTGGACTTGCTCGTCGTCC	NA	22	8	2	8.2041	1.95145
626	GAGCAAATTCTTCGGCGGCATT	NA	22	4	2	4.10205	1.95145
627	CCTCGGCTTCAGCAGCTTCAGC	NA	22	6	0	6.15307	0
628	GTTCATTTGATCACGGAACGCT	NA	22	6	0	6.15307	0
629	GTATAGTGCGGCGCGGAACC	NA	20	2	5	2.05102	4.87863
630	GTATAGTGCGGCGCGGAACCC	NA	21	9	16	9.22961	15.6116
631	GTATAGTGCGGCGCGGAACCCC	NA	22	10	3	10.2551	2.92718
632	GTATTCATCATCTTCGTAACG	NA	21	4	2	4.10205	1.95145
633	GTATTCATCATCTTCGTAACGTG	NA	23	6	1	6.15307	0.975726
634	GATGTTAATTGTACGAC	NA	17	2	5	2.05102	4.87863
635	CGAATGTATAGTGCGGC	NA	17	4	3	4.10205	2.92718
636	GAATGTATAGTGCGGC	NA	16	0	7	0	6.83008
637	AAATTTTGAGATTTTCCGCACA	NA	22	6	1	6.15307	0.975726
638	GTTGGATCAAAGAATGGATCAGCC	NA	24	7	0	7.17859	0
639	GAAAAAATATCTATTCATGTTGGA	NA	24	5	6	5.12756	5.85436
640	ATCGGAGACTTTGCAGCATCTT	NA	22	7	0	7.17859	0
641	GCAGCAGTTGTTGGGGGATCT	NA	21	1	5	1.02551	4.87863
642	CATGGAACCATATGCGGAAGTG	NA	22	8	0	8.2041	0
643	GTACAATTCTTCTGCAGATGGT	NA	22	8	2	8.2041	1.95145
644	CATTGTACAATTCTTCTGC	NA	19	18	1	18.4592	0.975726
645	CATTGTACAATTCTTCTG	NA	18	9	0	9.22961	0
646	CCATTGTACAATTCTTCT	NA	18	12	0	12.3061	0
647	AAATTTGATTCCACGGCAGAT	NA	21	7	0	7.17859	0
648	ACAATAACGAAGAATTC	NA	17	7	0	7.17859	0
649	GCTGAGACGATCACTAGGCCGA	NA	22	14	2	14.3572	1.95145
650	GATGCTGAGACGATCACTAGGC	NA	22	7	5	7.17859	4.87863
651	AAAAGATGCTGAGACGATCACT	NA	22	6	0	6.15307	0
652	GTAGACTACGTAGACAACAAGG	NA	22	30	2	30.7654	1.95145
653	AATGTTGAAAAGTATGTAGACT	NA	22	10	0	10.2551	0
654	AACGTAGAGCCCATGTACAAT	NA	21	7	4	7.17859	3.9029
655	GTAATCCATAGTCCTTGAATCT	NA	22	7	0	7.17859	0
656	CAGTAGGAGATAACGCTC	NA	18	6	0	6.15307	0
657	GTAGACAGTTGCAGATATGTG	NA	21	4	2	4.10205	1.95145
658	GTAGACAGTTGCAGATATGT	NA	20	6	0	6.15307	0
659	CAATGCTAACGAAAGATG	NA	18	37	4	37.944	3.9029
660	CTAAGAACTTTTGCTCGC	NA	18	6	0	6.15307	0
661	TTGGTAATTCGCTTAGCAA	NA	19	7	0	7.17859	0
662	ATCGATGAAGACGCAGTAGAAAC	NA	23	6	0	6.15307	0
663	AAGACGAGGGAGTTTCGGACAGAACC	NA	26	0	6	0	5.85436
664	GACGAGGGAGTTTCGGACAGAACCTACC	NA	28	4	3	4.10205	2.92718
665	ATTCCTCAAGGTCGTCTCCTAC	NA	22	7	1	7.17859	0.975726
666	ATTCCTCAAGGTCGTCTCCTACACTCACT	NA	29	6	4	6.15307	3.9029
667	GTTACTCCGTCGATGTCGCCTTCGAT	NA	26	6	0	6.15307	0
668	ACCGCATTTTTTCTTGTTTTGTTCTGAAT	NA	29	6	0	6.15307	0
669	GTGACAAAAGAAATGCTCGACGAGAACTC	NA	29	7	0	7.17859	0
670	CAGCTACTACCTCTCCCGAATCGGACAGC	NA	29	8	0	8.2041	0
671	GAAAAAAATAAATCGTTCGATT	NA	22	12	0	12.3061	0
672	GTAGATCAAACCAGAAAAGGAC	NA	22	6	0	6.15307	0
673	AGGCGACTCAAGGACGATTCTAATTGCC	NA	28	8	0	8.2041	0
674	GAAATGATTCGTCATTC	NA	17	7	0	7.17859	0
675	GAACGGATTATCTGACATTTTC	NA	22	9	0	9.22961	0
676	GATCAGGGACTAACTTC	NA	17	7	0	7.17859	0
677	ATTTCGTGATCCAAAAAA	NA	18	5	3	5.12756	2.92718
678	GAGGACAATCTTCGATTTTTGT	NA	22	6	0	6.15307	0
679	ATGCACAATTTCGACGGAATCCT	NA	23	6	0	6.15307	0
680	CTGAAAAAAATTGAAATT	NA	18	9	0	9.22961	0
681	GTTTTGGACATTTGGAATTTGTACT	NA	25	8	0	8.2041	0
682	TCCGATTGTCGTCTCAAAT	NA	19	6	0	6.15307	0
683	AAACGAGACACTCTGACACCACGCCT	NA	26	6	0	6.15307	0
684	GAATTGAACGGATGATAAAACT	NA	22	6	0	6.15307	0
685	GATGCTGGAATCAAAAAGG	NA	19	7	0	7.17859	0
686	GATGCTGGAATCAAAAAGGACT	NA	22	6	0	6.15307	0
687	GAGTAGAATTGGCTATTGAATC	NA	22	8	2	8.2041	1.95145
688	GCTGCAGCTCTGGACCGAGACT	NA	22	9	7	9.22961	6.83008
689	ACAGAGCACGCTCGAACAGGATCT	NA	24	6	0	6.15307	0
690	GGAGATCGGAGAATTATAGA	NA	20	6	0	6.15307	0
691	GAAAACTCTCTGAATTTGGCT	NA	21	6	0	6.15307	0
692	GAATTTGGCTGGAATTCTGAGA	NA	22	0	7	0	6.83008
693	CGTCCTCGACTGCCACG	NA	17	6	0	6.15307	0
694	GTTCAGCTCCACGATCCTCGCC	NA	22	19	0	19.4847	0
695	ATATATGACTTGCTGAACTCCT	NA	22	6	0	6.15307	0
696	GTTTCTCCATCAACTGTCTCGT	NA	22	6	0	6.15307	0
697	TTCTGGCCGTGTCAGTTGAGC	NA	21	6	0	6.15307	0
698	ATTGAATTATTGAAACAC	NA	18	5	2	5.12756	1.95145
699	GAATTTAATATGTGGAATCAGC	NA	22	9	0	9.22961	0
700	GAATTTTATGATATTGAGGAAA	NA	22	12	0	12.3061	0
701	GATATTGCGTTTCGACTCCACA	NA	22	6	0	6.15307	0
702	ATCTTTTTTCCATCGTCGTTTCC	NA	23	7	0	7.17859	0
703	CTTTTTTCCATCGTCGTTTCC	NA	21	7	0	7.17859	0
704	TTTTCCATCGTCGTTTCCG	NA	19	6	0	6.15307	0
705	AATATGACGTCATCAATT	NA	18	6	0	6.15307	0
706	GATTTTATATGCGATCGGACCG	NA	22	7	0	7.17859	0
707	TTCGCTGATCATATCCTG	NA	18	6	0	6.15307	0
708	TCGCTGATCATATCCTG	NA	17	8	0	8.2041	0
709	GGCAATTCTCGGATTCTCGGTT	NA	22	7	0	7.17859	0
710	TCTCGGTTCTGTTGAGCC	NA	18	11	4	11.2806	3.9029
711	GTTCTGTTGAGCCTTGTCATGA	NA	22	1	5	1.02551	4.87863
712	CCATCTTCGTCTTTCTC	NA	17	6	0	6.15307	0
713	TCTGCTCACTCTCGACG	NA	17	6	0	6.15307	0
714	GTACTGTTGAAGATGCTCCAAA	NA	22	6	0	6.15307	0
715	GTTGAAGATGCTCCAAACTCCT	NA	22	9	0	9.22961	0
716	ATGTAGCACTTGTGTCGAAATT	NA	22	7	0	7.17859	0
717	ATCTCGATAATAGGCCA	NA	17	7	0	7.17859	0
718	GGAGCGCTGCTTTTTCGGAAATT	NA	23	8	0	8.2041	0
719	GTTGTTGTAGCTTCTCATTGCC	NA	22	12	0	12.3061	0
720	GAATGACCATTAGTGATACTGT	NA	22	11	2	11.2806	1.95145
721	GTTCCATACTTTTGACTGTCTC	NA	22	24	0	24.6123	0
722	GAATTAGATGCTCTGGTAGACC	NA	22	23	6	23.5868	5.85436
723	GTTTCTCCCCCTCGTCACTGCG	NA	22	9	0	9.22961	0
724	AGTTTCGCCTGGTTGAC	NA	17	6	0	6.15307	0
725	CAGTTTCTTCTGCATTCT	NA	18	6	0	6.15307	0
726	CTGTCTCAGATACGATG	NA	17	11	0	11.2806	0
727	AAAAGGAGCACACTGTAAGCT	NA	21	6	0	6.15307	0
728	CGAATTACCGTCTGAT	NA	16	0	10	0	9.75726
729	AACTTTCAAAAATGTGGTT	NA	19	6	0	6.15307	0
730	CATCATACTCCATTTTCACTGT	NA	22	7	0	7.17859	0
731	GTAGATCGTCAAATGAAAAGTC	NA	22	4	12	4.10205	11.7087
732	GTAGATCGTCAAATGAAAAGT	NA	21	0	6	0	5.85436
733	GATGAATCTGACAAACTGCTCC	NA	22	20	0	20.5102	0
734	GAATCGATGAATCTGACAAACT	NA	22	19	1	19.4847	0.975726
735	GCACTACTCGATTGTTCAGAAC	NA	22	9	0	9.22961	0
736	GCTTCGGTCTCTTCGACT	NA	18	4	4	4.10205	3.9029
737	TGGGCTTCGGTCTCTTCGACT	NA	21	2	11	2.05102	10.733
738	ATGGGCTTCGGTCTCTTCGACT	NA	22	6	7	6.15307	6.83008
739	CATGGGCTTCGGTCTCTTCGACT	NA	23	7	1	7.17859	0.975726
740	ACATGGGCTTCGGTCTCTTCGACT	NA	24	0	11	0	10.733
741	ACATGGGCTTCGGTCTCTTCGAC	NA	23	7	0	7.17859	0
742	GACATGGGCTTCGGTCTCTTCGAC	NA	24	6	0	6.15307	0
743	GACGACATGGGCTTCGGTCTC	NA	21	5	3	5.12756	2.92718
744	TGGCCAGGACTCTTCGCC	NA	18	4	7	4.10205	6.83008
745	CTGGCCAGGACTCTTCGCC	NA	19	6	2	6.15307	1.95145
746	ACTGGCCAGGACTCTTCGCC	NA	20	8	2	8.2041	1.95145
747	AGCCATACTGGCCAGGACT	NA	19	6	0	6.15307	0
748	GAACTCGACGTTGGCGGCCT	NA	20	6	0	6.15307	0
749	ATCACCGGCGAGAAGATC	NA	18	6	0	6.15307	0
750	AGAACTGGCTTGCGTCT	NA	17	0	6	0	5.85436
751	GAATGGCTTCGAACCAAGAACTGGCT	NA	26	6	0	6.15307	0
752	AAGGACTCCTCCCAGAGACTCCACT	NA	25	19	1	19.4847	0.975726
753	AAGGACTCCTCCCAGAGACT	NA	20	3	5	3.07654	4.87863
754	TCTGGGTTCGAGACAATT	NA	18	0	9	0	8.78154
755	CTCTGGGTTCGAGACAATT	NA	19	3	4	3.07654	3.9029
756	TCATCCTCTGGGTTCGAGACAATT	NA	24	0	9	0	8.78154
757	ATGTCATCCTCTGGGTTCGAGACAATT	NA	27	0	7	0	6.83008
758	AATGTCATCCTCTGGGTTCGAGACAATT	NA	28	0	44	0	42.932
759	TTCGGTGTTTGTCTTGAATT	NA	20	8	1	8.2041	0.975726
760	TACGAGAGACAAAGTAGCGCCT	NA	22	5	1	5.12756	0.975726
761	TTCTCTCGTCTTGGCGCTTCCACTGGT	NA	27	9	8	9.22961	7.80581
762	TTTCTCTCGTCTTGGCGCTTCCACTGGT	NA	28	60	40	61.5307	39.029
763	TTCTCTCGTCTTGGCGCTTCCACTGG	NA	26	6	0	6.15307	0
764	TTTCTCTCGTCTTGGCGCTTCCACTGG	NA	27	9	7	9.22961	6.83008
765	TTTCTCTCGTCTTGGCGCTTCCACTG	NA	26	3	4	3.07654	3.9029
766	TTCTCTCGTCTTGGCGCTTCCACT	NA	24	2	8	2.05102	7.80581
767	TTTCTCTCGTCTTGGCGCTTCCACT	NA	25	16	22	16.4082	21.466
768	TTTCTCTCGTCTTGGCGCTTCC	NA	22	3	4	3.07654	3.9029
769	TTTCTCTCGTCTTGGC	NA	16	4	7	4.10205	6.83008
770	TTGACTGCACCAAGCTTGGATACT	NA	24	6	0	6.15307	0
771	TCATTGACTGCACCAAGCT	NA	19	6	0	6.15307	0
772	GAACCAACACTACTGCCCAACCGTCAAC	NA	28	6	0	6.15307	0
773	TGGCTTTCGGATCTCC	NA	16	6	2	6.15307	1.95145
774	CGCTCCTATCTTGGCGCTTCCATTGGT	NA	27	0	11	0	10.733
775	CAACCGTGACAAGTACCATCCTGGATA	NA	27	7	0	7.17859	0
776	CCACCGTATCAACCGTGACAAGT	NA	23	7	0	7.17859	0
777	ATCACCACCGTATCAACCGTGACAAGT	NA	27	9	0	9.22961	0
778	CATCACCACCGTATCAACCGTGACAAGT	NA	28	8	2	8.2041	1.95145
779	AATGAAGATCGCCGCCGTT	NA	19	0	6	0	5.85436
780	GAGAAGGGTTTGTTGGTTTCC	NA	21	7	0	7.17859	0
781	TTGATTTTTCGATCATTGGGGCACA	NA	25	11	1	11.2806	0.975726
782	TCCCCCACTGGTCGAAAATG	NA	20	6	0	6.15307	0
783	TCCCCCACTGGTCGAAAATGTGC	NA	23	5	1	5.12756	0.975726
784	TCCCCCACTGGTCGAAAATGTGCT	NA	24	26	7	26.6633	6.83008
785	CCCCCACTGGTCGAAAATG	NA	19	4	2	4.10205	1.95145
786	TAGTTTTCGGTAGTATTTTGGGTCT	NA	25	3	3	3.07654	2.92718
787	ATTCGTCATTGAAAATG	NA	17	6	0	6.15307	0
788	TGGCGATGATTGAGATTGTTCCC	NA	23	8	4	8.2041	3.9029
789	CGATGATTGAGATTGTTCCC	NA	20	7	0	7.17859	0
790	CTCCTGATCCACATGAAGGCT	NA	21	5	2	5.12756	1.95145
791	ATCCACATGAAGGCTAAACTTCCT	NA	24	6	0	6.15307	0
792	CTAAACTTCCTTGGACGTCTGAGCCGC	NA	27	3	5	3.07654	4.87863
793	TAAACTTCCTTGGACGTCTGAGCCGC	NA	26	14	0	14.3572	0
794	AAACTTCCTTGGACGTCTGAGCC	NA	23	43	3	44.097	2.92718
795	AAACTTCCTTGGACGTCTGAGCCG	NA	24	8	0	8.2041	0
796	AAACTTCCTTGGACGTCTGAGCCGC	NA	25	142	32	145.623	31.2232
797	AAACTTCCTTGGACGTCTGAGCCGCC	NA	26	11	0	11.2806	0
798	AACTTCCTTGGACGTCTGAGCCGC	NA	24	21	6	21.5358	5.85436
799	ACTTCCTTGGACGTCTGAGCCGC	NA	23	20	7	20.5102	6.83008
800	CTTCCTTGGACGTCTGAGCCG	NA	21	14	0	14.3572	0
801	CTTCCTTGGACGTCTGAGCCGC	NA	22	14	3	14.3572	2.92718
802	TTCCTTGGACGTCTGAGCCGC	NA	21	3	6	3.07654	5.85436
803	TCCTTGGACGTCTGAGCCGC	NA	20	18	12	18.4592	11.7087
804	CCTTGGACGTCTGAGCCGC	NA	19	8	11	8.2041	10.733
805	TTGGACGTCTGAGCCGC	NA	17	11	31	11.2806	30.2475
806	TGGACGTCTGAGCCGC	NA	16	0	20	0	19.5145
807	GGTAGATTCCACGACGTTTGGC	NA	22	7	0	7.17859	0
808	AATTCAATTCTAGTCGACCTAAT	NA	23	6	0	6.15307	0
809	GTTAAGAACGTGCTGA	NA	16	0	6	0	5.85436
810	ACCACAGAAAGTTCGTGAAGT	NA	21	9	0	9.22961	0
811	TGTGTGTGTGTGTGTGTT	NA	18	0	7	0	6.83008
812	GATATTTCTCTTCGTCAAA	NA	19	6	0	6.15307	0
813	AGCTGATTGGATAGTTGATGGAGAACC	NA	27	6	0	6.15307	0
814	TATTTTTTTGATTTTA	NA	16	8	0	8.2041	0
815	TGATACGGAAGAGGGATGTGT	NA	21	6	0	6.15307	0
816	GAATTAGGAGCATCTGTGAGCT	NA	22	6	1	6.15307	0.975726
817	TAGGAGCATCTGTGAGCT	NA	18	5	14	5.12756	13.6602
818	ATATGGACAACGGACATAT	NA	19	6	1	6.15307	0.975726
819	ATCGGTTGGTTGGTTAAGTAGTAACGAGA	NA	29	0	9	0	8.78154
[truncated: 83,145 more rows]

## Sheet: Column Desciptions
Sequences: sequences of the sequenced small RNA species (5'-3')
[truncated: 5 more rows]
